# Supplementary material for: Mapping molecular subtype specific alterations in breast cancer brain metastases identifies clinically relevant vulnerabilities
Source: Nat Commun. 2022 Jan 26;13:514. doi: 10.1038/s41467-022-27987-5 (PMC8791982; doi:10.1038/s41467-022-27987-5)
Supplement: Supplementary file 3 — Supplementary Data 1 [file 41467_2022_27987_MOESM3_ESM.xlsx]

## Sheet: Sheet1
# Supplementary Data 1: Clinico-pathological characteristics of Exome Capture RNA-Seq Cohort (45 patients; N=90 samples)
#
sampleID	tumourID	ER_IHC	IHC_subtype	primaryHistology	Pathological.Stage	ER.Prim	PR.Prim	HER2.Prim	HER2.amplification	Adj.Endocrine.Tx	Adj.SERM	Adj.SERD	Adj.AI	Adj.Radiotherapy	Adj.Chemotherapy	Adj.Chemotherapy.Regimen	Adj.HER2.Tx	Adj.Herceptin	Adj.Lapatinib	Adj.OtherTx	Recurrence.Prior.To.BrM	Recurrence.Type	Other.Mets.Annotated	PostBrM.Endocrine.Tx	PostBrM.SERM	PostBrM.SERD	PostBrM.AI	PostBrM.Radiotherapy	PostBrM.Chemotherapy	PostBrM.Chemotherapy.Regimen	PostBrM.HER2.Tx	PostBrM.Herceptin	PostBrM.Lapatinib	PostBrM.OtherTx	Vital.Status	Age.at.last.contact	DFS	BMFS	OS	SPBM	ER.BrM	PR.BrM	HER2.BrM	PAM50	otherMets	Bone	Liver	Lung	Other
1M	M	Neg	HER2+	IDC	T2N0	Neg	Neg	Pos	AMP	No	No	No	No	No	Yes	DOCETAXEL, CARBOPLATIN	Yes	Yes	No	No	No	Distant	liver	No	No	No	No	Yes	Yes	CAPECITABINE	Yes	No	Yes	No	Dead	51	20	20	32	11	Neg	Neg	Pos	Her2	1	0	1	0	0
1P	P	Neg	HER2+	IDC	T2N0	Neg	Neg	Pos	AMP	No	No	No	No	No	Yes	DOCETAXEL, CARBOPLATIN	Yes	Yes	No	No	No	Distant	liver	No	No	No	No	Yes	Yes	CAPECITABINE	Yes	No	Yes	No	Dead	51	20	20	32	11	Neg	Neg	Pos	Her2	1	0	1	0	0
BM12	M	Neg	TNBC	IDC	IV	Neg	Neg	Neg	NOT AMP	No	No	No	No	Yes	Yes	GEMCITABINE,CARBOPLATIN,PACLITAXEL	No	No	No	BEVACIZUMAB,INIPARIB	-	-	lung,bone	No	No	No	No	Yes	Yes	CAPECITABINE,METHOTREXATE,CARBOPLATIN	No	No	No	BEVACIZUMAB,DENOSUMAB	Dead	42	0	31	46	14	Neg	Neg	Neg	Basal	1	1	0	1	0
BP12	P	Neg	TNBC	IDC	IV	Neg	Neg	Neg	NOT AMP	No	No	No	No	Yes	Yes	GEMCITABINE,CARBOPLATIN,PACLITAXEL	No	No	No	BEVACIZUMAB,INIPARIB	-	-	lung,bone	No	No	No	No	Yes	Yes	CAPECITABINE,METHOTREXATE,CARBOPLATIN	No	No	No	BEVACIZUMAB,DENOSUMAB	Dead	42	0	31	46	14	Neg	Neg	Neg	Basal	1	1	0	1	0
BM17	M	Pos	HER2+	Mucinous Ductal Carcinoma	IIIC	Pos	Neg	Pos	NA	No	No	No	No	Yes	Yes	DOXORUBICIN,CYCLOPHOSPHAMIDE,PACLITAXEL	Yes	Yes	No	No	No	Distant	bone,muscle	Yes	No	No	Yes	Yes	No	No	Yes	Yes	No	ZOLEDRONIC ACID	Dead	40	12	12	42	30	Pos	Pos	Pos	LumB	1	1	0	0	1
BP17	P	Pos	HER2+	Mucinous Ductal Carcinoma	IIIC	Pos	Neg	Pos	NA	No	No	No	No	Yes	Yes	DOXORUBICIN,CYCLOPHOSPHAMIDE,PACLITAXEL	Yes	Yes	No	No	No	Distant	bone,muscle	Yes	No	No	Yes	Yes	No	No	Yes	Yes	No	ZOLEDRONIC ACID	Dead	40	12	12	42	30	Pos	Pos	Pos	LumA	1	1	0	0	1
BM19-2	M	Neg	HER2+	IDC	IIIA	Neg	Neg	Pos	NA	No	No	No	No	Yes	Yes	DOXORUBICIN,CYCLOPHOSPHAMIDE,PACLITAXEL	No	No	No	No	No	Distant	no	NA	NA	NA	NA	Yes	Yes	NA	NA	NA	NA	NA	Dead	60	17	17	33	16	Neg	NA	Pos	Her2	0	0	0	0	0
BP19-2	P	Neg	HER2+	IDC	IIIA	Neg	Neg	Pos	NA	No	No	No	No	Yes	Yes	DOXORUBICIN,CYCLOPHOSPHAMIDE,PACLITAXEL	No	No	No	No	No	Distant	no	NA	NA	NA	NA	Yes	Yes	NA	NA	NA	NA	NA	Dead	60	17	17	33	16	Neg	NA	Pos	Her2	0	0	0	0	0
2M	M	Neg	HER2+	IDC	T1cN1b3	Neg	Neg	Pos	AMP	No	No	No	No	Yes	Yes	DOCETAXEL, CARBOPLATIN	Yes	Yes	No	No	Yes	Distant	liver	No	No	No	No	Yes	No	No	Yes	Yes	No	No	Dead	64	61	67	108	48	Neg	Neg	Pos	Her2	1	0	1	0	0
2P	P	Neg	HER2+	IDC	T1cN1b3	Neg	Neg	Pos	AMP	No	No	No	No	Yes	Yes	DOCETAXEL, CARBOPLATIN	Yes	Yes	No	No	Yes	Distant	liver	No	No	No	No	Yes	No	No	Yes	Yes	No	No	Dead	64	61	67	108	48	Neg	Neg	Pos	Her2	1	0	1	0	0
BM25	M	Neg	TNBC	IDC	IIA	Neg	Neg	Neg	NOT AMP	No	No	No	No	Yes	Yes	METHOTREXATE,5FU	No	No	No	No	Yes	Distant	lung,liver	No	No	No	No	No	Yes	CARBOPLATIN,PACLITAXEL	No	No	No	No	Dead	70	24	40	43	3	Neg	NA	Neg	Basal	1	0	1	1	0
BP25	P	Neg	TNBC	IDC	IIA	Neg	Neg	Neg	NOT AMP	No	No	No	No	Yes	Yes	METHOTREXATE,5FU	No	No	No	No	Yes	Distant	lung,liver	No	No	No	No	No	Yes	CARBOPLATIN,PACLITAXEL	No	No	No	No	Dead	70	24	40	43	3	Neg	NA	Neg	Basal	1	0	1	1	0
BM29	M	Neg	TNBC	IDC	I	Neg	Neg	Neg	NOT AMP	No	No	No	No	Yes	Yes	DOXORUBICIN,CYCLOPHOSPHAMIDE,DOCETAXEL	No	No	No	No	No	Distant	peritoneum,lung	NA	NA	NA	NA	NA	NA	NA	NA	NA	NA	NA	Dead	54	22	22	28	5	Neg	NA	Neg	Basal	1	0	0	1	1
BP29	P	Neg	TNBC	IDC	I	Neg	Neg	Neg	NOT AMP	No	No	No	No	Yes	Yes	DOXORUBICIN,CYCLOPHOSPHAMIDE,DOCETAXEL	No	No	No	No	No	Distant	peritoneum,lung	NA	NA	NA	NA	NA	NA	NA	NA	NA	NA	NA	Dead	54	22	22	28	5	Neg	NA	Neg	Basal	1	0	0	1	1
3M	M	Pos	HER2+	IDC	T2N1b3	Pos	Neg	Pos	AMP	No	No	No	No	No	Yes	DOCETAXEL, CARBOPLATIN	Yes	Yes	No	No	No	Distant	no	Yes	Yes	No	Yes	Yes	No	No	No	No	No	No	Alive	67	37	37	76	67	Pos	Neg	Pos	LumB	0	0	0	0	0
3P	P	Pos	HER2+	IDC	T2N1b3	Pos	Neg	Pos	AMP	No	No	No	No	No	Yes	DOCETAXEL, CARBOPLATIN	Yes	Yes	No	No	No	Distant	no	Yes	Yes	No	Yes	Yes	No	No	No	No	No	No	Alive	67	37	37	76	67	Pos	Neg	Pos	LumB	0	0	0	0	0
4M	M	Pos	HER2+	IDC	T2N3	Pos	Neg	Neg	NA	Yes	Yes	Yes	Yes	Yes	Yes	-	No	No	No	No	No	Distant	no	No	No	No	No	Yes	No	No	No	No	No	No	Dead	59	66	66	90	24	Pos	Neg	Pos	LumA	0	0	0	0	0
4P	P	Pos	ER+/HER2-	IDC	T2N3	Pos	Neg	Neg	NA	Yes	Yes	Yes	Yes	Yes	Yes	-	No	No	No	No	No	Distant	no	No	No	No	No	Yes	No	No	No	No	No	No	Dead	59	66	66	90	24	Pos	Neg	Pos	LumA	0	0	0	0	0
BM47	M	Pos	HER2+	Invasive carcinoma w/ ductal and lobular features	IIB	Pos	Pos	Pos	NOT AMP	Yes	Yes	No	No	Yes	Yes	DOXORUBICIN,CYCLOPHOSPHAMIDE	No	No	No	No	Yes	Distant	lung	Yes	No	Yes	Yes	Yes	Yes	CAPECITABINE	Yes	Yes	Yes	BEVACIZUMAB	Dead	72	83	151	225	74	Pos	Neg	Pos	Her2	1	0	0	1	0
BP47	P	Pos	HER2+	Invasive carcinoma w/ ductal and lobular features	IIB	Pos	Pos	Pos	NOT AMP	Yes	Yes	No	No	Yes	Yes	DOXORUBICIN,CYCLOPHOSPHAMIDE	No	No	No	No	Yes	Distant	lung	Yes	No	Yes	Yes	Yes	Yes	CAPECITABINE	Yes	Yes	Yes	BEVACIZUMAB	Dead	72	83	151	225	74	Pos	Neg	Pos	LumA	1	0	0	1	0
5M	M	Neg	TNBC	IDC	T1cN1a	Neg	Neg	Neg	NA	No	No	No	No	No	No	CYCLOPHOSPHAMIDE,DOXORUBICIN,CAPECITABINE	No	No	No	No	No	Distant	no	No	No	No	No	Yes	Yes	CARBOPLATIN,DOCETAXAL,GEMCITABINE	No	No	No	No	Dead	40	23	23	40	17	Neg	Neg	Neg	Basal	0	0	0	0	0
5P	P	Neg	TNBC	IDC	T1cN1a	Neg	Neg	Neg	NA	No	No	No	No	No	No	CYCLOPHOSPHAMIDE,DOXORUBICIN,CAPECITABINE	No	No	No	No	No	Distant	no	No	No	No	No	Yes	Yes	CARBOPLATIN,DOCETAXAL,GEMCITABINE	No	No	No	No	Dead	40	23	23	40	17	Neg	Neg	Neg	Basal	0	0	0	0	0
BM51	M	Pos	ER+/HER2-	IDC	IIIC	Pos	Neg	Neg	NOT AMP	Yes	No	No	Yes	Yes	Yes	DOCETAXEL,DOXORUBICIN,CYCLOPHOSPHAMIDE,CAPECITABINE	No	No	No	BEVACIZUMAB	Yes	Distant	cervical lymph,liver	No	No	No	No	Yes	Yes	CARBOPLATIN,VINORELBINE	No	No	No	RAMUCIRUMAB	Dead	65	18	57	66	9	Pos	Pos	Neg	LumB	1	0	1	0	1
BP51	P	Pos	ER+/HER2-	IDC	IIIC	Pos	Neg	Neg	NOT AMP	Yes	No	No	Yes	Yes	Yes	DOCETAXEL,DOXORUBICIN,CYCLOPHOSPHAMIDE,CAPECITABINE	No	No	No	BEVACIZUMAB	Yes	Distant	cervical lymph,liver	No	No	No	No	Yes	Yes	CARBOPLATIN,VINORELBINE	No	No	No	RAMUCIRUMAB	Dead	65	18	57	66	9	Pos	Pos	Neg	LumB	1	0	1	0	1
BM52	M	Neg	HER2+	IDC	IIIA	Neg	Pos	Pos	AMP	No	No	No	No	Yes	Yes	DOXORUBICIN,CYCLOPHOSPHAMIDE	No	No	No	No	Yes	Distant	bone,lung,muscle	No	No	No	No	Yes	Yes	VINORELBINE,CARBOPLATIN,PACLITAXEL,CAPECITABINE,IXABEPILONE,GEMCITABINE	Yes	No	Yes	No	Dead	68	36	55	63	7	Neg	Pos	Pos	Her2	1	1	0	1	1
BP52	P	Neg	HER2+	IDC	IIIA	Neg	Pos	Pos	AMP	No	No	No	No	Yes	Yes	DOXORUBICIN,CYCLOPHOSPHAMIDE	No	No	No	No	Yes	Distant	bone,lung,muscle	No	No	No	No	Yes	Yes	VINORELBINE,CARBOPLATIN,PACLITAXEL,CAPECITABINE,IXABEPILONE,GEMCITABINE	Yes	No	Yes	No	Dead	68	36	55	63	7	Neg	Pos	Pos	Her2	1	1	0	1	1
BM6	M	Neg	TNBC	IDC	IIB	Neg	Neg	Neg	NA	No	No	No	No	Yes	Yes	CYCLOPHOSPHAMIDE,DOXORUBICIN,PACLITAXEL,DOCETAXEL	No	No	No	No	Yes	Local	no	No	No	No	No	Yes	Yes	PACLITAXEL,CAPECITABINE,VINORELBINE	No	No	No	No	Dead	69	23	25	37	12	Neg	Neg	Neg	Basal	0	0	0	0	0
BP6	P	Neg	TNBC	IDC	IIB	Neg	Neg	Neg	NA	No	No	No	No	Yes	Yes	CYCLOPHOSPHAMIDE,DOXORUBICIN,PACLITAXEL,DOCETAXEL	No	No	No	No	Yes	Local	no	No	No	No	No	Yes	Yes	PACLITAXEL,CAPECITABINE,VINORELBINE	No	No	No	No	Dead	69	23	25	37	12	Neg	Neg	Neg	Basal	0	0	0	0	0
6M	M	Pos	HER2+	IDC	T2N1	Pos	Neg	Neg	NA	Yes	Yes	No	No	No	No	-	No	No	No	No	Yes	Distant	bone	No	No	No	No	Yes	No	No	No	No	No	No	Dead	50	53	53	74	21	Pos	Neg	Pos	LumA	1	1	0	0	0
6P	P	Pos	ER+/HER2-	IDC	T2N1	Pos	Neg	Neg	NA	Yes	Yes	No	No	No	No	-	No	No	No	No	Yes	Distant	bone	No	No	No	No	Yes	No	No	No	No	No	No	Dead	50	53	53	74	21	Pos	Neg	Pos	LumA	1	1	0	0	0
BM62	M	Pos	HER2+	IDC	IIA	Pos	Pos	Neg	NOT AMP	Yes	No	No	Yes	No	Yes	DOXORUBICIN,CYCLOPHOSPHAMIDE	No	No	No	No	Yes	Distant	lung,liver,bone	No	No	No	No	Yes	Yes	CAPECITABINE	Yes	No	Yes	No	Dead	68	39	53	60	6	Pos	NA	Pos	LumB	1	1	1	1	0
BP62	P	Pos	ER+/HER2-	IDC	IIA	Pos	Pos	Neg	NOT AMP	Yes	No	No	Yes	No	Yes	DOXORUBICIN,CYCLOPHOSPHAMIDE	No	No	No	No	Yes	Distant	lung,liver,bone	No	No	No	No	Yes	Yes	CAPECITABINE	Yes	No	Yes	No	Dead	68	39	53	60	6	Pos	NA	Pos	LumB	1	1	1	1	0
BM64	M	Neg	TNBC	IDC	IIIA	Neg	Neg	Neg	NOT AMP	No	No	No	No	Yes	Yes	DOXORUBICIN,CYCLOPHOSPHAMIDE,DOCETAXEL	No	No	No	No	Yes	Distant	pleura,muscle	No	No	No	No	Yes	Yes	VINORELBINE	No	No	No	No	Dead	47	75	89	94	5	Neg	Neg	Neg	Basal	1	0	0	1	1
BP64	P	Neg	TNBC	IDC	IIIA	Neg	Neg	Neg	NOT AMP	No	No	No	No	Yes	Yes	DOXORUBICIN,CYCLOPHOSPHAMIDE,DOCETAXEL	No	No	No	No	Yes	Distant	pleura,muscle	No	No	No	No	Yes	Yes	VINORELBINE	No	No	No	No	Dead	47	75	89	94	5	Neg	Neg	Neg	Basal	1	0	0	1	1
BM68	M	Neg	TNBC	IDC	IIIA	Neg	Neg	Neg	NOT AMP	Yes	Yes	No	No	Yes	Yes	5FU,EPIRUBICIN,CYCLOPHOSPHAMIDE,DOCETAXEL	No	No	No	No	No	Distant	lemptomeningeal	Yes	No	No	Yes	Yes	No	No	No	No	No	LEUPROLIDE	Dead	62	20	20	135	114	Neg	NA	Neg	Basal	1	0	0	0	1
BP68	P	Neg	TNBC	IDC	IIIA	Neg	Neg	Neg	NOT AMP	Yes	Yes	No	No	Yes	Yes	5FU,EPIRUBICIN,CYCLOPHOSPHAMIDE,DOCETAXEL	No	No	No	No	No	Distant	lemptomeningeal	Yes	No	No	Yes	Yes	No	No	No	No	No	LEUPROLIDE	Dead	62	20	20	135	114	Neg	NA	Neg	Basal	1	0	0	0	1
BM7	M	Pos	HER2+	IDC	IV	Pos	Neg	Pos	AMP	Yes	Yes	No	No	Yes	Yes	DOCETAXEL,PACLITAXEL,CARBOPLATIN	Yes	Yes	No	No	-	-	lung,bone	NA	NA	NA	NA	Yes	Yes	CAPECITABINE	Yes	No	Yes	ZELEDRONIC ACID	Dead	42	0	5	18	13	Pos	NA	Pos	Her2	1	1	0	1	0
BP7	P	Pos	HER2+	IDC	IV	Pos	Neg	Pos	AMP	Yes	Yes	No	No	Yes	Yes	DOCETAXEL,PACLITAXEL,CARBOPLATIN	Yes	Yes	No	No	-	-	lung,bone	NA	NA	NA	NA	Yes	Yes	CAPECITABINE	Yes	No	Yes	ZELEDRONIC ACID	Dead	42	0	5	18	13	Pos	NA	Pos	Her2	1	1	0	1	0
BM71	M	Neg	TNBC	IDC	IIA	Neg	Neg	Neg	NOT AMP	No	No	No	No	Yes	Yes	DOXORUBICIN,CYCLOPHOSPHAMIDE,DOCETAXEL	No	No	No	No	No	Distant	lung	No	No	No	No	Yes	Yes	CAPECITABINE,GEMCITABINE,VINORELBINE	No	No	No	No	Alive	40	25	25	173	147	Neg	Neg	Neg	Basal	1	0	0	1	0
BP71	P	Neg	TNBC	IDC	IIA	Neg	Neg	Neg	NOT AMP	No	No	No	No	Yes	Yes	DOXORUBICIN,CYCLOPHOSPHAMIDE,DOCETAXEL	No	No	No	No	No	Distant	lung	No	No	No	No	Yes	Yes	CAPECITABINE,GEMCITABINE,VINORELBINE	No	No	No	No	Alive	40	25	25	173	147	Neg	Neg	Neg	Basal	1	0	0	1	0
BM72	M	Pos	ER+/HER2-	ILC	IV	Pos	Pos	Neg	NOT AMP	Yes	No	No	Yes	Yes	No	No	No	No	No	No	-	-	bone,lung,liver	NA	NA	NA	NA	Yes	Yes	CAPECITABINE	No	No	No	No	Dead	58	0	31	37	5	Pos	Pos	Neg	LumA	1	1	1	1	0
BP72	P	Pos	ER+/HER2-	ILC	IV	Pos	Pos	Neg	NOT AMP	Yes	No	No	Yes	Yes	No	No	No	No	No	No	-	-	bone,lung,liver	NA	NA	NA	NA	Yes	Yes	CAPECITABINE	No	No	No	No	Dead	58	0	31	37	5	Pos	Pos	Neg	LumA	1	1	1	1	0
MAYO_BM_1	M	Neg	ER+/HER2-	IDC	T1 N0 M0	Neg	Pos	NA	NA	Yes; Megace	Yes; tamoxifen	No	No	Yes	No	NA	No	No	No	No	No	NA	lung	No	No	No	Yes; arimidex	Yes	No	NA	No	No	No	No	Dead	66	34	34	41	7	Neg	Pos	NA	Basal	1	0	0	1	0
MAYO_BP_1	P	Neg	ER+/HER2-	IDC	T1 N0 M0	Neg	Pos	NA	NA	Yes; Megace	Yes; tamoxifen	No	No	Yes	No	NA	No	No	No	No	No	NA	lung	No	No	No	Yes; arimidex	Yes	No	NA	No	No	No	No	Dead	66	34	34	41	7	Neg	Pos	NA	LumA	1	0	0	1	0
MAYO_BM_10	M	Neg	TNBC	IDC	T2 N2 M0	Neg	Neg	NA	NA	No	No	No	No	Yes	Yes	Doxorubicin + cyclophosphamide	No	No	No	No	No	NA	no	No	No	No	No	Yes	No	NA	No	No	No	No	Dead	48	34	34	38	4	Neg	Pos	NA	Basal	0	0	0	0	0
MAYO_BP_10	P	Neg	TNBC	IDC	T2 N2 M0	Neg	Neg	NA	NA	No	No	No	No	Yes	Yes	Doxorubicin + cyclophosphamide	No	No	No	No	No	NA	no	No	No	No	No	Yes	No	NA	No	No	No	No	Dead	48	34	34	38	4	Neg	Pos	NA	Basal	0	0	0	0	0
MAYO_BM_11	M	Pos	HER2+	IDC	T2 N1 M0	Pos	Pos	Pos	NA	Yes	Yes; tamoxifen	No	No	Yes	Yes	Doxorubicin + cyclophosphamide	No	No	No	No	Yes	Distant	lung	No	No	No	No	Yes	No	NA	No	No	No	No	Dead	74	18	53	79	26	Pos	Neg	Pos	Basal	1	0	0	1	0
MAYO_BP_11	P	Pos	HER2+	IDC	T2 N1 M0	Pos	Pos	Pos	NA	Yes	Yes; tamoxifen	No	No	Yes	Yes	Doxorubicin + cyclophosphamide	No	No	No	No	Yes	Distant	lung	No	No	No	No	Yes	No	NA	No	No	No	No	Dead	74	18	53	79	26	Pos	Neg	Pos	Her2	1	0	0	1	0
MAYO_BM_12	M	Neg	HER2+	IDC	T2 N0 M0	Neg	Neg	NA	NA	No	No	No	No	No	Yes	Cyclophosphamide + Epirubicin + Fluoruracil	No	No	No	No	No	NA	no	No	No	No	No	NA	NA	NA	NA	NA	NA	NA	Dead	53	13	13	18	5	Neg	Neg	Pos	Her2	0	0	0	0	0
MAYO_BP_12	P	Neg	TNBC	IDC	T2 N0 M0	Neg	Neg	NA	NA	No	No	No	No	No	Yes	Cyclophosphamide + Epirubicin + Fluoruracil	No	No	No	No	No	NA	no	No	No	No	No	NA	NA	NA	NA	NA	NA	NA	Dead	53	13	13	18	5	Neg	Neg	Pos	LumA	0	0	0	0	0
MAYO_BM_13	M	Neg	TNBC	IDC	T2 N1 M0	Neg	Neg	Neg	NA	No	No	No	No	No	Yes	Doxorubicin + cyclophosphamide followed by paclitaxel	No	No	No	No	Yes	Distant	lung	No	No	No	No	Yes	Yes	Capecitabine + Navelbine	No	No	No	No	Dead	35	13	51	61	10	Neg	Neg	Neg	Basal	1	0	0	1	0
MAYO_BP_13	P	Neg	TNBC	IDC	T2 N1 M0	Neg	Neg	Neg	NA	No	No	No	No	No	Yes	Doxorubicin + cyclophosphamide followed by paclitaxel	No	No	No	No	Yes	Distant	lung	No	No	No	No	Yes	Yes	Capecitabine + Navelbine	No	No	No	No	Dead	35	13	51	61	10	Neg	Neg	Neg	Basal	1	0	0	1	0
MAYO_BM_14	M	Neg	TNBC	IDC	T2 N0 M0	Neg	Pos	Neg	NA	No	No	No	No	Yes	Yes	Carboplatin + Paclitaxel (neoadjuvant)	No	No	No	No	No	NA	no	No	No	No	No	Yes	Yes	Capecitabine	No	No	No	No	Alive	46	39	39	74	35	Neg	Neg	Neg	Basal	0	0	0	0	0
MAYO_BP_14	P	Neg	TNBC	IDC	T2 N0 M0	Neg	Pos	Neg	NA	No	No	No	No	Yes	Yes	Carboplatin + Paclitaxel (neoadjuvant)	No	No	No	No	No	NA	no	No	No	No	No	Yes	Yes	Capecitabine	No	No	No	No	Alive	46	39	39	74	35	Neg	Neg	Neg	Basal	0	0	0	0	0
MAYO_BM_15	M	Pos	ER+/HER2-	IDC	T3 N3 M0	Pos	Pos	Neg	NA	Yes	No	No	Yes; Arimidex	Yes	Yes	Doxorubicin + Cyclophosphamide follwed by Paclitaxel (neoadjuvant)	No	No	No	No	Yes	distant	bone	No	No	No	No	Yes	Yes	Methotrexated	No	No	No	No	Dead	65	88	166	171	5	Pos	Neg	Equivocal	LumB	1	1	0	0	0
MAYO_BP_15	P	Pos	ER+/HER2-	IDC	T3 N3 M0	Pos	Pos	Neg	NA	Yes	No	No	Yes; Arimidex	Yes	Yes	Doxorubicin + Cyclophosphamide follwed by Paclitaxel (neoadjuvant)	No	No	No	No	Yes	distant	bone	No	No	No	No	Yes	Yes	Methotrexated	No	No	No	No	Dead	65	88	166	171	5	Pos	Neg	Equivocal	LumA	1	1	0	0	0
MAYO_BM_16	M	Neg	HER2+	IDC	T2 N3 M0	Neg	Neg	Pos	NA	No	No	No	No	Yes	Yes	Doxorubicin + cyclophosphamide followed by paclitaxel	Yes	Yes	No	No	No	NA	no	No	No	No	No	Yes	Yes	Capecitabine, Lapatinib	Yes	No	Yes	No	Dead	48	18	18	67	49	Neg	Neg	Pos	Basal	0	0	0	0	0
MAYO_BP_16	P	Neg	HER2+	IDC	T2 N3 M0	Neg	Neg	Pos	NA	No	No	No	No	Yes	Yes	Doxorubicin + cyclophosphamide followed by paclitaxel	Yes	Yes	No	No	No	NA	no	No	No	No	No	Yes	Yes	Capecitabine, Lapatinib	Yes	No	Yes	No	Dead	48	18	18	67	49	Neg	Neg	Pos	Her2	0	0	0	0	0
MAYO_BM_17	M	Neg	TNBC	IDC	T3 N3 M0	Pos	Pos	Neg	NA	Yes	Yes; tamoxifen	No	No	Yes	Yes	Paclitaxel follwed by Doxorubicin + Cyclophosphamide	No	No	No	No	No	NA	no	No	No	No	No	Yes	No	NA	No	No	No	No	Dead	45	39	39	57	18	Neg	NA	NA	Basal	0	0	0	0	0
MAYO_BP_17	P	Pos	ER+/HER2-	IDC	T3 N3 M0	Pos	Pos	Neg	NA	Yes	Yes; tamoxifen	No	No	Yes	Yes	Paclitaxel follwed by Doxorubicin + Cyclophosphamide	No	No	No	No	No	NA	no	No	No	No	No	Yes	No	NA	No	No	No	No	Dead	45	39	39	57	18	Neg	NA	NA	Basal	0	0	0	0	0
MAYO_BM_18	M	Neg	HER2+	ILC	T2 N1 M0	Pos	Pos	Pos	NA	Yes	No	No	Yes; Arimidex	Yes	Yes	Doxorubicin + Cyclophosphamide followed by paclitaxel + Herceptin + pertuzumab	Yes	Yes	No	No	No	NA	no	No	No	No	No	Yes	No	NA	No	No	No	No	Dead	56	39	39	43	4	Neg	Neg	Pos	Her2	0	0	0	0	0
MAYO_BP_18	P	Pos	HER2+	ILC	T2 N1 M0	Pos	Pos	Pos	NA	Yes	No	No	Yes; Arimidex	Yes	Yes	Doxorubicin + Cyclophosphamide followed by paclitaxel + Herceptin + pertuzumab	Yes	Yes	No	No	No	NA	no	No	No	No	No	Yes	No	NA	No	No	No	No	Dead	56	39	39	43	4	Neg	Neg	Pos	LumA	0	0	0	0	0
MAYO_BP_19	P	Pos	ER+/HER2-	IDC	T2 N1 M0	Pos	Pos	Neg	NA	Yes	Yes; tamoxifen	No	No	Yes	Yes	Paclitaxel + MK-2206 (clinical trial)	No	No	No	No	No	NA	no	No	No	No	Yes; Letrozole	Yes	No	NA	No	No	No	No	Alive	57	18	18	83	65	Neg	Pos	Neg	Basal	0	0	0	0	0
MAYO_BM_19	M	Neg	TNBC	IDC	T2 N1 M0	Pos	Pos	Neg	NA	Yes	Yes; tamoxifen	No	No	Yes	Yes	Paclitaxel + MK-2206 (clinical trial)	No	No	No	No	No	NA	no	No	No	No	Yes; Letrozole	Yes	No	NA	No	No	No	No	Alive	57	18	18	83	65	Neg	Pos	Neg	Basal	0	0	0	0	0
MAYO_BM_2	M	Pos	ER+/HER2-	IDC	T2 N1 M0	Pos	Pos	NA	NA	Yes; Megace	Yes; tamoxifen	No	No	Yes	Yes	Cyclophosphamide + Methotrexate + Fluorouracil	No	No	No	No	Yes	local	chest wall	No	No	No	Yes; arimidex	Yes	Yes	Velban, Adriamycin, Thiotepa	No	No	No	No	Dead	48	67	67	100	33	Pos	Pos	NA	LumB	1	0	0	0	1
MAYO_BP_2	P	Pos	ER+/HER2-	IDC	T2 N1 M0	Pos	Pos	NA	NA	Yes; Megace	Yes; tamoxifen	No	No	Yes	Yes	Cyclophosphamide + Methotrexate + Fluorouracil	No	No	No	No	Yes	local	chest wall	No	No	No	Yes; arimidex	Yes	Yes	Velban, Adriamycin, Thiotepa	No	No	No	No	Dead	48	67	67	100	33	Pos	Pos	NA	LumA	1	0	0	0	1
MAYO_BP_20	P	Pos	ER+/HER2-	IDC	T3 N1 M1	Pos	Pos	Neg	NA	No (Stage IV at diagnosis)	No	No	No	No	No (metastatic at diagnosis)	NA	No	No	No	No	No (Stage IV at diagnosis)	NA	bone	No	No	No	Yes; Letrozole	Yes	Yes	Oxaliplatin, CPT-11, xeloda, Capecitabine, Paclitaxel-carboplatin, AC, Gemcitabine, Cisplatin	No	No	No	No	Dead	60	0	12	32	20	Pos	Pos	Neg	LumB	1	1	0	0	0
MAYO_BM_20	M	Pos	ER+/HER2-	IDC	T3 N1 M1	Pos	Pos	Neg	NA	No (Stage IV at diagnosis)	No	No	No	No	No (metastatic at diagnosis)	NA	No	No	No	No	No (Stage IV at diagnosis)	NA	bone	No	No	No	Yes; Letrozole	Yes	Yes	Oxaliplatin, CPT-11, xeloda, Capecitabine, Paclitaxel-carboplatin, AC, Gemcitabine, Cisplatin	No	No	No	No	Dead	60	0	12	32	20	Pos	Pos	Neg	LumB	1	1	0	0	0
MAYO_BP_21	P	Pos	HER2+	IDC	T2 N1 M0	Pos	Pos	Pos	NA	Yes	No	No	Yes; Letrozole	No	No	NA	Yes	Yes	Yes	No	No	NA	no	Yes	No	No	No	Yes	Yes	Vinorelbine, Paclitaxel, Bevacizumab	Yes	Yes	No	No	Dead	54	16	16	34	18	Neg	NA	Pos	LumB	0	0	0	0	0
MAYO_BM_21	M	Neg	HER2+	IDC	T2 N1 M0	Pos	Pos	Pos	NA	Yes	No	No	Yes; Letrozole	No	No	NA	Yes	Yes	Yes	No	No	NA	no	Yes	No	No	No	Yes	Yes	Vinorelbine, Paclitaxel, Bevacizumab	Yes	Yes	No	No	Dead	54	16	16	34	18	Neg	NA	Pos	Her2	0	0	0	0	0
MAYO_BP_22	P	Pos	HER2+	IDC	T2 N1 M0	Pos	Neg	Pos	NA	Yes;	Yes; tamoxifen	No	No	No	Yes	Doxorubicin+Cyclophosphamide followed by paclitaxel	Yes	Yes	No	No	Yes	local	chest wall	No	No	No	No	Yes	Yes	Abraxane, Temsirolimus, IMC-A12, DMI, Vinorelbine, LY2228820, Eribulin/Herceptin, Gemcitabine	Yes	Yes	No	Yes; Pertuzumab-Herceptin	Dead	44	17	25	84	59	Neg	Neg	Pos	LumB	1	0	0	0	1
MAYO_BM_22	M	Neg	HER2+	IDC	T2 N1 M0	Pos	Neg	Pos	NA	Yes;	Yes; tamoxifen	No	No	No	Yes	Doxorubicin+Cyclophosphamide followed by paclitaxel	Yes	Yes	No	No	Yes	local	chest wall	No	No	No	No	Yes	Yes	Abraxane, Temsirolimus, IMC-A12, DMI, Vinorelbine, LY2228820, Eribulin/Herceptin, Gemcitabine	Yes	Yes	No	Yes; Pertuzumab-Herceptin	Dead	44	17	25	84	59	Neg	Neg	Pos	LumB	1	0	0	0	1
MAYO_BP_23	P	Neg	TNBC	IDC	T1 N0 M0	Neg	Neg	NA	NA	No	No	No	No	Yes	Yes	Doxorubicin + cyclophosphamide	No	No	No	No	No	NA	no	No	No	No	Yes; Letrozole	Yes	No	NA	No	No	No	No	Dead	64	24	24	33	9	Pos	Neg	Neg	Basal	0	0	0	0	0
MAYO_BM_23	M	Pos	ER+/HER2-	IDC	T1 N0 M0	Neg	Neg	NA	NA	No	No	No	No	Yes	Yes	Doxorubicin + cyclophosphamide	No	No	No	No	No	NA	no	No	No	No	Yes; Letrozole	Yes	No	NA	No	No	No	No	Dead	64	24	24	33	9	Pos	Neg	Neg	Basal	0	0	0	0	0
MAYO_BP_24	P	Neg	HER2+	Mixed ILC IDC	T3 N2 M1	Neg	Neg	Pos	NA	No	No	No	No	No	No (metastatic at diagnosis)	NA	No (metastatic at dx)	No (metastatic at dx)	No	No	No (Stage IV at diagnosis)	NA	bone	No	No	No	No	Yes	No	NA	No	No	No	No	Dead	37	0	18	21	3	Neg	Neg	Pos	Her2	1	1	0	0	0
MAYO_BM_24	M	Neg	HER2+	Mixed ILC IDC	T3 N2 M1	Neg	Neg	Pos	NA	No	No	No	No	No	No (metastatic at diagnosis)	NA	No (metastatic at dx)	No (metastatic at dx)	No	No	No (Stage IV at diagnosis)	NA	bone	No	No	No	No	Yes	No	NA	No	No	No	No	Dead	37	0	18	21	3	Neg	Neg	Pos	LumB	1	1	0	0	0
MAYO_BM_3	M	NA	HER2+	IDC	T1 N1 M0	Pos	Pos	Pos	NA	Yes	Yes; tamoxifen	No	No	Yes	Yes	Cyclophosphamide + Methotrexate + Fluorouracil	No	No	No	No	Yes	distant	lung	Yes	No	No	Yes; arimidex	Yes	Yes	Adriamycin+cyclophosphamide, Paclitaxel, Capecitabine	Yes	Yes	No	No	Dead	33	39	61	90	29	NA	NA	NA	LumB	1	0	0	1	0
MAYO_BP_3	P	Pos	HER2+	IDC	T1 N1 M0	Pos	Pos	Pos	NA	Yes	Yes; tamoxifen	No	No	Yes	Yes	Cyclophosphamide + Methotrexate + Fluorouracil	No	No	No	No	Yes	distant	lung	Yes	No	No	Yes; arimidex	Yes	Yes	Adriamycin+cyclophosphamide, Paclitaxel, Capecitabine	Yes	Yes	No	No	Dead	33	39	61	90	29	NA	NA	NA	LumB	1	0	0	1	0
MAYO_BM_4	M	Pos	HER2+	IDC	T1 N3 M0	Neg	Neg	Neg	NA	No	No	No	No	Yes	Yes	Doxorubicin+Cyclophosphamide followed by paclitaxel	No	No	No	No	Yes	distant	lung	Yes	No	No	Yes; arimidex	Yes	Yes	Capecitabine, Carboplatin	No	No	No	No	Dead	59	25	36	52	16	Pos	Neg	Pos	Basal	1	0	0	1	0
MAYO_BP_4	P	Neg	TNBC	IDC	T1 N3 M0	Neg	Neg	Neg	NA	No	No	No	No	Yes	Yes	Doxorubicin+Cyclophosphamide followed by paclitaxel	No	No	No	No	Yes	distant	lung	Yes	No	No	Yes; arimidex	Yes	Yes	Capecitabine, Carboplatin	No	No	No	No	Dead	59	25	36	52	16	Pos	Neg	Pos	Basal	1	0	0	1	0
MAYO_BM_5	M	Pos	HER2+	IDC	T2 N1 M0	Pos	Pos	Pos	NA	Yes	Yes; tamoxifen	No	No	Yes	Yes	Taxotere + Carboplatin + Herceptin	Yes	Yes	No	No	No	NA	no	Yes	Yes; Tamoxifen	No	No	Yes	No	NA	No	No	No	No	Dead	50	39	39	52	13	Pos	Neg	Pos	LumB	0	0	0	0	0
MAYO_BP_5	P	Pos	HER2+	IDC	T2 N1 M0	Pos	Pos	Pos	NA	Yes	Yes; tamoxifen	No	No	Yes	Yes	Taxotere + Carboplatin + Herceptin	Yes	Yes	No	No	No	NA	no	Yes	Yes; Tamoxifen	No	No	Yes	No	NA	No	No	No	No	Dead	50	39	39	52	13	Pos	Neg	Pos	LumB	0	0	0	0	0
MAYO_BM_6	M	Neg	TNBC	IDC	T2 N0 M0	Neg	Neg	Neg	NA	No	No	No	No	No	Yes	Doxorubicin + Cyclophosphamide	No	No	No	No	No	NA	no	No	No	No	No	Yes	No	NA	No	No	No	No	Dead	50	20	20	41	21	Neg	Neg	Equivocal	Basal	0	0	0	0	0
MAYO_BP_6	P	Neg	TNBC	IDC	T2 N0 M0	Neg	Neg	Neg	NA	No	No	No	No	No	Yes	Doxorubicin + Cyclophosphamide	No	No	No	No	No	NA	no	No	No	No	No	Yes	No	NA	No	No	No	No	Dead	50	20	20	41	21	Neg	Neg	Equivocal	Basal	0	0	0	0	0
MAYO_BM_7	M	Neg	HER2+	DCIS	Tis	Pos	Neg	NA	NA	Yes	Yes; tamoxifen	No	No	No	No	NA	No	No	No	No	Yes	Distant	lung	No	No	No	No	Yes	No	NA	No	No	No	No	Dead	59	128	216	223	7	Neg	Neg	Pos	Her2	1	0	0	1	0
MAYO_BP_7	P	Pos	ER+/HER2-	DCIS	Tis	Pos	Neg	NA	NA	Yes	Yes; tamoxifen	No	No	No	No	NA	No	No	No	No	Yes	Distant	lung	No	No	No	No	Yes	No	NA	No	No	No	No	Dead	59	128	216	223	7	Neg	Neg	Pos	Normal	1	0	0	1	0
MAYO_BM_8	M	NA	HER2+	IDC	T1 N1 M0	Pos	Pos	NA	NA	Yes	Yes; tamoxifen	No	No	Yes	No	NA	No	No	No	No	Yes	Distant	distant lymph node	No	No	No	No	Yes	No	NA	Yes	Yes	No	No	Dead	75	138	184	216	32	NA	NA	NA	Her2	1	0	0	0	1
MAYO_BP_8	P	Pos	ER+/HER2-	IDC	T1 N1 M0	Pos	Pos	NA	NA	Yes	Yes; tamoxifen	No	No	Yes	No	NA	No	No	No	No	Yes	Distant	distant lymph node	No	No	No	No	Yes	No	NA	Yes	Yes	No	No	Dead	75	138	184	216	32	NA	NA	NA	LumA	1	0	0	0	1
MAYO_BM_9	M	Neg	TNBC	IDC	T3 N0 M0	Neg	Neg	NA	NA	No	No	No	No	Yes	Yes	Doxorubicin + Cyclophosphamide	No	No	No	No	No	NA	no	No	No	No	No	Yes	Yes	Paclitaxel	No	No	No	No	Dead	48	24	24	37	13	Neg	Pos	NA	Her2	0	0	0	0	0
MAYO_BP_9	P	Neg	TNBC	IDC	T3 N0 M0	Neg	Neg	NA	NA	No	No	No	No	Yes	Yes	Doxorubicin + Cyclophosphamide	No	No	No	No	No	NA	no	No	No	No	No	Yes	Yes	Paclitaxel	No	No	No	No	Dead	48	24	24	37	13	Neg	Pos	NA	Her2	0	0	0	0	0
[truncated: 12 more columns]
