# Supplementary material for: Mapping molecular subtype specific alterations in breast cancer brain metastases identifies clinically relevant vulnerabilities
Source: Nat Commun. 2022 Jan 26;13:514. doi: 10.1038/s41467-022-27987-5 (PMC8791982; doi:10.1038/s41467-022-27987-5)
Supplement: Supplementary file 4 — Supplementary Data 2 [file 41467_2022_27987_MOESM4_ESM.xlsx]

## Sheet: Sheet1
# Supplementary Data 2: PAM50 Intrinsic molecular subtype of 90 samples in RNA-Seq Cohort.
#							subtype probability scores
sampleID	patientID	tumourID	ER_IHC	IHC_subtype	Lehman TNBC subtype	PAM50	LumA	LumB	Her2	Basal	Normal	TumorPurity
1M	1_RCS	M	Neg	HER2+	NA	Her2	0	0.253108	0.746892	0	0	0.916581
1P	1_RCS	P	Neg	HER2+	NA	Her2	0	0.24288	0.75712	0	0	0.736926
BM12	12_Pitt	M	Neg	TNBC	UNS (Unstable)	Basal	0	0	0	1	0	0.811724
BP12	12_Pitt	P	Neg	TNBC	UNS (Unstable)	Basal	0	0	0	1	0	0.680193
BM17	17_Pitt	M	Pos	HER2+	NA	LumB	0.440829	0.44735	0.111821	0	0	0.952053
BP17	17_Pitt	P	Pos	HER2+	NA	LumA	0.788189	0.122394	0	0	0.0894167	0.63835
BM19-2	192_Pitt	M	Neg	HER2+	NA	Her2	0	0.352189	0.647811	0	0	0.922192
BP19-2	192_Pitt	P	Neg	HER2+	NA	Her2	0	0.34042	0.65958	0	0	0.751761
2M	2_RCS	M	Neg	HER2+	NA	Her2	0	0.411465	0.588535	0	0	0.952946
2P	2_RCS	P	Neg	HER2+	NA	Her2	0.124181	0.242927	0.632892	0	0	0.597789
BM25	25_Pitt	M	Neg	TNBC	M (Mesenchymal)	Basal	0	0	0	0.733003	0.266997	0.929753
BP25	25_Pitt	P	Neg	TNBC	M (Mesenchymal)	Basal	0	0	0	0.85399	0.14601	0.878236
BM29	29_Pitt	M	Neg	TNBC	NA	Basal	0	0	0	0.871036	0.128964	0.961311
BP29	29_Pitt	P	Neg	TNBC	NA	Basal	0	0	0	1	0	0.77221
3M	3_RCS	M	Pos	HER2+	NA	LumB	0.0465346	0.625748	0.327717	0	0	0.764646
3P	3_RCS	P	Pos	HER2+	NA	LumB	0.0486723	0.643856	0.307472	0	0	0.684903
4M	4_RCS	M	Pos	HER2+	NA	LumA	0.676382	0	0.120623	0	0.202995	0.930402
4P	4_RCS	P	Pos	ER+/HER2-	NA	LumA	0.579143	0.420857	0	0	0	0.636175
BM47	47_Pitt	M	Pos	HER2+	NA	Her2	0.323715	0.255639	0.420647	0	0	0.904124
BP47	47_Pitt	P	Pos	HER2+	NA	LumA	0.732729	0.0130966	0	0	0.254174	0.603122
5M	5_RCS	M	Neg	TNBC	UNS (Unstable)	Basal	0	0	0.182957	0.817043	0	0.80731
5P	5_RCS	P	Neg	TNBC	IM (Immunomodulatory)	Basal	0	0	0.0984477	0.901552	0	0.647398
BM51	51_Pitt	M	Pos	ER+/HER2-	NA	LumB	0	1	0	0	0	0.628819
BP51	51_Pitt	P	Pos	ER+/HER2-	NA	LumB	0	0.978781	0	0.0212191	0	0.770942
BM52	52_Pitt	M	Neg	HER2+	NA	Her2	0	0.0479507	0.894455	0.0575944	0	0.592278
BP52	52_Pitt	P	Neg	HER2+	NA	Her2	0	0.287568	0.712432	0	0	0.604679
BM6	6_Pitt	M	Neg	TNBC	NA	Basal	0	0.253793	0	0.746207	0	0.867232
BP6	6_Pitt	P	Neg	TNBC	NA	Basal	0	0.119746	0	0.880254	0	0.688856
6M	6_RCS	M	Pos	HER2+	NA	LumA	0.65749	0.0565187	0.184258	0	0.101734	0.897948
6P	6_RCS	P	Pos	ER+/HER2-	NA	LumA	0.637861	0	0	0	0.362139	0.629276
BM62	62_Pitt	M	Pos	HER2+	NA	LumB	0	0.775763	0.224237	0	0	0.964848
BP62	62_Pitt	P	Pos	ER+/HER2-	NA	LumB	0.249635	0.750365	0	0	0	0.756786
BM64	64_Pitt	M	Neg	TNBC	NA	Basal	0	0.236526	0.151499	0.611974	0	0.835552
BP64	64_Pitt	P	Neg	TNBC	NA	Basal	0	0.147394	0.123023	0.729583	0	0.69802
BM68	68_Pitt	M	Neg	TNBC	IM (Immunomodulatory)	Basal	0	0	0	1	0	0.70932
BP68	68_Pitt	P	Neg	TNBC	IM (Immunomodulatory)	Basal	0	0	0	1	0	0.634433
BM7	7_Pitt	M	Pos	HER2+	NA	Her2	0	0.414313	0.585687	0	0	0.913297
BP7	7_Pitt	P	Pos	HER2+	NA	Her2	0	0.315359	0.684641	0	0	0.807254
BM71	71_Pitt	M	Neg	TNBC	MSL (Mesenchymal stem-like)	Basal	0	0	0	0.750819	0.249181	0.734166
BP71	71_Pitt	P	Neg	TNBC	MSL (Mesenchymal stem-like)	Basal	0	0	0	0.861921	0.138079	0.623264
BM72	72_Pitt	M	Pos	ER+/HER2-	NA	LumA	0.697258	0.0436986	0	0	0.259043	0.768998
BP72	72_Pitt	P	Pos	ER+/HER2-	NA	LumA	0.735486	0.12905	0	0	0.135465	0.77545
MAYO_BM_1	MAYO_1	M	Neg	TNBC	NA	Basal	0	0.128318	0.0549468	0.816736	0	0.942301
MAYO_BP_1	MAYO_1	P	Neg	ER+/HER2-	NA	LumA	0.700853	0.299147	0	0	0	0.836089
MAYO_BM_10	MAYO_10	M	Neg	TNBC	BL1 (Basal-like 1)	Basal	0	0	0	1	0	0.810572
MAYO_BP_10	MAYO_10	P	Neg	TNBC	IM (Immunomodulatory)	Basal	0	0	0.0150988	0.984901	0	0.724738
MAYO_BM_11	MAYO_11	M	Pos	HER2+	NA	Her2	0	0.115861	0.435018	0.44912	0	0.960063
MAYO_BP_11	MAYO_11	P	Pos	HER2+	NA	Her2	0	0.203233	0.462978	0.333789	0	0.728651
MAYO_BM_12	MAYO_12	M	Neg	HER2+	NA	Her2	0	0.38653	0.61347	0	0	0.950243
MAYO_BP_12	MAYO_12	P	Neg	TNBC	NA	LumA	0.51446	0	0	0	0.48554	0.440572
MAYO_BM_13	MAYO_13	M	Neg	TNBC	M (Mesenchymal)	Basal	0	0	0	0.665107	0.334893	0.952494
MAYO_BP_13	MAYO_13	P	Neg	TNBC	M (Mesenchymal)	Basal	0	0	0	0.854645	0.145355	0.83917
MAYO_BM_14	MAYO_14	M	Neg	TNBC	IM (Immunomodulatory)	Basal	0	0.115184	0.0409181	0.843898	0	0.635326
MAYO_BP_14	MAYO_14	P	Neg	TNBC	M (Mesenchymal)	Basal	0	0	0.00290188	0.997098	0	0.749203
MAYO_BM_15	MAYO_15	M	Pos	ER+/HER2-	NA	LumB	0	0.676292	0.31638	0.00732853	0	0.868491
MAYO_BP_15	MAYO_15	P	Pos	ER+/HER2-	NA	LumA	0.588911	0	0	0	0.411089	0.774847
MAYO_BM_16	MAYO_16	M	Neg	HER2+	NA	Basal	0	0	0.119681	0.880319	0	0.933422
MAYO_BP_16	MAYO_16	P	Neg	HER2+	NA	Her2	0	0.285498	0.714502	0	0	0.754687
MAYO_BM_17	MAYO_17	M	Neg	TNBC	UNS (Unstable)	Basal	0	0	0	1	0	0.834262
MAYO_BP_17	MAYO_17	P	Pos	ER+/HER2-	NA	Basal	0	0	0	0.842219	0.157781	0.631287
MAYO_BM_18	MAYO_18	M	Neg	HER2+	NA	Her2	0	0.429599	0.50516	0.0652407	0	0.808145
MAYO_BP_18	MAYO_18	P	Pos	HER2+	NA	LumA	0.502912	0	0	0	0.497088	0.797213
MAYO_BP_19	MAYO_19	P	Pos	ER+/HER2-	UNS (Unstable)	Basal	0	0	0	0.855689	0.144311	0.50443
MAYO_BM_19	MAYO_19	M	Neg	TNBC	LAR (Luminal androgen receptor)	Basal	0	0.259834	0.328371	0.411795	0	0.89427
MAYO_BM_2	MAYO_2	M	Pos	ER+/HER2-	NA	LumB	0.145595	0.854405	0	0	0	0.96646
MAYO_BP_2	MAYO_2	P	Pos	ER+/HER2-	NA	LumA	0.548193	0.219498	0.232309	0	0	0.754277
MAYO_BP_20	MAYO_20	P	Pos	ER+/HER2-	NA	LumB	0	0.868089	0.131911	0	0	0.900823
MAYO_BM_20	MAYO_20	M	Pos	ER+/HER2-	NA	LumB	0	0.816698	0.183302	0	0	0.954126
MAYO_BP_21	MAYO_21	P	Pos	HER2+	NA	LumB	0	0.643818	0.356182	0	0	0.724634
MAYO_BM_21	MAYO_21	M	Neg	HER2+	NA	Her2	0	0.436762	0.563238	0	0	0.778558
MAYO_BP_22	MAYO_22	P	Pos	HER2+	NA	LumB	0	0.572397	0.427603	0	0	0.554719
MAYO_BM_22	MAYO_22	M	Neg	HER2+	NA	LumB	0	0.55026	0.44974	0	0	0.972143
MAYO_BP_23	MAYO_23	P	Neg	TNBC	M (Mesenchymal)	Basal	0	0	0	0.989747	0.0102531	0.831004
MAYO_BM_23	MAYO_23	M	Pos	ER+/HER2-	M (Mesenchymal)	Basal	0	0	0	1	0	0.963422
MAYO_BP_24	MAYO_24	P	Neg	HER2+	NA	Her2	0	0.172201	0.598616	0.229184	0	0.787523
MAYO_BM_24	MAYO_24	M	Neg	HER2+	NA	LumB	0	0.542415	0.457585	0	0	0.95346
MAYO_BM_3	MAYO_3	M	NA	HER2+	NA	LumB	0	0.677327	0.322673	0	0	0.904703
MAYO_BP_3	MAYO_3	P	Pos	HER2+	NA	LumB	0.0922314	0.586278	0.321491	0	0	0.852788
MAYO_BM_4	MAYO_4	M	Pos	HER2+	NA	Basal	0	0	0	0.635651	0.364349	0.805871
MAYO_BP_4	MAYO_4	P	Neg	TNBC	NA	Basal	0	0	0	0.537134	0.462866	0.555701
MAYO_BM_5	MAYO_5	M	Pos	HER2+	NA	LumB	0	0.504885	0.495115	0	0	0.848604
MAYO_BP_5	MAYO_5	P	Pos	HER2+	NA	LumB	0	0.672985	0.327015	0	0	0.724431
MAYO_BM_6	MAYO_6	M	Neg	TNBC	NA	Basal	0	0	0	1	0	0.858981
MAYO_BP_6	MAYO_6	P	Neg	TNBC	NA	Basal	0	0	0	0.776149	0.223851	0.661615
MAYO_BM_7	MAYO_7	M	Neg	HER2+	NA	Her2	0	0.355686	0.644314	0	0	0.932336
MAYO_BP_7	MAYO_7	P	Pos	ER+/HER2-	NA	Normal	0.094082	0	0	0.29293	0.612987	0.679747
MAYO_BM_8	MAYO_8	M	NA	HER2+	NA	Her2	0	0	0.730393	0.269607	0	0.873268
MAYO_BP_8	MAYO_8	P	Pos	ER+/HER2-	NA	LumA	0.645534	0	0.197423	0	0.157043	0.678252
MAYO_BM_9	MAYO_9	M	Neg	TNBC	NA	Her2	0	0.134367	0.449822	0.41581	0	0.940594
MAYO_BP_9	MAYO_9	P	Neg	TNBC	NA	Her2	0	0.295539	0.704461	0	0	0.668731
