# Supplementary material for: Mapping molecular subtype specific alterations in breast cancer brain metastases identifies clinically relevant vulnerabilities
Source: Nat Commun. 2022 Jan 26;13:514. doi: 10.1038/s41467-022-27987-5 (PMC8791982; doi:10.1038/s41467-022-27987-5)
Supplement: Supplementary file 5 — Supplementary Data 3 [file 41467_2022_27987_MOESM5_ESM.xlsx]

## Sheet: Sheet1
# Supplementary Data 3: Results of differential gene expression testing (brain mets vs primary breast tumour) for Luminal patients (ER+/HER2-). Significant DEG (+/- log2 Fold Change 1.5 ; adjusted p-value < 0.01 ), table sorted by adjusted pvalue and "Set". A gene was defined as differentially expressed based on an Benjamini & Hochberg adjusted p-value <0.05 (Wald test) and a log2 Fold Change (FC…
#
ensembl_gene_id	hgnc_symbol	description	gene_biotype	entrezgene	baseMean	log2FoldChange	lfcSE	stat	pvalue	padj	reg	set
ENSG00000006788	MYH13	myosin heavy chain 13	protein_coding	8735	471.36	-5.6307	0.416575	-13.5166	1.24728e-41	2.0847e-37	down	luminal_HER2_TNBC
ENSG00000264424	MYH4	myosin heavy chain 4	protein_coding	4622	577.5	-5.57683	0.426305	-13.0818	4.18527e-39	3.49763e-35	down	luminal_HER2_TNBC
ENSG00000131095	GFAP	glial fibrillary acidic protein	protein_coding	2670	3766.46	7.0202	0.550189	12.7596	2.75529e-37	1.53507e-33	up	luminal_HER2_TNBC
ENSG00000133020	MYH8	myosin heavy chain 8	protein_coding	4626	985.776	-6.68982	0.526524	-12.7056	5.50276e-37	2.29933e-33	down	luminal_HER2_TNBC
ENSG00000125414	MYH2	myosin heavy chain 2	protein_coding	4620	592.167	-6.43655	0.542745	-11.8593	1.9269e-32	6.44123e-29	down	luminal_HER2_TNBC
ENSG00000138615	CILP	cartilage intermediate layer protein	protein_coding	8483	608.168	-5.07946	0.435391	-11.6664	1.89182e-31	5.26999e-28	down	luminal_HER2_TNBC
ENSG00000143196	DPT	dermatopontin	protein_coding	1805	208.578	-5.95268	0.550064	-10.8218	2.71405e-27	6.48038e-24	down	luminal_HER2_TNBC
ENSG00000109061	MYH1	myosin heavy chain 1	protein_coding	4619	650.12	-6.23582	0.580952	-10.7338	7.06372e-27	1.47579e-23	down	luminal_HER2_TNBC
ENSG00000087245	MMP2	matrix metallopeptidase 2	protein_coding	4313	12447.1	-4.49398	0.422226	-10.6435	1.86892e-26	3.4708e-23	down	luminal_HER2_TNBC
ENSG00000187955	COL14A1	collagen type XIV alpha 1 chain	protein_coding	7373	4996.87	-3.00641	0.290622	-10.3448	4.42061e-25	7.38861e-22	down	luminal_HER2_TNBC
ENSG00000125462	C1orf61	chromosome 1 open reading frame 61	protein_coding	10485	301.91	4.8034	0.465315	10.3229	5.55225e-25	8.43638e-22	up	luminal_HER2_TNBC
ENSG00000172061	LRRC15	leucine rich repeat containing 15	protein_coding	131578	725.209	-5.88669	0.582602	-10.1041	5.29631e-24	7.37687e-21	down	luminal_HER2_TNBC
ENSG00000196361	ELAVL3	ELAV like RNA binding protein 3	protein_coding	1995	213.229	7.61585	0.75585	10.0759	7.06347e-24	9.08145e-21	up	luminal_HER2_TNBC
ENSG00000196549	MME	membrane metalloendopeptidase	protein_coding	4311	736.111	-4.26785	0.439944	-9.7009	2.98852e-22	3.56786e-19	down	luminal_HER2_TNBC
ENSG00000099953	MMP11	matrix metallopeptidase 11	protein_coding	4320	2015.5	-4.73272	0.488852	-9.6813	3.62084e-22	4.03459e-19	down	luminal_HER2_TNBC
ENSG00000104833	TUBB4A	tubulin beta 4A class IVa	protein_coding	10382	1839.02	5.03193	0.520777	9.66235	4.35751e-22	4.55197e-19	up	luminal_HER2_TNBC
ENSG00000147588	PMP2	peripheral myelin protein 2	protein_coding	5375	293.776	5.64378	0.587409	9.60793	7.40235e-22	7.27782e-19	up	luminal_HER2_TNBC
ENSG00000091986	CCDC80	coiled-coil domain containing 80	protein_coding	151887	7278.87	-3.57016	0.373734	-9.55267	1.26393e-21	1.17363e-18	down	luminal_HER2_TNBC
ENSG00000089225	TBX5	T-box 5	protein_coding	6910	254.287	-5.86484	0.621836	-9.43149	4.04295e-21	3.54945e-18	down	luminal_HER2_TNBC
ENSG00000129244	ATP1B2	ATPase Na+/K+ transporting subunit beta 2	protein_coding	482	502.932	4.26334	0.452281	9.42632	4.24727e-21	3.54945e-18	up	luminal_HER2_TNBC
ENSG00000163751	CPA3	carboxypeptidase A3	protein_coding	1359	356.582	-6.44172	0.693617	-9.28715	1.58476e-20	1.26132e-17	down	luminal_HER2_TNBC
ENSG00000143387	CTSK	cathepsin K	protein_coding	1513	4094.51	-2.75109	0.297099	-9.25984	2.04748e-20	1.55553e-17	down	luminal_HER2_TNBC
ENSG00000105664	COMP	cartilage oligomeric matrix protein	protein_coding	1311	3109.74	-3.81844	0.412732	-9.25161	2.21136e-20	1.60698e-17	down	luminal_HER2_TNBC
ENSG00000123560	PLP1	proteolipid protein 1	protein_coding	5354	2377.53	4.52432	0.491648	9.20235	3.50195e-20	2.43882e-17	up	luminal_HER2_TNBC
ENSG00000148848	ADAM12	ADAM metallopeptidase domain 12	protein_coding	8038	3860.12	-2.44201	0.26572	-9.19014	3.92315e-20	2.62286e-17	down	luminal_HER2_TNBC
ENSG00000106624	AEBP1	AE binding protein 1	protein_coding	165	46781.3	-2.88673	0.317381	-9.09548	9.41687e-20	6.0536e-17	down	luminal_HER2_TNBC
ENSG00000162849	KIF26B	kinesin family member 26B	protein_coding	55083	1561.2	-2.84337	0.319313	-8.90463	5.35661e-19	3.31594e-16	down	luminal_HER2_TNBC
ENSG00000180447	GAS1	growth arrest specific 1	protein_coding	2619	563.081	-4.78829	0.538071	-8.899	5.63524e-19	3.36384e-16	down	luminal_HER2_TNBC
ENSG00000152910	CNTNAP4	contactin associated protein like 4	protein_coding	85445	569.299	4.60758	0.519788	8.86433	7.69623e-19	4.43568e-16	up	luminal_HER2_TNBC
ENSG00000168481	LGI3	leucine rich repeat LGI family member 3	protein_coding	203190	97.1076	6.72201	0.761735	8.82461	1.09845e-18	6.1198e-16	up	luminal_TNBC
ENSG00000038427	VCAN	versican	protein_coding	1462	49598.9	-2.51207	0.286497	-8.76822	1.81508e-18	9.78621e-16	down	luminal_HER2_TNBC
ENSG00000181092	ADIPOQ	adiponectin, C1Q and collagen domain containing	protein_coding	9370	194.838	-5.69981	0.655656	-8.69329	3.52099e-18	1.83906e-15	down	luminal_HER2_TNBC
ENSG00000163395	IGFN1	immunoglobulin-like and fibronectin type III domain containing 1	protein_coding	91156	16401.7	-4.60849	0.533685	-8.63521	5.86169e-18	2.96886e-15	down	luminal_HER2_TNBC
ENSG00000149968	MMP3	matrix metallopeptidase 3	protein_coding	4314	229.369	-6.43057	0.745973	-8.62038	6.6734e-18	3.28057e-15	down	luminal_HER2_TNBC
ENSG00000105695	MAG	myelin associated glycoprotein	protein_coding	4099	161.111	5.20741	0.605705	8.59726	8.16399e-18	3.89866e-15	up	luminal_TNBC
ENSG00000204655	MOG	myelin oligodendrocyte glycoprotein	protein_coding	4340	558.188	5.40223	0.628826	8.59097	8.62385e-18	4.00386e-15	up	luminal_HER2_TNBC
ENSG00000187957	DNER	delta/notch like EGF repeat containing	protein_coding	92737	296.02	5.18327	0.604225	8.57838	9.62208e-18	4.34658e-15	up	luminal_HER2_TNBC
ENSG00000101825	MXRA5	matrix remodeling associated 5	protein_coding	25878	13865.3	-3.01289	0.352131	-8.55616	1.16688e-17	5.13242e-15	down	luminal_HER2_TNBC
ENSG00000170323	FABP4	fatty acid binding protein 4	protein_coding	2167	321.081	-5.18409	0.614981	-8.42968	3.46618e-17	1.48548e-14	down	luminal_HER2_TNBC
ENSG00000168314	MOBP	myelin-associated oligodendrocyte basic protein	protein_coding	4336	826.464	6.82404	0.810586	8.41865	3.80847e-17	1.59137e-14	up	luminal_HER2_TNBC
ENSG00000151388	ADAMTS12	ADAM metallopeptidase with thrombospondin type 1 motif 12	protein_coding	81792	1504.1	-3.53525	0.420161	-8.41404	3.96127e-17	1.61484e-14	down	luminal_HER2_TNBC
ENSG00000196104	SPOCK3	SPARC/osteonectin, cwcv and kazal like domains proteoglycan 3	protein_coding	50859	145.206	6.88788	0.824408	8.35494	6.54669e-17	2.60527e-14	up	luminal_HER2_TNBC
ENSG00000064205	WISP2	WNT1 inducible signaling pathway protein 2	protein_coding	8839	129.304	-4.79543	0.57491	-8.34119	7.35479e-17	2.85879e-14	down	luminal_HER2_TNBC
ENSG00000091656	ZFHX4	zinc finger homeobox 4	protein_coding	79776	2070.37	-2.29733	0.27834	-8.25365	1.53623e-16	5.83557e-14	down	luminal_HER2_TNBC
ENSG00000137077	CCL21	C-C motif chemokine ligand 21	protein_coding	6366	49.2025	-4.78425	0.580786	-8.23754	1.7579e-16	6.52923e-14	down	luminal_HER2_TNBC
ENSG00000142173	COL6A2	collagen type VI alpha 2 chain	protein_coding	1292	43394.5	-2.9083	0.356975	-8.14708	3.72822e-16	1.35464e-13	down	luminal_HER2_TNBC
ENSG00000143341	HMCN1	hemicentin 1	protein_coding	83872	10966.1	-3.17881	0.393741	-8.07335	6.83946e-16	2.43223e-13	down	luminal_HER2_TNBC
ENSG00000111799	COL12A1	collagen type XII alpha 1 chain	protein_coding	1303	25428.2	-3.01246	0.374962	-8.03403	9.43198e-16	3.2843e-13	down	luminal_HER2_TNBC
ENSG00000132386	SERPINF1	serpin family F member 1	protein_coding	5176	2781.14	-2.36388	0.295792	-7.9917	1.33092e-15	4.53981e-13	down	luminal_HER2_TNBC
ENSG00000167749	KLK4	kallikrein related peptidase 4	protein_coding	9622	113.116	-3.93497	0.493028	-7.98123	1.44882e-15	4.84313e-13	down	luminal_HER2_TNBC
ENSG00000124920	MYRF	myelin regulatory factor	protein_coding	745	477.084	2.72202	0.341164	7.97862	1.47984e-15	4.8498e-13	up	luminal_HER2_TNBC
ENSG00000174348	PODN	podocan	protein_coding	127435	700.349	-3.46852	0.43504	-7.97287	1.55025e-15	4.98287e-13	down	luminal_HER2_TNBC
ENSG00000153993	SEMA3D	semaphorin 3D	protein_coding	223117	405.612	-2.89486	0.365761	-7.91461	2.4803e-15	7.82182e-13	down	luminal_HER2_TNBC
ENSG00000197614	MFAP5	microfibril associated protein 5	protein_coding	8076	257.896	-4.76943	0.605548	-7.87623	3.37418e-15	1.04437e-12	down	luminal_HER2_TNBC
ENSG00000197635	DPP4	dipeptidyl peptidase 4	protein_coding	1803	554.024	-2.71273	0.344774	-7.86814	3.59967e-15	1.09391e-12	down	luminal_HER2_TNBC
ENSG00000181449	SOX2	SRY-box 2	protein_coding	6657	280.355	5.08383	0.648492	7.83947	4.52437e-15	1.35036e-12	up	luminal_TNBC
ENSG00000139329	LUM	lumican	protein_coding	4060	4789.46	-3.31469	0.423856	-7.82033	5.26835e-15	1.54483e-12	down	luminal_HER2_TNBC
ENSG00000140287	HDC	histidine decarboxylase	protein_coding	3067	277.843	-4.53896	0.582082	-7.7978	6.29951e-15	1.78889e-12	down	luminal_HER2_TNBC
ENSG00000166923	GREM1	gremlin 1, DAN family BMP antagonist	protein_coding	26585	614.746	-2.91417	0.373731	-7.7975	6.31473e-15	1.78889e-12	down	luminal_HER2_TNBC
ENSG00000149534	MS4A2	membrane spanning 4-domains A2	protein_coding	2206	181.301	-5.44206	0.698296	-7.79334	6.52628e-15	1.818e-12	down	luminal_HER2_TNBC
ENSG00000078098	FAP	fibroblast activation protein alpha	protein_coding	2191	3153.92	-2.67448	0.345783	-7.73456	1.03758e-14	2.84296e-12	down	luminal_HER2_TNBC
ENSG00000283787			protein_coding		47.7137	-5.04349	0.654558	-7.70519	1.30644e-14	3.52192e-12	down
ENSG00000132465	JCHAIN	joining chain of multimeric IgA and IgM	protein_coding	3512	1425.18	-5.53272	0.719773	-7.68676	1.50911e-14	4.00371e-12	down	luminal_HER2_TNBC
ENSG00000106278	PTPRZ1	protein tyrosine phosphatase, receptor type Z1	protein_coding	5803	814.732	3.64682	0.474671	7.68284	1.55594e-14	4.06344e-12	up	luminal_HER2_TNBC
ENSG00000173068	BNC2	basonuclin 2	protein_coding	54796	2366.93	-3.0002	0.394915	-7.59708	3.02877e-14	7.77523e-12	down	luminal_HER2_TNBC
ENSG00000197971	MBP	myelin basic protein	protein_coding	4155	3408.26	3.09399	0.407355	7.59532	3.07027e-14	7.77523e-12	up	luminal_TNBC
ENSG00000130287	NCAN	neurocan	protein_coding	1463	162.472	6.32925	0.835484	7.57555	3.57612e-14	8.92108e-12	up	luminal_HER2_TNBC
ENSG00000133110	POSTN	periostin	protein_coding	10631	25954.5	-4.66422	0.617874	-7.54882	4.39229e-14	1.0796e-11	down	luminal_HER2_TNBC
ENSG00000165474	GJB2	gap junction protein beta 2	protein_coding	2706	600.126	-4.61017	0.615141	-7.49449	6.65564e-14	1.61221e-11	down	luminal_HER2
ENSG00000017427	IGF1	insulin like growth factor 1	protein_coding	3479	504.253	-3.5835	0.478829	-7.48389	7.21524e-14	1.72279e-11	down	luminal_HER2_TNBC
ENSG00000145423	SFRP2	secreted frizzled related protein 2	protein_coding	6423	2228.27	-3.88332	0.522942	-7.42591	1.1201e-13	2.63682e-11	down	luminal_HER2_TNBC
ENSG00000105290	APLP1	amyloid beta precursor like protein 1	protein_coding	333	584.617	3.3824	0.458544	7.3764	1.62631e-13	3.7753e-11	up	luminal_HER2_TNBC
ENSG00000142156	COL6A1	collagen type VI alpha 1 chain	protein_coding	1291	23641.9	-2.80283	0.381813	-7.34086	2.12224e-13	4.85905e-11	down	luminal_HER2_TNBC
ENSG00000196460	RFX8	RFX family member 8, lacking RFX DNA binding domain	protein_coding	731220	156.665	-3.91126	0.533312	-7.33391	2.23536e-13	5.0489e-11	down	luminal_HER2_TNBC
ENSG00000157227	MMP14	matrix metallopeptidase 14	protein_coding	4323	2639.73	-2.34553	0.320271	-7.32356	2.41484e-13	5.38154e-11	down	luminal_HER2
ENSG00000154736	ADAMTS5	ADAM metallopeptidase with thrombospondin type 1 motif 5	protein_coding	11096	188.239	-3.22663	0.440953	-7.3174	2.52821e-13	5.48785e-11	down	luminal_HER2_TNBC
ENSG00000170801	HTRA3	HtrA serine peptidase 3	protein_coding	94031	588.951	-3.30979	0.452221	-7.31897	2.49888e-13	5.48785e-11	down	luminal_HER2_TNBC
ENSG00000067842	ATP2B3	ATPase plasma membrane Ca2+ transporting 3	protein_coding	492	91.3756	4.26555	0.583231	7.31365	2.59973e-13	5.57076e-11	up	luminal
ENSG00000004846	ABCB5	ATP binding cassette subfamily B member 5	protein_coding	340273	108.606	-5.33736	0.732665	-7.28486	3.22008e-13	6.81271e-11	down	luminal_HER2_TNBC
ENSG00000164694	FNDC1	fibronectin type III domain containing 1	protein_coding	84624	1754.04	-3.46727	0.476294	-7.27969	3.34576e-13	6.99012e-11	down	luminal_HER2_TNBC
ENSG00000170961	HAS2	hyaluronan synthase 2	protein_coding	3037	214.452	-3.69172	0.509715	-7.24271	4.39792e-13	9.07491e-11	down	luminal_HER2_TNBC
ENSG00000172986	GXYLT2	glucoside xylosyltransferase 2	protein_coding	727936	721.769	-2.24192	0.311215	-7.20378	5.85679e-13	1.19378e-10	down	luminal_HER2_TNBC
ENSG00000163359	COL6A3	collagen type VI alpha 3 chain	protein_coding	1293	74936	-2.47396	0.345297	-7.16471	7.79489e-13	1.56968e-10	down	luminal_HER2_TNBC
ENSG00000026751	SLAMF7	SLAM family member 7	protein_coding	57823	204.144	-3.0729	0.430215	-7.14272	9.15051e-13	1.82073e-10	down	luminal_HER2_TNBC
ENSG00000130226	DPP6	dipeptidyl peptidase like 6	protein_coding	1804	162.832	4.21569	0.591393	7.1284	1.01539e-12	1.99661e-10	up	luminal_TNBC
ENSG00000172724	CCL19	C-C motif chemokine ligand 19	protein_coding	6363	144.824	-4.3093	0.606754	-7.10222	1.22766e-12	2.38595e-10	down	luminal_HER2_TNBC
ENSG00000103196	CRISPLD2	cysteine rich secretory protein LCCL domain containing 2	protein_coding	83716	1127.29	-2.04697	0.288342	-7.09911	1.25565e-12	2.41229e-10	down	luminal_HER2_TNBC
ENSG00000087250	MT3	metallothionein 3	protein_coding	4504	85.629	7.07961	0.999561	7.08272	1.41356e-12	2.68479e-10	up	luminal_HER2_TNBC
ENSG00000107562	CXCL12	C-X-C motif chemokine ligand 12	protein_coding	6387	2706.47	-2.35179	0.33271	-7.06859	1.56519e-12	2.9394e-10	down	luminal_HER2_TNBC
ENSG00000134775	FHOD3	formin homology 2 domain containing 3	protein_coding	80206	653.824	-2.0676	0.292649	-7.06511	1.60494e-12	2.98054e-10	down	luminal_HER2_TNBC
ENSG00000104722	NEFM	neurofilament medium	protein_coding	4741	923.411	3.58684	0.508073	7.0597	1.66857e-12	3.06466e-10	up	luminal_HER2
ENSG00000164220	F2RL2	coagulation factor II thrombin receptor like 2	protein_coding	2151	693.017	-2.59301	0.367751	-7.051	1.77641e-12	3.22727e-10	down	luminal_HER2_TNBC
ENSG00000104213	PDGFRL	platelet derived growth factor receptor like	protein_coding	5157	327.338	-3.44945	0.490808	-7.02811	2.09347e-12	3.74449e-10	down	luminal_HER2_TNBC
ENSG00000196616	ADH1B	alcohol dehydrogenase 1B (class I), beta polypeptide	protein_coding	125	1814.32	-5.36794	0.763871	-7.02728	2.10591e-12	3.74449e-10	down	luminal_HER2_TNBC
ENSG00000106536	POU6F2	POU class 6 homeobox 2	protein_coding	11281	205.861	4.58968	0.653401	7.0243	2.1514e-12	3.78511e-10	up	luminal_HER2_TNBC
ENSG00000101955	SRPX	sushi repeat containing protein, X-linked	protein_coding	8406	284.474	-2.94067	0.420736	-6.98935	2.76163e-12	4.80811e-10	down	luminal_HER2_TNBC
ENSG00000152977	ZIC1	Zic family member 1	protein_coding	7545	306.416	4.34988	0.623158	6.98038	2.94384e-12	5.02075e-10	up	luminal_HER2_TNBC
ENSG00000163520	FBLN2	fibulin 2	protein_coding	2199	1430.63	-2.62816	0.376452	-6.98138	2.92296e-12	5.02075e-10	down	luminal_HER2
ENSG00000091129	NRCAM	neuronal cell adhesion molecule	protein_coding	4897	1424.55	2.16885	0.311899	6.9537	3.55816e-12	6.00718e-10	up	luminal_HER2_TNBC
ENSG00000135744	AGT	angiotensinogen	protein_coding	183	743.72	3.53068	0.507926	6.95118	3.62232e-12	6.05435e-10	up	luminal_HER2_TNBC
ENSG00000101115	SALL4	spalt like transcription factor 4	protein_coding	57167	1870.9	-2.84374	0.411223	-6.91533	4.66775e-12	7.72443e-10	down	luminal_HER2_TNBC
ENSG00000171885	AQP4	aquaporin 4	protein_coding	361	614.512	6.47694	0.93769	6.90733	4.9385e-12	8.09237e-10	up	luminal_HER2_TNBC
ENSG00000130635	COL5A1	collagen type V alpha 1 chain	protein_coding	1289	25304.1	-2.27108	0.32911	-6.90065	5.17648e-12	8.39997e-10	down	luminal_HER2_TNBC
ENSG00000175497	DPP10	dipeptidyl peptidase like 10	protein_coding	57628	88.3409	5.4403	0.788944	6.89568	5.36094e-12	8.61566e-10	up	luminal
ENSG00000101938	CHRDL1	chordin like 1	protein_coding	91851	403.933	-3.10422	0.450452	-6.89136	5.52616e-12	8.7966e-10	down	luminal_HER2_TNBC
ENSG00000131711	MAP1B	microtubule associated protein 1B	protein_coding	4131	11716.4	1.60428	0.233127	6.88157	5.91965e-12	9.33406e-10	up	luminal_HER2_TNBC
ENSG00000122188	LAX1	lymphocyte transmembrane adaptor 1	protein_coding	54900	159.906	-3.7854	0.552191	-6.85524	7.11949e-12	1.1121e-09	down	luminal_HER2_TNBC
ENSG00000022355	GABRA1	gamma-aminobutyric acid type A receptor alpha1 subunit	protein_coding	2554	173.465	4.83423	0.70535	6.85366	7.19831e-12	1.11401e-09	up	luminal_TNBC
ENSG00000100448	CTSG	cathepsin G	protein_coding	1511	51.2136	-5.08458	0.744049	-6.83367	8.27701e-12	1.26919e-09	down	luminal_HER2_TNBC
ENSG00000137265	IRF4	interferon regulatory factor 4	protein_coding	3662	156.827	-3.72398	0.545856	-6.82229	8.96014e-12	1.36145e-09	down	luminal_HER2_TNBC
ENSG00000262406	MMP12	matrix metallopeptidase 12	protein_coding	4321	207.648	-4.18463	0.618877	-6.76165	1.36427e-11	2.05427e-09	down	luminal_HER2_TNBC
ENSG00000153976	HS3ST3A1	heparan sulfate-glucosamine 3-sulfotransferase 3A1	protein_coding	9953	100.708	-4.62335	0.684529	-6.75406	1.43763e-11	2.14541e-09	down	luminal_HER2_TNBC
ENSG00000198795	ZNF521	zinc finger protein 521	protein_coding	25925	1461.97	-2.16323	0.32074	-6.7445	1.53555e-11	2.27126e-09	down	luminal_HER2
ENSG00000131471	AOC3	amine oxidase, copper containing 3	protein_coding	8639	407.623	-3.48399	0.517735	-6.72929	1.70499e-11	2.49975e-09	down	luminal_HER2_TNBC
ENSG00000164107	HAND2	heart and neural crest derivatives expressed 2	protein_coding	9464	44.8486	-6.48059	0.964028	-6.72241	1.78739e-11	2.59777e-09	down	luminal_HER2_TNBC
ENSG00000091513	TF	transferrin	protein_coding	7018	2211.79	3.3207	0.494458	6.71583	1.86997e-11	2.69436e-09	up	luminal_TNBC
ENSG00000166147	FBN1	fibrillin 1	protein_coding	2200	31481.7	-2.12367	0.316948	-6.70038	2.07875e-11	2.96959e-09	down	luminal_HER2_TNBC
ENSG00000198851	CD3E	CD3e molecule	protein_coding	916	632.141	-2.85954	0.426892	-6.6985	2.10568e-11	2.98258e-09	down	luminal_HER2_TNBC
ENSG00000100427	MLC1	megalencephalic leukoencephalopathy with subcortical cysts 1	protein_coding	23209	152.704	4.34696	0.650205	6.68551	2.30117e-11	3.23208e-09	up	luminal_HER2_TNBC
ENSG00000130595	TNNT3	troponin T3, fast skeletal type	protein_coding	7140	148.283	-5.84032	0.874773	-6.67638	2.44911e-11	3.38301e-09	down	luminal_HER2_TNBC
ENSG00000282278			protein_coding		1383.95	-3.62033	0.542225	-6.67682	2.44189e-11	3.38301e-09	down
ENSG00000137285	TUBB2B	tubulin beta 2B class IIb	protein_coding	347733	4508.93	2.54353	0.38449	6.61532	3.70757e-11	5.04008e-09	up	luminal_HER2_TNBC
ENSG00000140285	FGF7	fibroblast growth factor 7	protein_coding	2252	283.006	-3.70417	0.559944	-6.61526	3.70904e-11	5.04008e-09	down	luminal_HER2_TNBC
ENSG00000169515	CCDC8	coiled-coil domain containing 8	protein_coding	83987	1280.05	-2.58567	0.392189	-6.59293	4.31241e-11	5.81271e-09	down	luminal_HER2
ENSG00000137745	MMP13	matrix metallopeptidase 13	protein_coding	4322	1023.49	-4.81063	0.730475	-6.58562	4.52996e-11	6.05709e-09	down	luminal_HER2_TNBC
ENSG00000197953	AADACL2	arylacetamide deacetylase like 2	protein_coding	344752	69.9939	-5.39448	0.820454	-6.57499	4.86562e-11	6.45428e-09	down	luminal_HER2_TNBC
ENSG00000198597	ZNF536	zinc finger protein 536	protein_coding	9745	61.3982	6.19937	0.943972	6.56732	5.12288e-11	6.74203e-09	up	luminal_HER2_TNBC
ENSG00000109107	ALDOC	aldolase, fructose-bisphosphate C	protein_coding	230	523.753	2.28429	0.348186	6.56056	5.36063e-11	6.99981e-09	up	luminal_HER2
ENSG00000109846	CRYAB	crystallin alpha B	protein_coding	1410	2941.58	2.28224	0.349301	6.53376	6.41407e-11	8.24652e-09	up	luminal_HER2_TNBC
ENSG00000148826	NKX6-2	NK6 homeobox 2	protein_coding	84504	81.2625	5.34351	0.817814	6.5339	6.40804e-11	8.24652e-09	up	luminal_HER2_TNBC
ENSG00000106483	SFRP4	secreted frizzled related protein 4	protein_coding	6424	1896.17	-3.02596	0.464161	-6.5192	7.06814e-11	9.01808e-09	down	luminal_HER2_TNBC
ENSG00000113263	ITK	IL2 inducible T-cell kinase	protein_coding	3702	546.148	-3.00367	0.461207	-6.51264	7.38396e-11	9.34966e-09	down	luminal_TNBC
ENSG00000106511	MEOX2	mesenchyme homeobox 2	protein_coding	4223	119.515	-3.90376	0.599867	-6.5077	7.63094e-11	9.58974e-09	down	luminal_HER2_TNBC
ENSG00000150656	CNDP1	carnosine dipeptidase 1	protein_coding	84735	379.249	4.3643	0.670983	6.50434	7.80341e-11	9.73329e-09	up	luminal_HER2_TNBC
ENSG00000136546	SCN7A	sodium voltage-gated channel alpha subunit 7	protein_coding	6332	194.291	-3.1307	0.481873	-6.49695	8.19625e-11	1.01476e-08	down	luminal_HER2_TNBC
ENSG00000196611	MMP1	matrix metallopeptidase 1	protein_coding	4312	304.786	-5.1651	0.797554	-6.47617	9.4079e-11	1.1562e-08	down	luminal_HER2_TNBC
ENSG00000265107	GJA5	gap junction protein alpha 5	protein_coding	2702	616.118	-2.04722	0.317836	-6.44112	1.18597e-10	1.44689e-08	down	luminal_HER2
ENSG00000141639	MAPK4	mitogen-activated protein kinase 4	protein_coding	5596	89.0219	4.71494	0.73254	6.43643	1.22319e-10	1.48147e-08	up	luminal_HER2_TNBC
ENSG00000049249	TNFRSF9	TNF receptor superfamily member 9	protein_coding	3604	108.681	-3.50649	0.546058	-6.42146	1.34971e-10	1.62296e-08	down	luminal_HER2_TNBC
ENSG00000105492	SIGLEC6	sialic acid binding Ig like lectin 6	protein_coding	946	53.3128	-5.40004	0.842127	-6.41238	1.43263e-10	1.71036e-08	down	luminal_HER2_TNBC
ENSG00000106538	RARRES2	retinoic acid receptor responder 2	protein_coding	5919	292.909	-2.5359	0.395787	-6.40724	1.4818e-10	1.75651e-08	down	luminal_HER2_TNBC
ENSG00000157168	NRG1	neuregulin 1	protein_coding	3084	119.303	-3.83158	0.599829	-6.38778	1.68311e-10	1.98109e-08	down	luminal_HER2_TNBC
ENSG00000184368	MAP7D2	MAP7 domain containing 2	protein_coding	256714	614.59	2.84437	0.445408	6.38599	1.70296e-10	1.99044e-08	up	luminal
ENSG00000149451	ADAM33	ADAM metallopeptidase domain 33	protein_coding	80332	255.188	-3.28965	0.515338	-6.38347	1.73121e-10	2.00941e-08	down	luminal_HER2_TNBC
ENSG00000184905	TCEAL2	transcription elongation factor A like 2	protein_coding	140597	267.697	3.38321	0.530419	6.37836	1.7899e-10	2.0632e-08	up	luminal_HER2_TNBC
ENSG00000166250	CLMP	CXADR like membrane protein	protein_coding	79827	241.176	-2.35224	0.369404	-6.36765	1.9195e-10	2.19743e-08	down	luminal_HER2_TNBC
ENSG00000128710	HOXD10	homeobox D10	protein_coding	3236	77.9933	-5.64397	0.886511	-6.3665	1.93396e-10	2.19893e-08	down	luminal_HER2_TNBC
ENSG00000123689	G0S2	G0/G1 switch 2	protein_coding	50486	50.3206	-4.18434	0.660561	-6.33452	2.38087e-10	2.68878e-08	down	luminal_HER2_TNBC
ENSG00000107317	PTGDS	prostaglandin D2 synthase	protein_coding	5730	417.196	2.4485	0.386633	6.33288	2.40621e-10	2.69915e-08	up	luminal
ENSG00000184347	SLIT3	slit guidance ligand 3	protein_coding	6586	1928.33	-2.8271	0.446637	-6.32975	2.45564e-10	2.73624e-08	down	luminal_HER2_TNBC
ENSG00000158560	DYNC1I1	dynein cytoplasmic 1 intermediate chain 1	protein_coding	1780	299.119	1.76813	0.279699	6.32155	2.58952e-10	2.86631e-08	up	luminal
ENSG00000149294	NCAM1	neural cell adhesion molecule 1	protein_coding	4684	796.573	2.82449	0.447012	6.3186	2.63945e-10	2.90235e-08	up	luminal_HER2_TNBC
ENSG00000186340	THBS2	thrombospondin 2	protein_coding	7058	7518.57	-2.0295	0.321316	-6.31619	2.68091e-10	2.92868e-08	down	luminal_HER2_TNBC
ENSG00000204262	COL5A2	collagen type V alpha 2 chain	protein_coding	1290	28639.3	-2.20687	0.349892	-6.3073	2.83948e-10	3.08176e-08	down	luminal_HER2_TNBC
ENSG00000138755	CXCL9	C-X-C motif chemokine ligand 9	protein_coding	4283	351.475	-4.27237	0.677847	-6.30286	2.92209e-10	3.15096e-08	down	luminal_HER2_TNBC
ENSG00000204291	COL15A1	collagen type XV alpha 1 chain	protein_coding	1306	2850.32	-2.81945	0.447673	-6.298	3.0151e-10	3.23041e-08	down	luminal_HER2_TNBC
ENSG00000116132	PRRX1	paired related homeobox 1	protein_coding	5396	1618.95	-1.97488	0.313788	-6.29369	3.10015e-10	3.30038e-08	down	luminal_HER2_TNBC
ENSG00000105122	RASAL3	RAS protein activator like 3	protein_coding	64926	206.339	-2.47448	0.394692	-6.2694	3.62434e-10	3.834e-08	down	luminal_TNBC
ENSG00000124203	ZNF831	zinc finger protein 831	protein_coding	128611	79.0206	-3.62685	0.580033	-6.25283	4.03081e-10	4.23717e-08	down	luminal_TNBC
ENSG00000144891	AGTR1	angiotensin II receptor type 1	protein_coding	185	80.1959	-5.03791	0.807971	-6.23526	4.51036e-10	4.71163e-08	down	luminal_HER2_TNBC
ENSG00000136040	PLXNC1	plexin C1	protein_coding	10154	2564.81	-1.76152	0.283471	-6.2141	5.16181e-10	5.35867e-08	down	luminal_HER2_TNBC
ENSG00000123500	COL10A1	collagen type X alpha 1 chain	protein_coding	1300	12570.4	-1.94622	0.314367	-6.1909	5.98205e-10	6.17185e-08	down	luminal_HER2_TNBC
ENSG00000128815	WDFY4	WDFY family member 4	protein_coding	57705	1542.61	-1.83156	0.296339	-6.18061	6.38556e-10	6.54775e-08	down	luminal_TNBC
ENSG00000182326	C1S	complement C1s	protein_coding	716	11242	-2.05617	0.333105	-6.17273	6.71187e-10	6.84038e-08	down	luminal_HER2_TNBC
ENSG00000198930	CSAG1	chondrosarcoma associated gene 1	protein_coding	158511	304.581	4.59303	0.744991	6.16521	7.03895e-10	7.13025e-08	up	luminal_HER2
ENSG00000151012	SLC7A11	solute carrier family 7 member 11	protein_coding	23657	649.104	2.63856	0.429715	6.14026	8.23843e-10	8.295e-08	up	luminal_HER2_TNBC
ENSG00000050555	LAMC3	laminin subunit gamma 3	protein_coding	10319	1369.2	2.78113	0.453385	6.13414	8.56215e-10	8.51832e-08	up	luminal_HER2_TNBC
ENSG00000165617	DACT1	dishevelled binding antagonist of beta catenin 1	protein_coding	51339	267.638	-2.36744	0.385943	-6.13417	8.56037e-10	8.51832e-08	down	luminal_HER2_TNBC
ENSG00000113296	THBS4	thrombospondin 4	protein_coding	7060	1204.16	-2.35797	0.386397	-6.10247	1.04444e-09	1.03294e-07	down	luminal_HER2_TNBC
ENSG00000174963	ZIC4	Zic family member 4	protein_coding	84107	162.353	3.39968	0.558868	6.08315	1.17845e-09	1.15862e-07	up	luminal
ENSG00000198756	COLGALT2	collagen beta(1-O)galactosyltransferase 2	protein_coding	23127	292.092	2.64292	0.43463	6.08085	1.19544e-09	1.16845e-07	up	luminal
ENSG00000198829	SUCNR1	succinate receptor 1	protein_coding	56670	115.965	-4.45229	0.732477	-6.0784	1.21386e-09	1.17956e-07	down	luminal_HER2_TNBC
ENSG00000153283	CD96	CD96 molecule	protein_coding	10225	453.44	-2.87926	0.473906	-6.0756	1.23522e-09	1.19338e-07	down	luminal_HER2_TNBC
ENSG00000079215	SLC1A3	solute carrier family 1 member 3	protein_coding	6507	2469.4	2.03879	0.33582	6.07109	1.27046e-09	1.21684e-07	up	luminal_TNBC
ENSG00000186081	KRT5	keratin 5	protein_coding	3852	2622.44	-2.9951	0.493375	-6.07063	1.27407e-09	1.21684e-07	down	luminal_HER2
ENSG00000105143	SLC1A6	solute carrier family 1 member 6	protein_coding	6511	40.8528	3.844	0.633513	6.06775	1.29713e-09	1.23183e-07	up	luminal_TNBC
ENSG00000108405	P2RX1	purinergic receptor P2X 1	protein_coding	5023	69.5019	-3.18249	0.524921	-6.06279	1.33781e-09	1.26328e-07	down	luminal_HER2_TNBC
ENSG00000177469	CAVIN1	caveolae associated protein 1	protein_coding	284119	4468.85	-2.23794	0.369328	-6.05951	1.36538e-09	1.28207e-07	down	luminal_HER2
ENSG00000008517	IL32	interleukin 32	protein_coding	9235	832.623	-2.145	0.354306	-6.0541	1.41202e-09	1.31847e-07	down	luminal_HER2_TNBC
ENSG00000130294	KIF1A	kinesin family member 1A	protein_coding	547	1162.75	3.23806	0.5359	6.04229	1.51941e-09	1.41085e-07	up	luminal_HER2_TNBC
ENSG00000070193	FGF10	fibroblast growth factor 10	protein_coding	2255	169.853	-7.03706	1.16698	-6.03015	1.63804e-09	1.51261e-07	down	luminal_HER2_TNBC
ENSG00000132854	KANK4	KN motif and ankyrin repeat domains 4	protein_coding	163782	257.402	-3.3109	0.549271	-6.02781	1.66194e-09	1.52625e-07	down	luminal_HER2
ENSG00000156738	MS4A1	membrane spanning 4-domains A1	protein_coding	931	221.555	-4.10843	0.684255	-6.00424	1.92227e-09	1.75567e-07	down	luminal_HER2_TNBC
ENSG00000166341	DCHS1	dachsous cadherin-related 1	protein_coding	8642	1716.56	-1.6037	0.26755	-5.99401	2.04732e-09	1.85972e-07	down	luminal_HER2
ENSG00000197253	TPSB2	tryptase beta 2 (gene/pseudogene)	protein_coding	64499	458.549	-6.35349	1.06117	-5.98727	2.13398e-09	1.92797e-07	down	luminal_TNBC
ENSG00000121039	RDH10	retinol dehydrogenase 10	protein_coding	157506	1846.97	1.73675	0.290868	5.97092	2.35915e-09	2.11994e-07	up	luminal
ENSG00000275302	CCL4	C-C motif chemokine ligand 4	protein_coding	6351	594.016	-2.26514	0.37961	-5.96701	2.41639e-09	2.15976e-07	down	luminal_HER2
ENSG00000019549	SNAI2	snail family transcriptional repressor 2	protein_coding	6591	624.029	-2.46246	0.412984	-5.96261	2.48247e-09	2.20702e-07	down	luminal_HER2
ENSG00000140600	SH3GL3	SH3 domain containing GRB2 like 3, endophilin A3	protein_coding	6457	120.844	4.7882	0.805203	5.94658	2.73802e-09	2.41049e-07	up	luminal
ENSG00000172020	GAP43	growth associated protein 43	protein_coding	2596	237.793	4.48164	0.753667	5.94645	2.74017e-09	2.41049e-07	up	luminal_HER2_TNBC
ENSG00000109956	B3GAT1	beta-1,3-glucuronyltransferase 1	protein_coding	27087	347.624	4.10603	0.692755	5.92711	3.0832e-09	2.69804e-07	up	luminal_TNBC
ENSG00000128422	KRT17	keratin 17	protein_coding	3872	3003.02	-2.87872	0.486749	-5.91418	3.33533e-09	2.90348e-07	down	luminal_HER2
ENSG00000173040	EVC2	EvC ciliary complex subunit 2	protein_coding	132884	563.732	-2.01866	0.341492	-5.9113	3.39415e-09	2.93937e-07	down	luminal_HER2_TNBC
ENSG00000262655	SPON1	spondin 1	protein_coding	10418	799.201	-2.79415	0.474763	-5.88535	3.9721e-09	3.42215e-07	down	luminal_HER2_TNBC
ENSG00000018625	ATP1A2	ATPase Na+/K+ transporting subunit alpha 2	protein_coding	477	1785.47	3.35054	0.57012	5.8769	4.18028e-09	3.58304e-07	up	luminal_HER2_TNBC
ENSG00000089169	RPH3A	rabphilin 3A	protein_coding	22895	115.626	4.20052	0.717346	5.85564	4.75185e-09	4.05059e-07	up	luminal_TNBC
ENSG00000121898	CPXM2	carboxypeptidase X, M14 family member 2	protein_coding	119587	497.098	-2.88064	0.492008	-5.85486	4.77424e-09	4.05059e-07	down	luminal_HER2_TNBC
ENSG00000010282	HHATL	hedgehog acyltransferase like	protein_coding	57467	40.936	4.22427	0.722378	5.84773	4.98336e-09	4.20666e-07	up	luminal_HER2_TNBC
ENSG00000154262	ABCA6	ATP binding cassette subfamily A member 6	protein_coding	23460	1684.44	-1.94941	0.333461	-5.846	5.03538e-09	4.22921e-07	down	luminal_HER2_TNBC
ENSG00000059804	SLC2A3	solute carrier family 2 member 3	protein_coding	6515	1786.51	-1.31892	0.225673	-5.84442	5.08337e-09	4.24817e-07	down	luminal_HER2_TNBC
ENSG00000144406	UNC80	unc-80 homolog, NALCN channel complex subunit	protein_coding	285175	581.357	2.72484	0.466554	5.84036	5.20889e-09	4.33141e-07	up	luminal_HER2_TNBC
ENSG00000117115	PADI2	peptidyl arginine deiminase 2	protein_coding	11240	663.319	1.62675	0.278778	5.83528	5.37015e-09	4.4434e-07	up	luminal_HER2
ENSG00000118733	OLFM3	olfactomedin 3	protein_coding	118427	60.6014	5.5211	0.946298	5.83443	5.39756e-09	4.44408e-07	up	luminal
ENSG00000089199	CHGB	chromogranin B	protein_coding	1114	589.01	4.75568	0.817967	5.81403	6.09864e-09	4.9967e-07	up	luminal_HER2_TNBC
ENSG00000164434	FABP7	fatty acid binding protein 7	protein_coding	2173	309.066	3.40519	0.587148	5.79954	6.64983e-09	5.42172e-07	up	luminal_HER2
ENSG00000176438	SYNE3	spectrin repeat containing nuclear envelope family member 3	protein_coding	161176	461.749	-2.24545	0.388012	-5.78706	7.163e-09	5.81176e-07	down	luminal_HER2
ENSG00000132702	HAPLN2	hyaluronan and proteoglycan link protein 2	protein_coding	60484	35.6736	4.41602	0.764347	5.77751	7.58128e-09	6.09199e-07	up	luminal_TNBC
ENSG00000133048	CHI3L1	chitinase 3 like 1	protein_coding	1116	1280.69	1.98026	0.342733	5.77786	7.56564e-09	6.09199e-07	up	luminal
ENSG00000172260	NEGR1	neuronal growth regulator 1	protein_coding	257194	416.059	-1.96403	0.340748	-5.76387	8.22063e-09	6.57414e-07	down	luminal
ENSG00000237541	HLA-DQA2	major histocompatibility complex, class II, DQ alpha 2	protein_coding	3118	4177.12	-2.83596	0.492126	-5.76266	8.27966e-09	6.58982e-07	down	luminal_TNBC
ENSG00000167286	CD3D	CD3d molecule	protein_coding	915	391.697	-3.7228	0.646766	-5.75602	8.61213e-09	6.82195e-07	down	luminal_HER2_TNBC
ENSG00000117122	MFAP2	microfibril associated protein 2	protein_coding	4237	555.993	-2.38916	0.415408	-5.75136	8.85287e-09	6.97957e-07	down	luminal_HER2
ENSG00000131094	C1QL1	complement C1q like 1	protein_coding	10882	66.427	3.90999	0.680146	5.74876	8.99029e-09	7.05464e-07	up	luminal_HER2_TNBC
ENSG00000174705	SH3PXD2B	SH3 and PX domains 2B	protein_coding	285590	3009.61	-1.7058	0.296911	-5.74517	9.18275e-09	7.17199e-07	down	luminal_HER2
ENSG00000167676	PLIN4	perilipin 4	protein_coding	729359	2949.11	-2.31002	0.402171	-5.74387	9.25375e-09	7.19382e-07	down	luminal_HER2_TNBC
ENSG00000148357	HMCN2	hemicentin 2	protein_coding	256158	229.09	-3.51265	0.6121	-5.73868	9.54171e-09	7.38334e-07	down	luminal_HER2
ENSG00000137573	SULF1	sulfatase 1	protein_coding	23213	6852.72	-2.05796	0.358826	-5.73526	9.73628e-09	7.49918e-07	down	luminal_HER2_TNBC
ENSG00000168685	IL7R	interleukin 7 receptor	protein_coding	3575	1049.85	-2.4699	0.430844	-5.73269	9.88503e-09	7.57882e-07	down	luminal_TNBC
ENSG00000139767	SRRM4	serine/arginine repetitive matrix 4	protein_coding	84530	264.762	6.27942	1.10172	5.69965	1.20054e-08	9.16247e-07	up	luminal_TNBC
ENSG00000168309	FAM107A	family with sequence similarity 107 member A	protein_coding	11170	91.7192	2.93832	0.516147	5.69279	1.2498e-08	9.49504e-07	up	luminal_TNBC
ENSG00000183160	TMEM119	transmembrane protein 119	protein_coding	338773	67.8315	-3.00765	0.528566	-5.69021	1.26887e-08	9.5963e-07	down	luminal_HER2_TNBC
ENSG00000132514	CLEC10A	C-type lectin domain containing 10A	protein_coding	10462	70.0546	-4.06316	0.714829	-5.6841	1.31505e-08	9.90076e-07	down	luminal_HER2_TNBC
ENSG00000203710	CR1	complement C3b/C4b receptor 1 (Knops blood group)	protein_coding	1378	2553.93	-2.82237	0.496667	-5.68262	1.32644e-08	9.94177e-07	down	luminal_HER2_TNBC
ENSG00000083782	EPYC	epiphycan	protein_coding	1833	86.2322	-5.04673	0.888911	-5.67743	1.36731e-08	1.02023e-06	down	luminal_TNBC
ENSG00000138080	EMILIN1	elastin microfibril interfacer 1	protein_coding	11117	460.764	-1.89937	0.334837	-5.67252	1.40711e-08	1.04526e-06	down	luminal_HER2_TNBC
ENSG00000169047	IRS1	insulin receptor substrate 1	protein_coding	3667	2087.23	-1.86654	0.330362	-5.64998	1.60464e-08	1.18672e-06	down	luminal_HER2_TNBC
ENSG00000108231	LGI1	leucine rich glioma inactivated 1	protein_coding	9211	207.953	4.12874	0.732446	5.63692	1.7312e-08	1.27469e-06	up	luminal_HER2_TNBC
ENSG00000015592	STMN4	stathmin 4	protein_coding	81551	148.465	7.87833	1.40096	5.62351	1.8712e-08	1.37172e-06	up	luminal_HER2_TNBC
ENSG00000122224	LY9	lymphocyte antigen 9	protein_coding	4063	98.6352	-2.7522	0.489497	-5.62251	1.88205e-08	1.37365e-06	down	luminal_HER2_TNBC
ENSG00000112782	CLIC5	chloride intracellular channel 5	protein_coding	53405	70.621	-3.46743	0.617231	-5.61771	1.93504e-08	1.40619e-06	down	luminal_TNBC
ENSG00000105472	CLEC11A	C-type lectin domain containing 11A	protein_coding	6320	153.737	-2.00602	0.357319	-5.61409	1.97594e-08	1.42969e-06	down	luminal_HER2
ENSG00000276231	PIK3R6	phosphoinositide-3-kinase regulatory subunit 6	protein_coding	146850	95.4077	-2.32181	0.415608	-5.58655	2.31628e-08	1.66872e-06	down	luminal_HER2
ENSG00000147488	ST18	ST18, C2H2C-type zinc finger	protein_coding	9705	331.145	3.17626	0.569547	5.57682	2.44958e-08	1.75718e-06	up	luminal_TNBC
ENSG00000163600	ICOS	inducible T-cell costimulator	protein_coding	29851	165.355	-3.61623	0.648965	-5.5723	2.51403e-08	1.79571e-06	down	luminal_HER2_TNBC
ENSG00000135074	ADAM19	ADAM metallopeptidase domain 19	protein_coding	8728	873.605	-1.71734	0.308369	-5.5691	2.56053e-08	1.82113e-06	down	luminal_HER2
ENSG00000085265	FCN1	ficolin 1	protein_coding		111.792	-2.71402	0.487634	-5.56568	2.61135e-08	1.84941e-06	down	luminal_HER2_TNBC
ENSG00000122870	BICC1	BicC family RNA binding protein 1	protein_coding	80114	1958.77	-1.86802	0.33689	-5.54489	2.94135e-08	2.07434e-06	down	luminal_HER2_TNBC
ENSG00000140092	FBLN5	fibulin 5	protein_coding	10516	2316.79	-2.15787	0.38981	-5.53569	3.10009e-08	2.1771e-06	down	luminal_HER2_TNBC
ENSG00000188536	HBA2	hemoglobin subunit alpha 2	protein_coding	3040	6196.59	3.01865	0.545426	5.53448	3.12152e-08	2.18298e-06	up	luminal_HER2_TNBC
ENSG00000067840	PDZD4	PDZ domain containing 4	protein_coding	57595	269.886	2.58056	0.468279	5.51073	3.57349e-08	2.48864e-06	up	luminal_HER2_TNBC
ENSG00000164949	GEM	GTP binding protein overexpressed in skeletal muscle	protein_coding	2669	442.953	-2.32275	0.42161	-5.50924	3.60388e-08	2.49939e-06	down	luminal_HER2_TNBC
ENSG00000159403	C1R	complement C1r	protein_coding	715	7389	-1.99314	0.361914	-5.50723	3.64519e-08	2.51759e-06	down	luminal_HER2_TNBC
ENSG00000171812	COL8A2	collagen type VIII alpha 2 chain	protein_coding	1296	1073.53	-2.3394	0.424918	-5.50553	3.68058e-08	2.53157e-06	down	luminal_HER2_TNBC
ENSG00000104321	TRPA1	transient receptor potential cation channel subfamily A member 1	protein_coding	8989	667.304	-2.03872	0.370758	-5.49879	3.82409e-08	2.6195e-06	down	luminal_HER2_TNBC
ENSG00000182866	LCK	LCK proto-oncogene, Src family tyrosine kinase	protein_coding	3932	138.646	-2.24257	0.408661	-5.48759	4.07444e-08	2.7796e-06	down	luminal_HER2_TNBC
ENSG00000170549	IRX1	iroquois homeobox 1	protein_coding	79192	65.6375	-4.14999	0.756705	-5.48429	4.15129e-08	2.82051e-06	down	luminal_HER2
ENSG00000077522	ACTN2	actinin alpha 2	protein_coding	88	590.705	2.52345	0.460846	5.4757	4.35789e-08	2.9489e-06	up	luminal_TNBC
ENSG00000168280	KIF5C	kinesin family member 5C	protein_coding	3800	1259.98	2.52567	0.461852	5.46856	4.53697e-08	3.0577e-06	up	luminal_HER2_TNBC
ENSG00000177182	CLVS1	clavesin 1	protein_coding	157807	66.0328	4.32419	0.792984	5.45306	4.95094e-08	3.32329e-06	up	luminal
ENSG00000157851	DPYSL5	dihydropyrimidinase like 5	protein_coding	56896	112.415	4.43843	0.816816	5.43382	5.516e-08	3.68778e-06	up	luminal_HER2_TNBC
ENSG00000166033	HTRA1	HtrA serine peptidase 1	protein_coding	5654	5368.36	-1.95375	0.361322	-5.40723	6.40063e-08	4.26216e-06	down	luminal_HER2_TNBC
ENSG00000154277	UCHL1	ubiquitin C-terminal hydrolase L1	protein_coding	7345	812.931	1.87789	0.347595	5.40252	6.57116e-08	4.35835e-06	up	luminal
ENSG00000146374	RSPO3	R-spondin 3	protein_coding	84870	112.033	-2.21133	0.409718	-5.39721	6.7684e-08	4.47142e-06	down	luminal_HER2_TNBC
ENSG00000198822	GRM3	glutamate metabotropic receptor 3	protein_coding	2913	118.08	2.62611	0.486995	5.39248	6.94906e-08	4.5727e-06	up	luminal_TNBC
ENSG00000100167	SEPT3	septin 3	protein_coding	55964	423.692	2.21463	0.411141	5.38655	7.1823e-08	4.70765e-06	up	luminal_HER2
ENSG00000135917	SLC19A3	solute carrier family 19 member 3	protein_coding	80704	218.908	-2.4681	0.458954	-5.37766	7.54586e-08	4.92662e-06	down	luminal_HER2_TNBC
ENSG00000033122	LRRC7	leucine rich repeat containing 7	protein_coding	57554	253.373	4.13658	0.769519	5.37553	7.63562e-08	4.96583e-06	up	luminal
ENSG00000175600	SUGCT	succinyl-CoA:glutarate-CoA transferase	protein_coding	79783	280.855	-1.99559	0.371478	-5.37202	7.78591e-08	5.04394e-06	down	luminal_HER2_TNBC
ENSG00000172995	ARPP21	cAMP regulated phosphoprotein 21	protein_coding	10777	117.268	4.97155	0.926424	5.36639	8.03297e-08	5.1839e-06	up	luminal_HER2_TNBC
ENSG00000105409	ATP1A3	ATPase Na+/K+ transporting subunit alpha 3	protein_coding	478	1361.76	2.84332	0.530368	5.36103	8.27502e-08	5.29919e-06	up	luminal
ENSG00000153233	PTPRR	protein tyrosine phosphatase, receptor type R	protein_coding	5801	85.7243	3.26963	0.60988	5.36111	8.27126e-08	5.29919e-06	up	luminal_TNBC
ENSG00000104415	WISP1	WNT1 inducible signaling pathway protein 1	protein_coding	8840	133.831	-2.89205	0.53958	-5.35982	8.33035e-08	5.31425e-06	down	luminal_HER2_TNBC
ENSG00000157551	KCNJ15	potassium voltage-gated channel subfamily J member 15	protein_coding	3772	4548.62	-2.24523	0.419553	-5.35148	8.72378e-08	5.54408e-06	down	luminal_HER2_TNBC
ENSG00000135298	ADGRB3	adhesion G protein-coupled receptor B3	protein_coding	577	475.591	2.62576	0.491373	5.34372	9.10571e-08	5.76488e-06	up	luminal
ENSG00000164484	TMEM200A	transmembrane protein 200A	protein_coding	114801	104.88	-2.65169	0.49647	-5.34109	9.23906e-08	5.81613e-06	down	luminal_HER2_TNBC
ENSG00000169851	PCDH7	protocadherin 7	protein_coding	5099	967.292	-2.17309	0.406889	-5.34075	9.25625e-08	5.81613e-06	down	luminal_HER2_TNBC
ENSG00000113083	LOX	lysyl oxidase	protein_coding	4015	544.998	-2.10358	0.394086	-5.33786	9.40492e-08	5.88741e-06	down	luminal_HER2
ENSG00000049192	ADAMTS6	ADAM metallopeptidase with thrombospondin type 1 motif 6	protein_coding	11174	571.756	-2.29632	0.430464	-5.33452	9.57959e-08	5.97438e-06	down	luminal_HER2
ENSG00000160307	S100B	S100 calcium binding protein B	protein_coding	6285	373.643	2.61706	0.490913	5.33101	9.76683e-08	6.0685e-06	up	luminal_HER2_TNBC
ENSG00000151025	GPR158	G protein-coupled receptor 158	protein_coding	57512	378.03	2.53039	0.475244	5.3244	1.01289e-07	6.27019e-06	up	luminal_TNBC
ENSG00000112182	BACH2	BTB domain and CNC homolog 2	protein_coding	60468	166.878	-2.04781	0.384928	-5.31998	1.03779e-07	6.40063e-06	down	luminal_HER2_TNBC
ENSG00000071282	LMCD1	LIM and cysteine rich domains 1	protein_coding	29995	674.031	-1.84318	0.346536	-5.31887	1.04415e-07	6.41616e-06	down	luminal_HER2
ENSG00000124491	F13A1	coagulation factor XIII A chain	protein_coding	2162	2998.87	-2.38629	0.449119	-5.31326	1.07683e-07	6.59274e-06	down	luminal_HER2_TNBC
ENSG00000113389	NPR3	natriuretic peptide receptor 3	protein_coding	4883	133.681	-2.40939	0.454286	-5.30368	1.13489e-07	6.92281e-06	down	luminal
ENSG00000165443	PHYHIPL	phytanoyl-CoA 2-hydroxylase interacting protein like	protein_coding	84457	179.273	3.25311	0.613502	5.30253	1.14211e-07	6.94152e-06	up	luminal_TNBC
ENSG00000213809	KLRK1	killer cell lectin like receptor K1	protein_coding	100528032	128.15	-3.22008	0.608014	-5.29607	1.18325e-07	7.1655e-06	down	luminal_TNBC
ENSG00000198796	ALPK2	alpha kinase 2	protein_coding	115701	303.457	-2.81354	0.531925	-5.28936	1.22745e-07	7.40638e-06	down	luminal_HER2_TNBC
ENSG00000137699	TRIM29	tripartite motif containing 29	protein_coding	23650	436.38	-3.13879	0.595782	-5.26836	1.37651e-07	8.27591e-06	down	luminal
ENSG00000103184	SEC14L5	SEC14 like lipid binding 5	protein_coding	9717	118.564	3.76897	0.716761	5.25834	1.45361e-07	8.6513e-06	up	luminal_TNBC
ENSG00000136928	GABBR2	gamma-aminobutyric acid type B receptor subunit 2	protein_coding	9568	317.811	2.78802	0.53022	5.25823	1.45448e-07	8.6513e-06	up	luminal_HER2_TNBC
ENSG00000163219	ARHGAP25	Rho GTPase activating protein 25	protein_coding	9938	458.23	-1.37429	0.261306	-5.25931	1.44599e-07	8.6513e-06	down	luminal_HER2_TNBC
ENSG00000090659	CD209	CD209 molecule	protein_coding	30835	361.823	-2.51114	0.478064	-5.25273	1.49865e-07	8.87166e-06	down	luminal_HER2_TNBC
ENSG00000101335	MYL9	myosin light chain 9	protein_coding	10398	2043.71	-1.84761	0.351773	-5.2523	1.50214e-07	8.87166e-06	down	luminal_HER2
ENSG00000116675	DNAJC6	DnaJ heat shock protein family (Hsp40) member C6	protein_coding	9829	826.562	2.59932	0.495111	5.24998	1.52113e-07	8.95217e-06	up	luminal
ENSG00000136859	ANGPTL2	angiopoietin like 2	protein_coding	23452	508.453	-1.69035	0.322046	-5.24878	1.53107e-07	8.97903e-06	down	luminal_HER2_TNBC
ENSG00000105851	PIK3CG	phosphatidylinositol-4,5-bisphosphate 3-kinase catalytic subunit gamma	protein_coding	5294	507.801	-1.84634	0.352417	-5.23907	1.61387e-07	9.43157e-06	down	luminal_HER2_TNBC
ENSG00000116544	DLGAP3	DLG associated protein 3	protein_coding	58512	308.475	2.57529	0.492298	5.23116	1.68449e-07	9.80995e-06	up	luminal_HER2
ENSG00000182492	BGN	biglycan	protein_coding	633	8556.35	-1.73005	0.330776	-5.23027	1.69262e-07	9.82308e-06	down	luminal_HER2_TNBC
ENSG00000111885	MAN1A1	mannosidase alpha class 1A member 1	protein_coding	4121	1866.19	-1.96933	0.377354	-5.21877	1.80111e-07	1.04165e-05	down	luminal_HER2
ENSG00000144668	ITGA9	integrin subunit alpha 9	protein_coding	3680	1530.11	-1.78497	0.342302	-5.2146	1.84213e-07	1.0617e-05	down	luminal_HER2
ENSG00000151655	ITIH2	inter-alpha-trypsin inhibitor heavy chain 2	protein_coding	3698	312.569	2.27335	0.437521	5.19597	2.03653e-07	1.16971e-05	up	luminal_HER2_TNBC
ENSG00000159674	SPON2	spondin 2	protein_coding	10417	361.105	-2.30923	0.444752	-5.19217	2.07857e-07	1.18897e-05	down	luminal_HER2
ENSG00000253293	HOXA10	homeobox A10	protein_coding	3206	424.308	-2.22198	0.427991	-5.19166	2.08429e-07	1.18897e-05	down	luminal_HER2_TNBC
ENSG00000080493	SLC4A4	solute carrier family 4 member 4	protein_coding	8671	587.564	2.86133	0.551401	5.1892	2.11202e-07	1.20069e-05	up	luminal_TNBC
ENSG00000149557	FEZ1	fasciculation and elongation protein zeta 1	protein_coding	9638	418.784	1.96056	0.379119	5.17136	2.324e-07	1.30785e-05	up	luminal
ENSG00000152580	IGSF10	immunoglobulin superfamily member 10	protein_coding	285313	663.779	-2.30175	0.445075	-5.17161	2.32085e-07	1.30785e-05	down	luminal_HER2_TNBC
ENSG00000176165	FOXG1	forkhead box G1	protein_coding	2290	402.54	5.08101	0.982479	5.17162	2.32073e-07	1.30785e-05	up	luminal
ENSG00000162745	OLFML2B	olfactomedin like 2B	protein_coding	25903	542.529	-2.112	0.408537	-5.16967	2.34508e-07	1.31529e-05	down	luminal_HER2_TNBC
ENSG00000145824	CXCL14	C-X-C motif chemokine ligand 14	protein_coding	9547	449.763	-2.51054	0.485858	-5.16722	2.37605e-07	1.3282e-05	down	luminal_TNBC
ENSG00000011465	DCN	decorin	protein_coding	1634	10880.6	-1.91421	0.370971	-5.16	2.46953e-07	1.37586e-05	down	luminal_HER2_TNBC
ENSG00000110852	CLEC2B	C-type lectin domain family 2 member B	protein_coding	9976	630.059	-1.88558	0.366159	-5.14961	2.61024e-07	1.44942e-05	down	luminal_HER2_TNBC
ENSG00000087116	ADAMTS2	ADAM metallopeptidase with thrombospondin type 1 motif 2	protein_coding	9509	2562.03	-1.76252	0.342506	-5.14595	2.66173e-07	1.47312e-05	down	luminal_HER2_TNBC
ENSG00000011028	MRC2	mannose receptor C type 2	protein_coding	9902	1793.37	-1.55581	0.302425	-5.14446	2.68298e-07	1.47998e-05	down	luminal_HER2
ENSG00000186847	KRT14	keratin 14	protein_coding	3861	1352.34	-4.39992	0.855561	-5.14273	2.70768e-07	1.48869e-05	down	luminal_HER2_TNBC
ENSG00000225614	ZNF469	zinc finger protein 469	protein_coding	84627	5974.61	-1.68734	0.328515	-5.13625	2.80276e-07	1.53591e-05	down	luminal_HER2
ENSG00000134363	FST	follistatin	protein_coding	10468	131.624	-3.74459	0.729381	-5.13394	2.83743e-07	1.54983e-05	down	luminal_HER2_TNBC
ENSG00000105989	WNT2	Wnt family member 2	protein_coding	7472	99.285	-3.49474	0.681496	-5.12804	2.92775e-07	1.59395e-05	down	luminal_HER2_TNBC
ENSG00000145526	CDH18	cadherin 18	protein_coding	1016	125.098	3.97362	0.774991	5.12731	2.93916e-07	1.59497e-05	up	luminal_HER2
ENSG00000009790	TRAF3IP3	TRAF3 interacting protein 3	protein_coding	80342	307.701	-2.80863	0.547891	-5.12625	2.95567e-07	1.59874e-05	down	luminal_HER2
ENSG00000100346	CACNA1I	calcium voltage-gated channel subunit alpha1 I	protein_coding	8911	303.98	2.42792	0.473724	5.12518	2.97248e-07	1.60265e-05	up	luminal
ENSG00000206538	VGLL3	vestigial like family member 3	protein_coding	389136	162.669	-2.22338	0.434378	-5.11854	3.07909e-07	1.65479e-05	down	luminal_HER2_TNBC
ENSG00000145506	NKD2	naked cuticle homolog 2	protein_coding	85409	107.331	-2.11672	0.413596	-5.11783	3.09069e-07	1.6557e-05	down	luminal_TNBC
ENSG00000153071	DAB2	DAB2, clathrin adaptor protein	protein_coding	1601	3634.65	-1.56624	0.306711	-5.10655	3.28091e-07	1.75054e-05	down	luminal
ENSG00000171951	SCG2	secretogranin II	protein_coding	7857	412.65	2.08902	0.409121	5.1061	3.28867e-07	1.75054e-05	up	luminal_HER2_TNBC
ENSG00000105974	CAV1	caveolin 1	protein_coding	857	582.572	-1.72776	0.338513	-5.10397	3.32602e-07	1.76019e-05	down	luminal_HER2
ENSG00000110811	P3H3	prolyl 3-hydroxylase 3	protein_coding	10536	691.412	-1.70075	0.333227	-5.10386	3.32787e-07	1.76019e-05	down	luminal
ENSG00000057657	PRDM1	PR/SET domain 1	protein_coding	639	847.14	-1.71141	0.335541	-5.10047	3.38819e-07	1.78644e-05	down	luminal_HER2_TNBC
ENSG00000130592	LSP1	lymphocyte-specific protein 1	protein_coding	4046	616.402	-1.6313	0.319972	-5.09827	3.42777e-07	1.80163e-05	down	luminal_HER2_TNBC
ENSG00000187715	KBTBD12	kelch repeat and BTB domain containing 12	protein_coding	166348	98.1821	2.97119	0.58348	5.0922	3.53938e-07	1.85446e-05	up	luminal
ENSG00000163554	SPTA1	spectrin alpha, erythrocytic 1	protein_coding	6708	154.062	-4.49079	0.883182	-5.08478	3.68054e-07	1.92239e-05	down	luminal_TNBC
ENSG00000183087	GAS6	growth arrest specific 6	protein_coding	2621	1910.77	-2.38421	0.469167	-5.0818	3.73869e-07	1.94064e-05	down	luminal_HER2_TNBC
ENSG00000186479	RGS7BP	regulator of G protein signaling 7 binding protein	protein_coding	401190	72.801	3.74744	0.737391	5.08203	3.73431e-07	1.94064e-05	up	luminal_HER2
ENSG00000187288	CIDEC	cell death inducing DFFA like effector c	protein_coding	63924	51.3255	-5.5498	1.09308	-5.0772	3.83029e-07	1.98203e-05	down	luminal_HER2
ENSG00000105609	LILRB5	leukocyte immunoglobulin like receptor B5	protein_coding	10990	205.788	-2.409	0.475761	-5.06346	4.11723e-07	2.1174e-05	down	luminal_HER2_TNBC
ENSG00000166741	NNMT	nicotinamide N-methyltransferase	protein_coding	4837	989.668	-2.51746	0.497164	-5.06363	4.1135e-07	2.1174e-05	down	luminal_HER2
ENSG00000104112	SCG3	secretogranin III	protein_coding	29106	264.491	3.28476	0.650398	5.05039	4.40916e-07	2.26057e-05	up	luminal_TNBC
ENSG00000166148	AVPR1A	arginine vasopressin receptor 1A	protein_coding	552	230.893	-2.54416	0.504953	-5.03841	4.69409e-07	2.39929e-05	down	luminal_HER2_TNBC
ENSG00000118523	CTGF	connective tissue growth factor	protein_coding	1490	3063.08	-2.51511	0.499547	-5.03477	4.78417e-07	2.43789e-05	down	luminal_HER2
ENSG00000169418	NPR1	natriuretic peptide receptor 1	protein_coding	4881	202.244	-2.39282	0.475628	-5.03088	4.88242e-07	2.47799e-05	down	luminal_HER2_TNBC
ENSG00000197321	SVIL	supervillin	protein_coding	6840	5828.33	-1.27493	0.253441	-5.03048	4.89252e-07	2.47799e-05	down	luminal
ENSG00000113088	GZMK	granzyme K	protein_coding	3003	123.307	-4.09134	0.813591	-5.02874	4.93704e-07	2.48547e-05	down	luminal_HER2_TNBC
ENSG00000128709	HOXD9	homeobox D9	protein_coding	3235	55.9563	-4.17916	0.830997	-5.02909	4.92818e-07	2.48547e-05	down	luminal_HER2_TNBC
ENSG00000121807	CCR2	C-C motif chemokine receptor 2	protein_coding	729230	86.4036	-3.39146	0.67481	-5.0258	5.01347e-07	2.51637e-05	down	luminal_TNBC
ENSG00000186417	GLDN	gliomedin	protein_coding	342035	138.513	1.89432	0.377329	5.02034	5.15788e-07	2.5811e-05	up	luminal_HER2_TNBC
ENSG00000075043	KCNQ2	potassium voltage-gated channel subfamily Q member 2	protein_coding	3785	201.807	4.34631	0.866573	5.01552	5.28896e-07	2.6388e-05	up	luminal_HER2
ENSG00000010671	BTK	Bruton tyrosine kinase	protein_coding	695	654.317	-1.66792	0.332993	-5.00889	5.47456e-07	2.72327e-05	down	luminal_HER2
ENSG00000136531	SCN2A	sodium voltage-gated channel alpha subunit 2	protein_coding	6326	2240.17	2.50577	0.500832	5.00321	5.63823e-07	2.79636e-05	up	luminal
ENSG00000072041	SLC6A15	solute carrier family 6 member 15	protein_coding	55117	212.016	4.33795	0.86741	5.00104	5.70221e-07	2.8189e-05	up	luminal
ENSG00000178235	SLITRK1	SLIT and NTRK like family member 1	protein_coding	114798	172.245	3.98235	0.796477	4.99996	5.73428e-07	2.8189e-05	up	luminal_TNBC
ENSG00000280433			protein_coding	102724200	267.587	-6.48047	1.29607	-5.00008	5.73063e-07	2.8189e-05	down
ENSG00000137261	KIAA0319	KIAA0319	protein_coding	9856	281.446	2.63948	0.528052	4.99852	5.77707e-07	2.83161e-05	up	luminal_TNBC
ENSG00000100385	IL2RB	interleukin 2 receptor subunit beta	protein_coding	3560	105.288	-2.84645	0.569609	-4.9972	5.81677e-07	2.84273e-05	down	luminal_HER2_TNBC
ENSG00000135426	TESPA1	thymocyte expressed, positive selection associated 1	protein_coding	9840	243.973	-2.64727	0.530265	-4.99236	5.96459e-07	2.90648e-05	down	luminal_HER2_TNBC
ENSG00000170558	CDH2	cadherin 2	protein_coding	1000	812.58	1.63812	0.328519	4.98636	6.15268e-07	2.98941e-05	up	luminal_HER2_TNBC
ENSG00000182742	HOXB4	homeobox B4	protein_coding	3214	420.245	-2.37343	0.476349	-4.98254	6.27563e-07	3.04031e-05	down	luminal_HER2
ENSG00000115266	APC2	APC2, WNT signaling pathway regulator	protein_coding	10297	227.158	1.94734	0.391544	4.97348	6.57624e-07	3.17674e-05	up	luminal_HER2_TNBC
ENSG00000189184	PCDH18	protocadherin 18	protein_coding	54510	516.018	-1.66192	0.334633	-4.96639	6.82102e-07	3.28549e-05	down	luminal_HER2
ENSG00000078328	RBFOX1	RNA binding fox-1 homolog 1	protein_coding	54715	149.092	3.17761	0.640188	4.96355	6.92156e-07	3.32434e-05	up	luminal
ENSG00000278500			protein_coding	3233	110.957	-3.75547	0.7568	-4.96231	6.96605e-07	3.33612e-05	down
ENSG00000179915	NRXN1	neurexin 1	protein_coding	9378	554.705	3.09059	0.62304	4.96049	7.03139e-07	3.35779e-05	up	luminal_HER2_TNBC
ENSG00000204287	HLA-DRA	major histocompatibility complex, class II, DR alpha	protein_coding	3122	7429.88	-1.72561	0.348065	-4.95772	7.13251e-07	3.39638e-05	down	luminal_TNBC
ENSG00000233608	TWIST2	twist family bHLH transcription factor 2	protein_coding	117581	22.7589	-3.06837	0.61966	-4.95169	7.35714e-07	3.49339e-05	down	luminal_HER2_TNBC
ENSG00000172215	CXCR6	C-X-C motif chemokine receptor 6	protein_coding	10663	236.683	-1.79179	0.362454	-4.94349	7.67347e-07	3.63327e-05	down	luminal
ENSG00000134757	DSG3	desmoglein 3	protein_coding	1830	247.191	-3.65148	0.739108	-4.94039	7.79672e-07	3.6812e-05	down	luminal_HER2
ENSG00000140937	CDH11	cadherin 11	protein_coding	1009	5126.78	-1.54969	0.314164	-4.93274	8.10851e-07	3.81762e-05	down	luminal_HER2_TNBC
ENSG00000122121	XPNPEP2	X-prolyl aminopeptidase 2	protein_coding	7512	49.9251	-3.69796	0.750738	-4.92577	8.40268e-07	3.94501e-05	down	luminal_HER2_TNBC
ENSG00000105696	TMEM59L	transmembrane protein 59 like	protein_coding	25789	115.742	3.43167	0.697411	4.92058	8.62874e-07	4.01729e-05	up	luminal_HER2_TNBC
ENSG00000141753	IGFBP4	insulin like growth factor binding protein 4	protein_coding	3487	1301.9	-2.55328	0.518854	-4.921	8.61016e-07	4.01729e-05	down	luminal_HER2_TNBC
ENSG00000169760	NLGN1	neuroligin 1	protein_coding	22871	213.201	2.80227	0.569393	4.92151	8.58799e-07	4.01729e-05	up	luminal_HER2
ENSG00000024422	EHD2	EH domain containing 2	protein_coding	30846	902.374	-1.40169	0.284941	-4.91923	8.68834e-07	4.0338e-05	down	luminal_HER2
ENSG00000186487	MYT1L	myelin transcription factor 1 like	protein_coding	23040	262.314	4.0648	0.826824	4.91616	8.8258e-07	4.08627e-05	up	luminal_HER2_TNBC
ENSG00000100505	TRIM9	tripartite motif containing 9	protein_coding	114088	1211.39	1.84526	0.37559	4.91295	8.97156e-07	4.11952e-05	up	luminal_HER2_TNBC
ENSG00000145147	SLIT2	slit guidance ligand 2	protein_coding	9353	1302.09	-1.89196	0.385082	-4.91315	8.96257e-07	4.11952e-05	down	luminal_HER2_TNBC
ENSG00000158220	ESYT3	extended synaptotagmin 3	protein_coding	83850	463.288	1.26703	0.258005	4.91088	9.06697e-07	4.15193e-05	up	luminal
ENSG00000123094	RASSF8	Ras association domain family member 8	protein_coding	11228	835.416	-1.01516	0.206749	-4.91008	9.10373e-07	4.15283e-05	down	luminal
ENSG00000135333	EPHA7	EPH receptor A7	protein_coding	2045	184.201	2.39338	0.487473	4.90976	9.11863e-07	4.15283e-05	up	luminal_HER2_TNBC
ENSG00000119714	GPR68	G protein-coupled receptor 68	protein_coding	8111	56.7646	-3.01364	0.614094	-4.90745	9.2267e-07	4.19063e-05	down	luminal_TNBC
ENSG00000110777	POU2AF1	POU class 2 associating factor 1	protein_coding	5450	112.058	-2.65878	0.542068	-4.90487	9.34874e-07	4.23455e-05	down	luminal_HER2_TNBC
ENSG00000143469	SYT14	synaptotagmin 14	protein_coding	255928	867.649	2.37043	0.483397	4.90371	9.40447e-07	4.24828e-05	up	luminal_HER2
ENSG00000155980	KIF5A	kinesin family member 5A	protein_coding	3798	2830.38	3.21136	0.655669	4.89785	9.68925e-07	4.36513e-05	up	luminal_HER2_TNBC
ENSG00000196735	HLA-DQA1	major histocompatibility complex, class II, DQ alpha 1	protein_coding	3117	6838.86	-2.14801	0.438975	-4.89325	9.91832e-07	4.45631e-05	down	luminal_TNBC
ENSG00000179399	GPC5	glypican 5	protein_coding	2262	38.4777	3.6227	0.740575	4.89175	9.99447e-07	4.47849e-05	up	luminal_TNBC
ENSG00000161544	CYGB	cytoglobin	protein_coding	114757	68.0955	-2.87368	0.587616	-4.8904	1.00633e-06	4.49729e-05	down	luminal_HER2_TNBC
ENSG00000112769	LAMA4	laminin subunit alpha 4	protein_coding	3910	8077.11	-1.43059	0.292697	-4.88762	1.02062e-06	4.54896e-05	down	luminal_HER2
ENSG00000163430	FSTL1	follistatin like 1	protein_coding	11167	4712.1	-1.66048	0.339857	-4.88583	1.02997e-06	4.57842e-05	down	luminal_HER2
ENSG00000222047	C10orf55	chromosome 10 open reading frame 55	protein_coding	414236	74.0429	-2.37159	0.485588	-4.88395	1.03984e-06	4.61003e-05	down	luminal_HER2_TNBC
ENSG00000187474	FPR3	formyl peptide receptor 3	protein_coding	2359	318.783	-2.12062	0.434365	-4.88212	1.04952e-06	4.64067e-05	down	luminal_HER2_TNBC
ENSG00000129038	LOXL1	lysyl oxidase like 1	protein_coding	4016	502.403	-1.77309	0.363236	-4.88137	1.05352e-06	4.64605e-05	down	luminal_HER2_TNBC
ENSG00000204131	NHSL2	NHS like 2	protein_coding	340527	654.267	-1.88223	0.386131	-4.87459	1.09033e-06	4.79572e-05	down	luminal_HER2_TNBC
ENSG00000206172	HBA1	hemoglobin subunit alpha 1	protein_coding	3039	3244.28	2.61556	0.536768	4.87279	1.10033e-06	4.82702e-05	up	luminal_TNBC
ENSG00000164691	TAGAP	T-cell activation RhoGTPase activating protein	protein_coding	117289	269.039	-1.58195	0.324786	-4.87073	1.11184e-06	4.86476e-05	down	luminal_HER2_TNBC
ENSG00000117091	CD48	CD48 molecule	protein_coding	962	294.122	-2.4578	0.505505	-4.86207	1.16166e-06	5.06947e-05	down	luminal_TNBC
ENSG00000081237	PTPRC	protein tyrosine phosphatase, receptor type C	protein_coding	5788	7173.78	-1.7114	0.352185	-4.85937	1.17758e-06	5.11221e-05	down	luminal_HER2_TNBC
ENSG00000131459	GFPT2	glutamine-fructose-6-phosphate transaminase 2	protein_coding	9945	626.225	-2.00373	0.41233	-4.85953	1.17663e-06	5.11221e-05	down	luminal_HER2
ENSG00000158481	CD1C	CD1c molecule	protein_coding	911	50.3074	-3.75237	0.77248	-4.85757	1.18836e-06	5.14564e-05	down	luminal_HER2_TNBC
ENSG00000168779	SHOX2	short stature homeobox 2	protein_coding	6474	84.72	-3.3166	0.683303	-4.85378	1.21132e-06	5.23153e-05	down	luminal_HER2_TNBC
ENSG00000121361	KCNJ8	potassium voltage-gated channel subfamily J member 8	protein_coding	3764	218.028	-1.90496	0.392858	-4.84898	1.24096e-06	5.3457e-05	down	luminal_HER2_TNBC
ENSG00000113327	GABRG2	gamma-aminobutyric acid type A receptor gamma2 subunit	protein_coding	2566	1085.32	2.17645	0.449952	4.83706	1.31774e-06	5.66189e-05	up	luminal_HER2_TNBC
ENSG00000123610	TNFAIP6	TNF alpha induced protein 6	protein_coding	7130	246.063	-2.18195	0.4515	-4.83268	1.3471e-06	5.75968e-05	down	luminal_HER2
ENSG00000133958	UNC79	unc-79 homolog, NALCN channel complex subunit	protein_coding	57578	344.083	2.67235	0.552981	4.83263	1.34739e-06	5.75968e-05	up	luminal
ENSG00000204936	CD177	CD177 molecule	protein_coding	57126	82.5642	-4.81641	0.996893	-4.83142	1.35561e-06	5.78e-05	down	luminal
ENSG00000171798	KNDC1	kinase non-catalytic C-lobe domain containing 1	protein_coding	85442	280.74	2.48842	0.51532	4.82888	1.37302e-06	5.83934e-05	up	luminal
ENSG00000136542	GALNT5	polypeptide N-acetylgalactosaminyltransferase 5	protein_coding	11227	461.193	-2.91954	0.604801	-4.82728	1.38412e-06	5.87162e-05	down	luminal_TNBC
ENSG00000198695	MT-ND6	mitochondrially encoded NADH:ubiquinone oxidoreductase core subunit 6	protein_coding	4541	843.355	1.25591	0.260222	4.82629	1.39103e-06	5.886e-05	up	luminal
ENSG00000164532	TBX20	T-box 20	protein_coding	57057	92.9314	3.28525	0.682197	4.8157	1.46687e-06	6.19123e-05	up	luminal
ENSG00000162894	FCMR	Fc fragment of IgM receptor	protein_coding	9214	150.396	-2.45103	0.509371	-4.81187	1.49523e-06	6.29502e-05	down	luminal_HER2_TNBC
ENSG00000231389	HLA-DPA1	major histocompatibility complex, class II, DP alpha 1	protein_coding	3113	3357.73	-1.52235	0.316562	-4.809	1.51689e-06	6.37018e-05	down	luminal_TNBC
ENSG00000112964	GHR	growth hormone receptor	protein_coding	2690	2216.22	-1.57922	0.328637	-4.80534	1.54486e-06	6.47136e-05	down	luminal
ENSG00000164692	COL1A2	collagen type I alpha 2 chain	protein_coding	1278	310992	-3.18322	0.663159	-4.80008	1.586e-06	6.62711e-05	down	luminal_HER2_TNBC
ENSG00000157103	SLC6A1	solute carrier family 6 member 1	protein_coding	6529	286.721	2.17816	0.454503	4.7924	1.648e-06	6.86901e-05	up	luminal_HER2_TNBC
ENSG00000218336	TENM3	teneurin transmembrane protein 3	protein_coding	55714	994.284	-2.04835	0.428164	-4.78404	1.71805e-06	7.14317e-05	down	luminal_HER2_TNBC
ENSG00000007314	SCN4A	sodium voltage-gated channel alpha subunit 4	protein_coding	6329	123.23	-3.36679	0.704509	-4.77892	1.76237e-06	7.30926e-05	down	luminal_HER2_TNBC
ENSG00000067082	KLF6	Kruppel like factor 6	protein_coding	1316	12018.4	-1.13537	0.237761	-4.77527	1.79464e-06	7.42466e-05	down	luminal
ENSG00000254709	IGLL5	immunoglobulin lambda like polypeptide 5	protein_coding	100423062	2198.5	-5.08343	1.0663	-4.76737	1.86647e-06	7.70276e-05	down	luminal_HER2_TNBC
ENSG00000174059	CD34	CD34 molecule	protein_coding	947	549.534	-1.44206	0.302636	-4.76499	1.8886e-06	7.77489e-05	down	luminal_HER2_TNBC
ENSG00000134954	ETS1	ETS proto-oncogene 1, transcription factor	protein_coding	2113	929.635	-1.61283	0.338717	-4.76159	1.92074e-06	7.88777e-05	down	luminal_HER2
ENSG00000154330	PGM5	phosphoglucomutase 5	protein_coding	5239	227.205	-1.52426	0.320437	-4.75681	1.96677e-06	8.05702e-05	down	luminal_HER2
ENSG00000143502	SUSD4	sushi domain containing 4	protein_coding	55061	324.717	1.49816	0.315103	4.7545	1.98939e-06	8.12974e-05	up	luminal
ENSG00000122641	INHBA	inhibin beta A subunit	protein_coding	3624	607.305	-2.05675	0.432673	-4.75358	1.99843e-06	8.14678e-05	down	luminal_HER2_TNBC
ENSG00000180730	SHISA2	shisa family member 2	protein_coding	387914	58.9834	-2.70068	0.56842	-4.7512	2.02216e-06	8.22346e-05	down	luminal_TNBC
ENSG00000074047	GLI2	GLI family zinc finger 2	protein_coding	2736	215.914	-2.09907	0.442152	-4.7474	2.06045e-06	8.28346e-05	down	luminal_HER2_TNBC
ENSG00000105369	CD79A	CD79a molecule	protein_coding	973	94.4863	-2.83279	0.596682	-4.74757	2.05871e-06	8.28346e-05	down	luminal_HER2
ENSG00000106333	PCOLCE	procollagen C-endopeptidase enhancer	protein_coding	5118	1461.35	-2.14568	0.451981	-4.74728	2.0617e-06	8.28346e-05	down	luminal_HER2_TNBC
ENSG00000182463	TSHZ2	teashirt zinc finger homeobox 2	protein_coding	128553	529.381	-2.07633	0.437366	-4.74736	2.06087e-06	8.28346e-05	down	luminal_HER2_TNBC
ENSG00000205045	SLFN12L	schlafen family member 12 like	protein_coding	100506736	375.599	-1.90258	0.40071	-4.74801	2.0543e-06	8.28346e-05	down	luminal_HER2_TNBC
ENSG00000157570	TSPAN18	tetraspanin 18	protein_coding	90139	215.515	-2.01368	0.424478	-4.74389	2.09651e-06	8.40313e-05	down	luminal_HER2
ENSG00000070915	SLC12A3	solute carrier family 12 member 3	protein_coding	6559	55.6627	-3.34871	0.706795	-4.73788	2.15968e-06	8.63561e-05	down	luminal_HER2_TNBC
ENSG00000187479	C11orf96	chromosome 11 open reading frame 96	protein_coding	387763	609.409	-1.73673	0.366964	-4.7327	2.2155e-06	8.83767e-05	down	luminal
ENSG00000172236	TPSAB1	tryptase alpha/beta 1	protein_coding	7177	434.583	-3.1569	0.667309	-4.73079	2.23642e-06	8.8999e-05	down	luminal_HER2_TNBC
ENSG00000087303	NID2	nidogen 2	protein_coding	22795	1882.82	-1.54656	0.327255	-4.72585	2.29156e-06	9.09472e-05	down	luminal_HER2_TNBC
ENSG00000121281	ADCY7	adenylate cyclase 7	protein_coding	113	818.976	-1.40481	0.297287	-4.72543	2.29626e-06	9.09472e-05	down	luminal_HER2
ENSG00000170166	HOXD4	homeobox D4	protein_coding	3233	118.772	-2.91149	0.617272	-4.71671	2.39691e-06	9.47091e-05	down	luminal_HER2_TNBC
ENSG00000163064	EN1	engrailed homeobox 1	protein_coding	2019	145.48	-3.32267	0.704797	-4.71436	2.42472e-06	9.5582e-05	down	luminal
ENSG00000142871	CYR61	cysteine rich angiogenic inducer 61	protein_coding	3491	4364.42	-1.78624	0.378983	-4.71325	2.43794e-06	9.58769e-05	down	luminal_HER2
ENSG00000107796	ACTA2	actin, alpha 2, smooth muscle, aorta	protein_coding	59	10455.3	-1.66596	0.353643	-4.71085	2.46689e-06	9.6788e-05	down	luminal
ENSG00000150457	LATS2	large tumor suppressor kinase 2	protein_coding	26524	748.425	-1.72238	0.366072	-4.70502	2.53839e-06	9.936e-05	down	luminal
ENSG00000026025	VIM	vimentin	protein_coding	7431	48579.6	-1.37858	0.293043	-4.70436	2.54665e-06	9.94504e-05	down	luminal_HER2
ENSG00000003400	CASP10	caspase 10	protein_coding	843	548.474	-1.13869	0.243155	-4.68296	2.82756e-06	0.000110163	down	luminal_TNBC
ENSG00000103740	ACSBG1	acyl-CoA synthetase bubblegum family member 1	protein_coding	23205	142.555	2.89735	0.619271	4.67865	2.88763e-06	0.000111994	up	luminal_TNBC
ENSG00000164418	GRIK2	glutamate ionotropic receptor kainate type subunit 2	protein_coding	2898	425.935	2.17073	0.463967	4.67863	2.88796e-06	0.000111994	up	luminal_HER2_TNBC
ENSG00000165757	JCAD	junctional cadherin 5 associated	protein_coding	57608	1492.03	-1.71961	0.367944	-4.67356	2.96028e-06	0.000114533	down	luminal_HER2
ENSG00000100351	GRAP2	GRB2-related adaptor protein 2	protein_coding	9402	109.658	-3.03637	0.649885	-4.67217	2.98036e-06	0.000115043	down	luminal_HER2_TNBC
ENSG00000167693	NXN	nucleoredoxin	protein_coding	64359	343.975	-1.93773	0.414807	-4.67141	2.99144e-06	0.000115205	down	luminal_HER2
ENSG00000102802	MEDAG	mesenteric estrogen dependent adipogenesis	protein_coding	84935	144.747	-2.54852	0.545767	-4.66962	3.0176e-06	0.000115945	down	luminal_HER2_TNBC
ENSG00000165186	PTCHD1	patched domain containing 1	protein_coding	139411	1064.81	2.89681	0.62065	4.66738	3.05064e-06	0.000116722	up	luminal
ENSG00000198739	LRRTM3	leucine rich repeat transmembrane neuronal 3	protein_coding	347731	67.3719	3.17092	0.67939	4.6673	3.05179e-06	0.000116722	up	luminal
ENSG00000103647	CORO2B	coronin 2B	protein_coding	10391	210.823	2.15419	0.461603	4.66675	3.05996e-06	0.000116767	up	luminal
ENSG00000100234	TIMP3	TIMP metallopeptidase inhibitor 3	protein_coding	7078	14189.9	-1.58434	0.339728	-4.66355	3.10806e-06	0.000118333	down	luminal_HER2
ENSG00000133055	MYBPH	myosin binding protein H	protein_coding	4608	93.6459	2.2995	0.49324	4.66203	3.13107e-06	0.000118561	up	luminal
ENSG00000144285	SCN1A	sodium voltage-gated channel alpha subunit 1	protein_coding	6323	1271.6	3.85772	0.827527	4.66175	3.13532e-06	0.000118561	up	luminal_HER2_TNBC
ENSG00000152578	GRIA4	glutamate ionotropic receptor AMPA type subunit 4	protein_coding	2893	571.453	2.68612	0.576121	4.66242	3.12515e-06	0.000118561	up	luminal
ENSG00000088882	CPXM1	carboxypeptidase X, M14 family member 1	protein_coding	56265	274.928	-1.87712	0.402819	-4.65996	3.16268e-06	0.000119057	down	luminal_HER2_TNBC
ENSG00000160856	FCRL3	Fc receptor like 3	protein_coding	115352	87.2197	-3.46921	0.744401	-4.66041	3.15587e-06	0.000119057	down	luminal_HER2_TNBC
ENSG00000179144	GIMAP7	GTPase, IMAP family member 7	protein_coding	168537	358.433	-1.5822	0.33972	-4.65737	3.20276e-06	0.000120294	down	luminal_HER2_TNBC
ENSG00000021300	PLEKHB1	pleckstrin homology domain containing B1	protein_coding	58473	132.635	2.02652	0.435173	4.65682	3.21135e-06	0.000120346	up	luminal
ENSG00000161267	BDH1	3-hydroxybutyrate dehydrogenase 1	protein_coding	622	493.682	1.0763	0.231478	4.64968	3.32458e-06	0.000124266	up	luminal
ENSG00000204544	MUC21	mucin 21, cell surface associated	protein_coding	394263	303.243	3.34454	0.719366	4.64929	3.3308e-06	0.000124266	up	luminal
ENSG00000197471	SPN	sialophorin	protein_coding	105369247	150.709	-2.12752	0.457859	-4.64668	3.37321e-06	0.000125568	down	luminal_HER2_TNBC
ENSG00000144366	GULP1	GULP, engulfment adaptor PTB domain containing 1	protein_coding	51454	310.693	-1.86135	0.401438	-4.63669	3.54029e-06	0.000131494	down	luminal_HER2
ENSG00000112077	RHAG	Rh associated glycoprotein	protein_coding	6005	69.7785	-3.82198	0.824714	-4.63431	3.58128e-06	0.000132722	down	luminal_HER2
ENSG00000198821	CD247	CD247 molecule	protein_coding	919	1030.47	-1.53008	0.330529	-4.62918	3.67117e-06	0.000135752	down	luminal_HER2_TNBC
ENSG00000100368	CSF2RB	colony stimulating factor 2 receptor beta common subunit	protein_coding	1439	617.03	-1.83432	0.396435	-4.62705	3.70909e-06	0.000136582	down	luminal_HER2_TNBC
ENSG00000204677	FAM153C	family with sequence similarity 153 member C	protein_coding	653316	136.527	3.42316	0.739822	4.627	3.70995e-06	0.000136582	up	luminal
ENSG00000058335	RASGRF1	Ras protein specific guanine nucleotide releasing factor 1	protein_coding	5923	523.572	2.11539	0.458336	4.61536	3.92408e-06	0.000144147	up	luminal_HER2
ENSG00000099822	HCN2	hyperpolarization activated cyclic nucleotide gated potassium and sodium channel 2	protein_coding	610	409.027	2.56454	0.556193	4.61089	4.00956e-06	0.000146964	up	luminal_HER2_TNBC
ENSG00000154451	GBP5	guanylate binding protein 5	protein_coding	115362	779.187	-2.02414	0.439127	-4.60945	4.03727e-06	0.000147656	down	luminal_TNBC
ENSG00000160654	CD3G	CD3g molecule	protein_coding	917	187.287	-2.77909	0.603506	-4.60491	4.12645e-06	0.000150588	down	luminal_HER2_TNBC
ENSG00000169427	KCNK9	potassium two pore domain channel subfamily K member 9	protein_coding	51305	51.4351	3.24737	0.705808	4.60093	4.20611e-06	0.000153161	up	luminal
ENSG00000107957	SH3PXD2A	SH3 and PX domains 2A	protein_coding	9644	2062.24	-1.08944	0.236948	-4.59782	4.26927e-06	0.000155123	down	luminal
ENSG00000013725	CD6	CD6 molecule	protein_coding	923	177.05	-2.48123	0.540534	-4.59032	4.42563e-06	0.000159895	down	luminal_HER2_TNBC
ENSG00000168079	SCARA5	scavenger receptor class A member 5	protein_coding	286133	100.877	-4.06629	0.885873	-4.59015	4.42932e-06	0.000159895	down	luminal_TNBC
ENSG00000171587	DSCAM	DS cell adhesion molecule	protein_coding	1826	184.405	2.59851	0.566041	4.59068	4.41803e-06	0.000159895	up	luminal
ENSG00000160593	JAML	junction adhesion molecule like	protein_coding	120425	820.694	-1.76691	0.385293	-4.58588	4.52078e-06	0.000162845	down	luminal_HER2_TNBC
ENSG00000168487	BMP1	bone morphogenetic protein 1	protein_coding	649	1084.32	-1.39254	0.303814	-4.58352	4.57207e-06	0.000164339	down	luminal
ENSG00000106819	ASPN	asporin	protein_coding	54829	2304.9	-1.83602	0.400956	-4.57911	4.66961e-06	0.000167126	down	luminal_HER2_TNBC
ENSG00000069431	ABCC9	ATP binding cassette subfamily C member 9	protein_coding	10060	1541.56	-1.43969	0.314448	-4.57845	4.68428e-06	0.000167293	down	luminal_HER2
ENSG00000101204	CHRNA4	cholinergic receptor nicotinic alpha 4 subunit	protein_coding	1137	56.1768	3.82039	0.834886	4.57594	4.74097e-06	0.000168956	up	luminal_HER2
ENSG00000162631	NTNG1	netrin G1	protein_coding	22854	86.8145	2.45688	0.536976	4.5754	4.75302e-06	0.000169025	up	luminal_HER2_TNBC
ENSG00000140682	TGFB1I1	transforming growth factor beta 1 induced transcript 1	protein_coding	7041	326.976	-2.00262	0.437854	-4.57373	4.79125e-06	0.000170023	down	luminal_HER2
ENSG00000147168	IL2RG	interleukin 2 receptor subunit gamma	protein_coding	3561	198.621	-2.43487	0.533861	-4.56086	5.09455e-06	0.000180403	down	luminal_HER2_TNBC
ENSG00000043355	ZIC2	Zic family member 2	protein_coding	7546	483.597	2.78763	0.61157	4.55815	5.16051e-06	0.000182352	up	luminal_HER2_TNBC
ENSG00000198786	MT-ND5	mitochondrially encoded NADH:ubiquinone oxidoreductase core subunit 5	protein_coding	4540	2222.29	1.02238	0.224332	4.55747	5.17732e-06	0.00018256	up	luminal
ENSG00000008277	ADAM22	ADAM metallopeptidase domain 22	protein_coding	53616	1507.42	1.97121	0.432942	4.55306	5.28713e-06	0.00018604	up	luminal
ENSG00000140511	HAPLN3	hyaluronan and proteoglycan link protein 3	protein_coding	145864	206.038	-1.7112	0.376157	-4.54916	5.38609e-06	0.000188728	down	luminal_HER2
ENSG00000145431	PDGFC	platelet derived growth factor C	protein_coding	56034	903.196	-1.60839	0.353542	-4.54937	5.38057e-06	0.000188728	down	luminal_HER2
ENSG00000127325	BEST3	bestrophin 3	protein_coding	144453	63.8406	3.86051	0.849424	4.54486	5.49727e-06	0.00019222	up	luminal
ENSG00000151320	AKAP6	A-kinase anchoring protein 6	protein_coding	9472	1069.96	1.75919	0.388059	4.53331	5.80668e-06	0.000202615	up	luminal_HER2
ENSG00000227507	LTB	lymphotoxin beta	protein_coding	4050	49.0575	-2.65183	0.585283	-4.53085	5.87461e-06	0.000204133	down	luminal_HER2_TNBC
ENSG00000242866	STRC	stereocilin	protein_coding	161497	3235.93	1.49938	0.330898	4.53125	5.86363e-06	0.000204133	up	luminal
ENSG00000132622	HSPA12B	heat shock protein family A (Hsp70) member 12B	protein_coding	116835	115.463	-1.9676	0.434505	-4.52838	5.94374e-06	0.000206107	down	luminal_HER2
ENSG00000141837	CACNA1A	calcium voltage-gated channel subunit alpha1 A	protein_coding	773	619.201	1.80225	0.398086	4.52729	5.97454e-06	0.000206746	up	luminal_TNBC
ENSG00000066032	CTNNA2	catenin alpha 2	protein_coding	1496	92.7864	3.35039	0.740449	4.5248	6.04513e-06	0.000208285	up	luminal_HER2_TNBC
ENSG00000114771	AADAC	arylacetamide deacetylase	protein_coding	13	42.345	-3.63361	0.803066	-4.52467	6.04885e-06	0.000208285	down	luminal_HER2_TNBC
ENSG00000160321	ZNF208	zinc finger protein 208	protein_coding	7757	1931.29	-1.58425	0.350155	-4.52441	6.05639e-06	0.000208285	down	luminal
ENSG00000163599	CTLA4	cytotoxic T-lymphocyte associated protein 4	protein_coding	1493	72.2248	-2.50466	0.553911	-4.52177	6.13233e-06	0.000210464	down	luminal_HER2_TNBC
ENSG00000165383	LRRC18	leucine rich repeat containing 18	protein_coding	474354	108.882	-2.52587	0.559033	-4.51829	6.23397e-06	0.000213514	down	luminal_TNBC
ENSG00000138378	STAT4	signal transducer and activator of transcription 4	protein_coding	6775	278.337	-1.64278	0.363636	-4.51766	6.25258e-06	0.000213713	down	luminal_TNBC
ENSG00000108821	COL1A1	collagen type I alpha 1 chain	protein_coding	1277	257394	-3.04302	0.673774	-4.51638	6.29045e-06	0.000214569	down	luminal_HER2_TNBC
ENSG00000147251	DOCK11	dedicator of cytokinesis 11	protein_coding	139818	2892.33	-1.20201	0.266463	-4.511	6.45214e-06	0.000219636	down	luminal_TNBC
ENSG00000198624	CCDC69	coiled-coil domain containing 69	protein_coding	26112	326.332	-1.87997	0.416958	-4.50878	6.52006e-06	0.000221497	down	luminal_HER2_TNBC
ENSG00000147138	GPR174	G protein-coupled receptor 174	protein_coding	84636	93.3289	-3.09008	0.685737	-4.50622	6.59937e-06	0.000223736	down	luminal_HER2_TNBC
ENSG00000078018	MAP2	microtubule associated protein 2	protein_coding	4133	1792.88	1.61561	0.358614	4.50515	6.63265e-06	0.000224409	up	luminal_HER2
ENSG00000025434	NR1H3	nuclear receptor subfamily 1 group H member 3	protein_coding	10062	328.977	-1.41572	0.314342	-4.50374	6.67673e-06	0.000225444	down	luminal
ENSG00000101230	ISM1	isthmin 1	protein_coding	140862	355.163	-2.04982	0.455225	-4.50287	6.7043e-06	0.000225919	down	luminal_HER2_TNBC
ENSG00000196159	FAT4	FAT atypical cadherin 4	protein_coding	79633	2314.93	-1.38401	0.307435	-4.50179	6.73831e-06	0.000226608	down	luminal_HER2
ENSG00000136541	ERMN	ermin	protein_coding	57471	321.894	2.30405	0.512167	4.49863	6.83914e-06	0.000229537	up	luminal
ENSG00000164509	IL31RA	interleukin 31 receptor A	protein_coding	133396	56.9413	-3.11471	0.692569	-4.49733	6.88121e-06	0.000230486	down	luminal_TNBC
ENSG00000244486	SCARF2	scavenger receptor class F member 2	protein_coding	91179	540.8	-1.97856	0.440534	-4.49126	7.08014e-06	0.000236675	down	luminal_HER2
ENSG00000165966	PDZRN4	PDZ domain containing ring finger 4	protein_coding	29951	130.105	-2.47651	0.551662	-4.48918	7.14969e-06	0.000238523	down	luminal_HER2_TNBC
ENSG00000183918	SH2D1A	SH2 domain containing 1A	protein_coding	4068	63.7479	-3.49357	0.779136	-4.48391	7.32887e-06	0.000244013	down	luminal_HER2_TNBC
ENSG00000130477	UNC13A	unc-13 homolog A	protein_coding	23025	678.694	2.77244	0.618375	4.48343	7.34532e-06	0.000244075	up	luminal
ENSG00000187688	TRPV2	transient receptor potential cation channel subfamily V member 2	protein_coding	51393	317.858	-1.61794	0.361062	-4.48106	7.42748e-06	0.000246315	down	luminal
ENSG00000197702	PARVA	parvin alpha	protein_coding	55742	2080.78	-1.37699	0.307418	-4.47921	7.49209e-06	0.000247966	down	luminal
ENSG00000143297	FCRL5	Fc receptor like 5	protein_coding	83416	134.481	-3.07471	0.686964	-4.4758	7.61248e-06	0.000251452	down	luminal_HER2_TNBC
ENSG00000183287	CCBE1	collagen and calcium binding EGF domains 1	protein_coding	147372	83.854	-2.9668	0.663699	-4.47009	7.81862e-06	0.000257752	down	luminal_HER2_TNBC
ENSG00000155254	MARVELD1	MARVEL domain containing 1	protein_coding	83742	154.821	-2.38801	0.534388	-4.46869	7.87009e-06	0.000258938	down	luminal_HER2
ENSG00000139915	MDGA2	MAM domain containing glycosylphosphatidylinositol anchor 2	protein_coding	161357	134.42	3.33885	0.747419	4.46717	7.92606e-06	0.000260267	up	luminal_HER2
ENSG00000187135	VSTM2B	V-set and transmembrane domain containing 2B	protein_coding	342865	36.1564	5.95555	1.3343	4.46344	8.06536e-06	0.000264323	up	luminal
ENSG00000132170	PPARG	peroxisome proliferator activated receptor gamma	protein_coding	5468	551.591	-1.65304	0.37048	-4.46189	8.12393e-06	0.000265721	down	luminal_HER2
ENSG00000171903	CYP4F11	cytochrome P450 family 4 subfamily F member 11	protein_coding	57834	128.562	2.81739	0.631528	4.46123	8.14893e-06	0.000266018	up	luminal_HER2
ENSG00000143226	FCGR2A	Fc fragment of IgG receptor IIa	protein_coding	2212	2534.82	-1.56819	0.35169	-4.45902	8.23361e-06	0.000267381	down	luminal
ENSG00000145703	IQGAP2	IQ motif containing GTPase activating protein 2	protein_coding	10788	2552.88	-1.29368	0.290136	-4.45889	8.23869e-06	0.000267381	down	luminal
ENSG00000147443	DOK2	docking protein 2	protein_coding	9046	97.2036	-2.89569	0.649379	-4.45917	8.22768e-06	0.000267381	down	luminal_HER2_TNBC
ENSG00000160185	UBASH3A	ubiquitin associated and SH3 domain containing A	protein_coding	53347	52.3947	-2.9922	0.672026	-4.45251	8.48736e-06	0.000274918	down	luminal_HER2_TNBC
ENSG00000162591	MEGF6	multiple EGF like domains 6	protein_coding	1953	581.878	-1.51035	0.339407	-4.44996	8.58856e-06	0.000277658	down	luminal_HER2
ENSG00000197629	MPEG1	macrophage expressed 1	protein_coding	219972	636.982	-1.69394	0.380705	-4.44948	8.60771e-06	0.00027774	down	luminal_HER2_TNBC
ENSG00000162733	DDR2	discoidin domain receptor tyrosine kinase 2	protein_coding	4921	2643.32	-1.57887	0.35499	-4.44766	8.68124e-06	0.000279573	down	luminal_HER2
ENSG00000111344	RASAL1	RAS protein activator like 1	protein_coding	8437	156.196	1.74062	0.391594	4.44496	8.79101e-06	0.000282563	up	luminal
ENSG00000166825	ANPEP	alanyl aminopeptidase, membrane	protein_coding	290	1117.91	-1.73459	0.390642	-4.44034	8.98166e-06	0.000288137	down	luminal_HER2
ENSG00000138650	PCDH10	protocadherin 10	protein_coding	57575	968.993	2.25569	0.50875	4.43379	9.2589e-06	0.000296462	up	luminal_HER2_TNBC
ENSG00000023902	PLEKHO1	pleckstrin homology domain containing O1	protein_coding	51177	699.233	-1.11267	0.25098	-4.43329	9.28048e-06	0.000296585	down	luminal_HER2
ENSG00000135925	WNT10A	Wnt family member 10A	protein_coding	80326	52.0712	-3.6199	0.817382	-4.42865	9.48235e-06	0.000302458	down	luminal_HER2_TNBC
ENSG00000082196	C1QTNF3	C1q and TNF related 3	protein_coding	114899	326.177	-1.30726	0.295237	-4.42783	9.51852e-06	0.000303034	down	luminal
ENSG00000099957	P2RX6	purinergic receptor P2X 6	protein_coding	9127	98.0245	2.3526	0.531563	4.42581	9.60809e-06	0.000305303	up	luminal
ENSG00000130340	SNX9	sorting nexin 9	protein_coding	51429	2414.16	-1.00294	0.226644	-4.42519	9.63574e-06	0.000305601	down	luminal
ENSG00000123342	MMP19	matrix metallopeptidase 19	protein_coding	4327	357.424	-2.00219	0.452667	-4.4231	9.72935e-06	0.000307986	down	luminal
ENSG00000223865	HLA-DPB1	major histocompatibility complex, class II, DP beta 1	protein_coding	3115	1238.6	-1.7334	0.392637	-4.41477	1.01116e-05	0.000318877	down	luminal_TNBC
ENSG00000007372	PAX6	paired box 6	protein_coding	5080	458.586	1.9329	0.438118	4.41184	1.02496e-05	0.000322015	up	luminal_HER2_TNBC
ENSG00000196620	UGT2B15	UDP glucuronosyltransferase family 2 member B15	protein_coding	7366	178.459	-3.77981	0.856669	-4.41222	1.02314e-05	0.000322015	down	luminal
ENSG00000172349	IL16	interleukin 16	protein_coding	3603	854.555	-2.08799	0.47339	-4.41071	1.03033e-05	0.000323095	down	luminal_HER2_TNBC
ENSG00000069702	TGFBR3	transforming growth factor beta receptor 3	protein_coding	7049	11378.2	-1.5105	0.342584	-4.40913	1.03785e-05	0.000324237	down	luminal_HER2
ENSG00000267477			protein_coding		21.8549	5.28939	1.19954	4.40952	1.036e-05	0.000324237	up
ENSG00000064666	CNN2	calponin 2	protein_coding	1265	964.118	-1.72185	0.390604	-4.40818	1.04245e-05	0.000325065	down	luminal_HER2
ENSG00000140931	CMTM3	CKLF like MARVEL transmembrane domain containing 3	protein_coding	123920	688.743	-1.60444	0.364911	-4.3968	1.09859e-05	0.000341934	down	luminal
ENSG00000178031	ADAMTSL1	ADAMTS like 1	protein_coding	92949	434.177	-2.26202	0.514683	-4.39498	1.10782e-05	0.000344167	down	luminal_TNBC
ENSG00000125363	AMELX	amelogenin, X-linked	protein_coding	265	165.015	-2.35121	0.535313	-4.39222	1.12201e-05	0.000347926	down	luminal_HER2
ENSG00000162739	SLAMF6	SLAM family member 6	protein_coding	114836	93.6947	-2.81351	0.641119	-4.38844	1.14168e-05	0.000353371	down	luminal_HER2_TNBC
ENSG00000103034	NDRG4	NDRG family member 4	protein_coding	65009	342.474	1.60357	0.366267	4.37815	1.19688e-05	0.000369773	up	luminal
ENSG00000080573	COL5A3	collagen type V alpha 3 chain	protein_coding	50509	933.439	-1.06365	0.243066	-4.37599	1.20881e-05	0.000372769	down	luminal_HER2_TNBC
ENSG00000136002	ARHGEF4	Rho guanine nucleotide exchange factor 4	protein_coding	50649	549.146	1.40908	0.322087	4.37485	1.21516e-05	0.000374036	up	luminal
ENSG00000129474	AJUBA	ajuba LIM protein	protein_coding	84962	216.812	-1.5152	0.346783	-4.3693	1.24646e-05	0.000382262	down	luminal
ENSG00000122691	TWIST1	twist family bHLH transcription factor 1	protein_coding	7291	175.828	-2.33056	0.5337	-4.36679	1.26084e-05	0.000385569	down	luminal_HER2_TNBC
ENSG00000153253	SCN3A	sodium voltage-gated channel alpha subunit 3	protein_coding	6328	1195.06	2.1863	0.500685	4.36662	1.26185e-05	0.000385569	up	luminal
ENSG00000122707	RECK	reversion inducing cysteine rich protein with kazal motifs	protein_coding	8434	630.14	-1.03912	0.238305	-4.36047	1.29785e-05	0.000395845	down	luminal_HER2
ENSG00000173467	AGR3	anterior gradient 3, protein disulphide isomerase family member	protein_coding	155465	1515.01	-2.13858	0.490535	-4.35968	1.30252e-05	0.000396545	down	luminal
ENSG00000131409	LRRC4B	leucine rich repeat containing 4B	protein_coding	94030	85.2572	2.50274	0.574223	4.35848	1.30971e-05	0.000397286	up	luminal_TNBC
ENSG00000113140	SPARC	secreted protein acidic and cysteine rich	protein_coding	6678	21905.3	-1.57783	0.36209	-4.35758	1.3151e-05	0.000398199	down	luminal_TNBC
ENSG00000002933	TMEM176A	transmembrane protein 176A	protein_coding	55365	314.686	-1.73991	0.399846	-4.35144	1.35244e-05	0.000408028	down	luminal_HER2_TNBC
ENSG00000108309	RUNDC3A	RUN domain containing 3A	protein_coding	10900	96.8961	2.11021	0.485231	4.34888	1.36832e-05	0.000412074	up	luminal
ENSG00000121440	PDZRN3	PDZ domain containing ring finger 3	protein_coding	23024	964.163	-1.58402	0.364273	-4.34843	1.37114e-05	0.000412179	down	luminal
ENSG00000144834	TAGLN3	transgelin 3	protein_coding	29114	50.6077	4.09303	0.941669	4.34657	1.38285e-05	0.000414954	up	luminal_TNBC
ENSG00000184144	CNTN2	contactin 2	protein_coding	6900	349.875	1.89351	0.435679	4.34612	1.38566e-05	0.000415051	up	luminal_TNBC
ENSG00000257017	HP	haptoglobin	protein_coding	3240	547.914	-1.53482	0.353233	-4.34507	1.39229e-05	0.000416294	down	luminal
ENSG00000277586	NEFL	neurofilament light	protein_coding	4747	875.157	2.73749	0.63056	4.34136	1.41605e-05	0.00042264	up	luminal_HER2_TNBC
ENSG00000196660	SLC30A10	solute carrier family 30 member 10	protein_coding	55532	25.3725	4.489	1.03431	4.34007	1.42438e-05	0.000424367	up	luminal_HER2_TNBC
ENSG00000131196	NFATC1	nuclear factor of activated T-cells 1	protein_coding	4772	278.749	-1.79536	0.413748	-4.33925	1.4297e-05	0.000425195	down	luminal_HER2
ENSG00000183813	CCR4	C-C motif chemokine receptor 4	protein_coding	1233	94.0705	-2.38927	0.550873	-4.33724	1.44284e-05	0.00042834	down	luminal_HER2_TNBC
ENSG00000206384	COL6A6	collagen type VI alpha 6 chain	protein_coding	131873	287.534	-1.58601	0.365782	-4.33595	1.45131e-05	0.000430091	down	luminal_HER2_TNBC
ENSG00000154493	C10orf90	chromosome 10 open reading frame 90	protein_coding	118611	100.415	2.58132	0.595497	4.33473	1.45941e-05	0.000431728	up	luminal
ENSG00000132718	SYT11	synaptotagmin 11	protein_coding	23208	343.403	1.57015	0.36259	4.33037	1.48858e-05	0.000438804	up	luminal
ENSG00000143520	FLG2	filaggrin family member 2	protein_coding	388698	265.21	-2.34289	0.541004	-4.33063	1.48686e-05	0.000438804	down	luminal_HER2
ENSG00000102003	SYP	synaptophysin	protein_coding	6855	172.185	2.63746	0.609262	4.32894	1.49831e-05	0.000440893	up	luminal_TNBC
ENSG00000197766	CFD	complement factor D	protein_coding	1675	226.666	-1.94301	0.449482	-4.32277	1.54081e-05	0.000452604	down	luminal_HER2
ENSG00000122861	PLAU	plasminogen activator, urokinase	protein_coding	5328	693.255	-2.06916	0.478833	-4.32125	1.55148e-05	0.000454936	down	luminal_TNBC
ENSG00000146477	SLC22A3	solute carrier family 22 member 3	protein_coding	6581	117.191	-2.48205	0.574474	-4.32056	1.55637e-05	0.000455572	down	luminal_HER2_TNBC
ENSG00000170624	SGCD	sarcoglycan delta	protein_coding	6444	183.673	-2.35457	0.545342	-4.3176	1.57738e-05	0.000460915	down	luminal_HER2_TNBC
ENSG00000163513	TGFBR2	transforming growth factor beta receptor 2	protein_coding	7048	2704.24	-1.74788	0.404982	-4.31596	1.58914e-05	0.000463539	down	luminal
ENSG00000173706	HEG1	heart development protein with EGF like domains 1	protein_coding	57493	3275.63	-1.20272	0.278701	-4.31545	1.59281e-05	0.000463803	down	luminal_HER2
ENSG00000144730	IL17RD	interleukin 17 receptor D	protein_coding	54756	169.394	-1.71354	0.397135	-4.31477	1.59771e-05	0.000464418	down	luminal
ENSG00000163288	GABRB1	gamma-aminobutyric acid type A receptor beta1 subunit	protein_coding	2560	69.953	3.31826	0.769305	4.31333	1.60817e-05	0.000466648	up	luminal_HER2_TNBC
ENSG00000157240	FZD1	frizzled class receptor 1	protein_coding	8321	289.422	-1.70795	0.396586	-4.30665	1.65748e-05	0.000480124	down	luminal
ENSG00000205277	MUC12	mucin 12, cell surface associated	protein_coding	10071	2770.09	-1.3471	0.312898	-4.30523	1.6681e-05	0.000482364	down	luminal_HER2_TNBC
ENSG00000178726	THBD	thrombomodulin	protein_coding	7056	393.649	-1.84415	0.428424	-4.30451	1.67359e-05	0.000483115	down	luminal_HER2
ENSG00000170214	ADRA1B	adrenoceptor alpha 1B	protein_coding	147	31.3976	3.03618	0.705612	4.30291	1.6857e-05	0.000485771	up	luminal
ENSG00000116661	FBXO2	F-box protein 2	protein_coding	26232	176.284	1.73867	0.404387	4.29951	1.71175e-05	0.000491585	up	luminal_HER2
ENSG00000160781	PAQR6	progestin and adipoQ receptor family member 6	protein_coding	79957	739.356	1.37936	0.320882	4.29863	1.71857e-05	0.000492696	up	luminal
ENSG00000020633	RUNX3	runt related transcription factor 3	protein_coding	864	83.7683	-2.11377	0.492611	-4.29095	1.77914e-05	0.000509188	down	luminal_HER2
ENSG00000143631	FLG	filaggrin	protein_coding	2312	5787.24	-1.5028	0.350509	-4.28749	1.807e-05	0.000516277	down	luminal_HER2
ENSG00000174807	CD248	CD248 molecule	protein_coding	57124	1095.48	-1.26454	0.295023	-4.28624	1.81724e-05	0.000518316	down	luminal
ENSG00000185686	PRAME	preferentially expressed antigen in melanoma	protein_coding	23532	243.734	3.02142	0.70503	4.28552	1.8231e-05	0.000519102	up	luminal
ENSG00000164946	FREM1	FRAS1 related extracellular matrix 1	protein_coding	158326	834.057	-2.12002	0.495019	-4.2827	1.84636e-05	0.00052483	down	luminal_HER2
ENSG00000105605	CACNG7	calcium voltage-gated channel auxiliary subunit gamma 7	protein_coding	59284	16.3245	6.22205	1.45498	4.2764	1.89943e-05	0.000538999	up	luminal_TNBC
ENSG00000154118	JPH3	junctophilin 3	protein_coding	57338	225.276	2.12202	0.496393	4.27488	1.91241e-05	0.000541762	up	luminal
ENSG00000125999	BPIFB1	BPI fold containing family B member 1	protein_coding	92747	1621.79	2.63459	0.617474	4.26673	1.98359e-05	0.000560978	up	luminal
ENSG00000168542	COL3A1	collagen type III alpha 1 chain	protein_coding	1281	147393	-2.81544	0.660271	-4.26407	2.00732e-05	0.000566729	down	luminal_HER2_TNBC
ENSG00000148671	ADIRF	adipogenesis regulatory factor	protein_coding	10974	636.189	-1.81757	0.42673	-4.2593	2.0507e-05	0.000578	down	luminal
ENSG00000086991	NOX4	NADPH oxidase 4	protein_coding	50507	722.932	-1.82987	0.430073	-4.2548	2.09238e-05	0.000587765	down	luminal_HER2_TNBC
ENSG00000133392	MYH11	myosin heavy chain 11	protein_coding	4629	11353.2	-1.81758	0.427161	-4.25502	2.09031e-05	0.000587765	down	luminal_HER2
ENSG00000121594	CD80	CD80 molecule	protein_coding	941	89.552	-1.55682	0.36614	-4.25199	2.11878e-05	0.000593532	down	luminal_TNBC
ENSG00000173421	CCDC36	coiled-coil domain containing 36	protein_coding	339834	140.399	-1.59039	0.374046	-4.25186	2.12001e-05	0.000593532	down	luminal_HER2
ENSG00000074317	SNCB	synuclein beta	protein_coding	6620	232.196	4.43465	1.04388	4.24823	2.15468e-05	0.000602231	up	luminal_HER2_TNBC
ENSG00000170775	GPR37	G protein-coupled receptor 37	protein_coding	2861	102.26	1.92982	0.454323	4.2477	2.15981e-05	0.000602655	up	luminal
ENSG00000168389	MFSD2A	major facilitator superfamily domain containing 2A	protein_coding	84879	409.974	1.39045	0.327561	4.24486	2.18735e-05	0.000609322	up	luminal_HER2
ENSG00000135272	MDFIC	MyoD family inhibitor domain containing	protein_coding	29969	599.515	-1.01351	0.23897	-4.24118	2.22344e-05	0.000618345	down	luminal_HER2
ENSG00000135324	MRAP2	melanocortin 2 receptor accessory protein 2	protein_coding	112609	38.3391	3.24609	0.765934	4.23809	2.25432e-05	0.000625891	up	luminal
ENSG00000137801	THBS1	thrombospondin 1	protein_coding	7057	17846.7	-1.44776	0.341906	-4.23438	2.2918e-05	0.000635055	down	luminal_HER2
ENSG00000196843	ARID5A	AT-rich interaction domain 5A	protein_coding	10865	237.436	-1.21949	0.288018	-4.23408	2.29492e-05	0.000635055	down	luminal
ENSG00000065618	COL17A1	collagen type XVII alpha 1 chain	protein_coding	1308	844.931	-1.53122	0.361852	-4.23161	2.32022e-05	0.00063978	down	luminal_HER2
ENSG00000124212	PTGIS	prostaglandin I2 synthase	protein_coding	5740	924.699	-1.7993	0.425273	-4.23093	2.32731e-05	0.00063978	down	luminal_TNBC
ENSG00000145284	SCD5	stearoyl-CoA desaturase 5	protein_coding	79966	339.051	1.99038	0.47043	4.23098	2.32674e-05	0.00063978	up	luminal
ENSG00000164128	NPY1R	neuropeptide Y receptor Y1	protein_coding	4886	613.984	-2.71207	0.641011	-4.23093	2.32725e-05	0.00063978	down	luminal_HER2
ENSG00000144369	FAM171B	family with sequence similarity 171 member B	protein_coding	165215	711.657	1.10938	0.262624	4.22422	2.39771e-05	0.00065805	up	luminal
ENSG00000167994	RAB3IL1	RAB3A interacting protein like 1	protein_coding	5866	210.323	-1.4553	0.345028	-4.2179	2.46584e-05	0.000675639	down	luminal
ENSG00000137674	MMP20	matrix metallopeptidase 20	protein_coding	9313	72.5277	-3.0593	0.725662	-4.21587	2.48816e-05	0.000680639	down	luminal_HER2_TNBC
ENSG00000008056	SYN1	synapsin I	protein_coding	6853	349.922	2.05159	0.486679	4.21549	2.49234e-05	0.000680669	up	luminal_HER2_TNBC
ENSG00000153563	CD8A	CD8a molecule	protein_coding	925	424.232	-1.82663	0.433704	-4.21169	2.53465e-05	0.000690157	down	luminal
ENSG00000169604	ANTXR1	anthrax toxin receptor 1	protein_coding	84168	7587.21	-1.57363	0.37364	-4.21163	2.53534e-05	0.000690157	down	luminal_HER2_TNBC
ENSG00000178562	CD28	CD28 molecule	protein_coding	940	148.34	-2.66286	0.633216	-4.2053	2.60733e-05	0.000707684	down	luminal_HER2_TNBC
ENSG00000196126	HLA-DRB1	major histocompatibility complex, class II, DR beta 1	protein_coding	3123	4124.45	-2.23756	0.532089	-4.20523	2.60819e-05	0.000707684	down	luminal_TNBC
ENSG00000162493	PDPN	podoplanin	protein_coding	10630	242.694	-1.72246	0.409884	-4.20231	2.64204e-05	0.000715705	down	luminal_HER2_TNBC
ENSG00000100934	SEC23A	Sec23 homolog A, coat complex II component	protein_coding	10484	4043.98	-1.06402	0.25329	-4.20078	2.65993e-05	0.000719385	down	luminal
ENSG00000105991	HOXA1	homeobox A1	protein_coding	3198	21.8745	-4.71616	1.12325	-4.19866	2.68497e-05	0.000724986	down	luminal
ENSG00000123329	ARHGAP9	Rho GTPase activating protein 9	protein_coding	64333	437.081	-1.34751	0.321058	-4.19708	2.70375e-05	0.000727704	down	luminal_HER2_TNBC
ENSG00000168843	FSTL5	follistatin like 5	protein_coding	56884	108.401	4.02364	0.958776	4.19664	2.70899e-05	0.000727944	up	luminal_HER2_TNBC
ENSG00000157087	ATP2B2	ATPase plasma membrane Ca2+ transporting 2	protein_coding	491	689.665	2.58299	0.616472	4.18996	2.79004e-05	0.000746124	up	luminal_HER2_TNBC
ENSG00000064201	TSPAN32	tetraspanin 32	protein_coding	10077	63.5509	-1.68621	0.402549	-4.18884	2.80384e-05	0.000748616	down	luminal
ENSG00000112902	SEMA5A	semaphorin 5A	protein_coding	9037	1416.63	-1.28034	0.305744	-4.18762	2.81896e-05	0.000751454	down	luminal_HER2_TNBC
ENSG00000115085	ZAP70	zeta chain of T-cell receptor associated protein kinase 70	protein_coding	7535	143.149	-2.33385	0.55758	-4.18568	2.84311e-05	0.000756683	down	luminal_HER2_TNBC
ENSG00000150893	FREM2	FRAS1 related extracellular matrix protein 2	protein_coding	341640	407.161	1.73173	0.413806	4.18489	2.85309e-05	0.000758132	up	luminal
ENSG00000143786	CNIH3	cornichon family AMPA receptor auxiliary protein 3	protein_coding	149111	47.6056	-2.20344	0.527215	-4.17939	2.92293e-05	0.000775458	down	luminal_HER2_TNBC
ENSG00000124813	RUNX2	runt related transcription factor 2	protein_coding	860	1689.93	-1.19129	0.28507	-4.17893	2.92883e-05	0.000775792	down	luminal_HER2
ENSG00000237289	CKMT1B	creatine kinase, mitochondrial 1B	protein_coding	1159	3885.07	1.50082	0.359184	4.17842	2.9354e-05	0.000776301	up	luminal_HER2
ENSG00000112333	NR2E1	nuclear receptor subfamily 2 group E member 1	protein_coding	7101	45.2546	3.49301	0.836429	4.1761	2.96548e-05	0.000783018	up	luminal_HER2
ENSG00000188338	SLC38A3	solute carrier family 38 member 3	protein_coding	10991	136.633	1.79028	0.429031	4.17283	3.00834e-05	0.000793082	up	luminal_HER2_TNBC
ENSG00000174175	SELP	selectin P	protein_coding	6403	185.301	-1.85724	0.445466	-4.16921	3.05664e-05	0.000804546	down	luminal_HER2_TNBC
ENSG00000150051	MKX	mohawk homeobox	protein_coding	283078	134.891	-2.70619	0.649167	-4.16872	3.06315e-05	0.000804991	down	luminal
ENSG00000105613	MAST1	microtubule associated serine/threonine kinase 1	protein_coding	22983	232.64	2.2339	0.536155	4.16652	3.09291e-05	0.000811537	up	luminal_HER2
ENSG00000163297	ANTXR2	anthrax toxin receptor 2	protein_coding	118429	409.984	-1.43183	0.34377	-4.16508	3.11242e-05	0.000815375	down	luminal
ENSG00000137809	ITGA11	integrin subunit alpha 11	protein_coding	22801	1982.02	-1.93651	0.465202	-4.16274	3.14456e-05	0.000822506	down	luminal_TNBC
ENSG00000142798	HSPG2	heparan sulfate proteoglycan 2	protein_coding	3339	19525.4	-1.50495	0.36166	-4.16122	3.16551e-05	0.000826693	down	luminal_HER2
ENSG00000128482	RNF112	ring finger protein 112	protein_coding	7732	39.6482	2.423	0.583158	4.15496	3.25341e-05	0.000848324	up	luminal_TNBC
ENSG00000160161	CILP2	cartilage intermediate layer protein 2	protein_coding	148113	68.789	-3.07351	0.740268	-4.15189	3.29745e-05	0.000858468	down	luminal_HER2_TNBC
ENSG00000185479	KRT6B	keratin 6B	protein_coding	3854	2687.04	-3.86464	0.931096	-4.15064	3.31548e-05	0.00086182	down	luminal_HER2
ENSG00000038295	TLL1	tolloid like 1	protein_coding	7092	483.921	-2.01832	0.486626	-4.14758	3.36001e-05	0.000870685	down	luminal_TNBC
ENSG00000069493	CLEC2D	C-type lectin domain family 2 member D	protein_coding	29121	884.222	-1.15304	0.277979	-4.14793	3.355e-05	0.000870685	down	luminal
ENSG00000276085	CCL3L3	C-C motif chemokine ligand 3 like 3	protein_coding	6349	371.732	-1.9676	0.474651	-4.14535	3.39289e-05	0.000877845	down	luminal
ENSG00000134853	PDGFRA	platelet derived growth factor receptor alpha	protein_coding	5156	1324.12	-1.83969	0.444225	-4.14135	3.45272e-05	0.000891944	down	luminal_HER2_TNBC
ENSG00000103723	AP3B2	adaptor related protein complex 3 beta 2 subunit	protein_coding	8120	656.708	1.9082	0.46092	4.13998	3.47342e-05	0.000895905	up	luminal
ENSG00000148408	CACNA1B	calcium voltage-gated channel subunit alpha1 B	protein_coding	774	423.701	2.20348	0.533056	4.13368	3.57005e-05	0.000919413	up	luminal
ENSG00000198502	HLA-DRB5	major histocompatibility complex, class II, DR beta 5	protein_coding	3127	2401.92	-1.63368	0.395266	-4.13312	3.57873e-05	0.00092023	down	luminal_TNBC
ENSG00000145920	CPLX2	complexin 2	protein_coding	10814	98.4721	3.0965	0.750136	4.12791	3.6607e-05	0.000939861	up	luminal_TNBC
ENSG00000113657	DPYSL3	dihydropyrimidinase like 3	protein_coding	1809	1760.43	-1.53284	0.371441	-4.12673	3.67959e-05	0.000943263	down	luminal_HER2_TNBC
ENSG00000123384	LRP1	LDL receptor related protein 1	protein_coding	4035	32104.1	-1.196	0.290013	-4.12397	3.72404e-05	0.000953195	down	luminal_HER2_TNBC
ENSG00000077238	IL4R	interleukin 4 receptor	protein_coding	3566	1264.84	-1.12619	0.27313	-4.12326	3.73554e-05	0.000954676	down	luminal
ENSG00000187098	MITF	melanogenesis associated transcription factor	protein_coding	4286	464.096	-1.30736	0.317395	-4.11905	3.8044e-05	0.000970791	down	luminal_HER2
ENSG00000135318	NT5E	5'-nucleotidase ecto	protein_coding	4907	1266.79	-1.72262	0.418275	-4.11839	3.8153e-05	0.000972088	down	luminal_HER2
ENSG00000120738	EGR1	early growth response 1	protein_coding	1958	3837.17	-1.2339	0.299953	-4.11366	3.89435e-05	0.000990718	down	luminal_HER2
ENSG00000126217	MCF2L	MCF.2 cell line derived transforming sequence like	protein_coding	23263	2588.89	1.23717	0.301062	4.10936	3.96753e-05	0.00100627	up	luminal
ENSG00000107295	SH3GL2	SH3 domain containing GRB2 like 2, endophilin A1	protein_coding	6456	78.3647	3.9734	0.967515	4.1068	4.0117e-05	0.00101593	up	luminal_HER2_TNBC
ENSG00000167613	LAIR1	leukocyte associated immunoglobulin like receptor 1	protein_coding	3903	425.91	-1.98334	0.483114	-4.10532	4.03756e-05	0.0010198	down	luminal
ENSG00000173898	SPTBN2	spectrin beta, non-erythrocytic 2	protein_coding	6712	4386.01	1.05366	0.256662	4.10523	4.03918e-05	0.0010198	up	luminal
ENSG00000019582	CD74	CD74 molecule	protein_coding	972	9671.69	-1.41869	0.345734	-4.10343	4.07078e-05	0.00102623	down	luminal_HER2_TNBC
ENSG00000125810	CD93	CD93 molecule	protein_coding	22918	612.149	-1.38984	0.339117	-4.09842	4.15984e-05	0.0010471	down	luminal
ENSG00000103489	XYLT1	xylosyltransferase 1	protein_coding	64131	451.898	-1.66467	0.406354	-4.0966	4.19254e-05	0.00105375	down	luminal_HER2
ENSG00000184937	WT1	Wilms tumor 1	protein_coding	7490	109.31	-3.39021	0.828733	-4.09084	4.29815e-05	0.00107867	down	luminal_TNBC
ENSG00000131620	ANO1	anoctamin 1	protein_coding	55107	3340.6	-1.37104	0.335334	-4.08856	4.34052e-05	0.00108767	down	luminal_HER2_TNBC
ENSG00000154175	ABI3BP	ABI family member 3 binding protein	protein_coding	25890	4637.75	-1.30226	0.318873	-4.08396	4.42748e-05	0.0011078	down	luminal_HER2_TNBC
ENSG00000205730	ITPRIPL2	ITPRIP like 2	protein_coding	162073	199.75	-1.34914	0.330454	-4.08268	4.45195e-05	0.00111226	down	luminal
ENSG00000176244	ACBD7	acyl-CoA binding domain containing 7	protein_coding	414149	159.319	2.25005	0.551463	4.08016	4.50052e-05	0.00112271	up	luminal
ENSG00000159784	FAM131B	family with sequence similarity 131 member B	protein_coding	9715	270.703	2.29276	0.562148	4.07857	4.53131e-05	0.00112871	up	luminal_TNBC
ENSG00000167895	TMC8	transmembrane channel like 8	protein_coding	147138	607.245	-1.76107	0.432293	-4.07378	4.62564e-05	0.00115049	down	luminal_HER2_TNBC
ENSG00000105996	HOXA2	homeobox A2	protein_coding	3199	190.918	-2.68647	0.659664	-4.07248	4.65146e-05	0.00115519	down	luminal_HER2
ENSG00000115232	ITGA4	integrin subunit alpha 4	protein_coding	3676	1306.68	-1.46279	0.359284	-4.07142	4.67284e-05	0.00115604	down	luminal_HER2_TNBC
ENSG00000134548	SPX	spexin hormone	protein_coding	80763	48.1163	3.54676	0.871046	4.07183	4.66445e-05	0.00115604	up	luminal
ENSG00000160469	BRSK1	BR serine/threonine kinase 1	protein_coding	84446	471.737	1.49703	0.367704	4.07128	4.67561e-05	0.00115604	up	luminal
ENSG00000162692	VCAM1	vascular cell adhesion molecule 1	protein_coding	7412	829.865	-1.72146	0.422871	-4.07088	4.68353e-05	0.00115628	down	luminal_HER2_TNBC
ENSG00000164125	FAM198B	family with sequence similarity 198 member B	protein_coding	51313	3467.64	-1.32046	0.324521	-4.06895	4.72263e-05	0.00116422	down	luminal_TNBC
ENSG00000164076	CAMKV	CaM kinase like vesicle associated	protein_coding	79012	51.8423	4.32326	1.06322	4.06618	4.7791e-05	0.00117641	up	luminal_HER2
ENSG00000184557	SOCS3	suppressor of cytokine signaling 3	protein_coding	9021	171.406	-1.50172	0.369359	-4.06575	4.78787e-05	0.00117683	down	luminal_HER2
ENSG00000186231	KLHL32	kelch like family member 32	protein_coding	114792	87.7686	3.09152	0.76056	4.06479	4.80753e-05	0.00117993	up	luminal_TNBC
ENSG00000157654	PALM2-AKAP2	PALM2-AKAP2 readthrough	protein_coding	445815	325.766	-1.88977	0.465268	-4.06168	4.87203e-05	0.00119226	down	luminal
ENSG00000162576	MXRA8	matrix remodeling associated 8	protein_coding	54587	1062.3	-1.36985	0.337879	-4.05427	5.02908e-05	0.00122889	down	luminal_TNBC
ENSG00000174099	MSRB3	methionine sulfoxide reductase B3	protein_coding	253827	437.943	-1.89148	0.466932	-4.05088	5.10262e-05	0.00124504	down	luminal_HER2_TNBC
ENSG00000155093	PTPRN2	protein tyrosine phosphatase, receptor type N2	protein_coding	5799	640.84	1.95708	0.483623	4.04671	5.19436e-05	0.00126558	up	luminal_HER2
ENSG00000137766	UNC13C	unc-13 homolog C	protein_coding	440279	700.466	2.49388	0.616709	4.04385	5.25796e-05	0.00127921	up	luminal_HER2
ENSG00000067715	SYT1	synaptotagmin 1	protein_coding	6857	750.726	1.81472	0.448888	4.0427	5.2839e-05	0.00128365	up	luminal
ENSG00000035862	TIMP2	TIMP metallopeptidase inhibitor 2	protein_coding	7077	2364.16	-1.53193	0.379101	-4.04094	5.3237e-05	0.00129144	down	luminal_HER2
ENSG00000177614	PGBD5	piggyBac transposable element derived 5	protein_coding	79605	184.576	2.32669	0.576174	4.03818	5.38684e-05	0.00130486	up	luminal
ENSG00000104332	SFRP1	secreted frizzled related protein 1	protein_coding	6422	195.921	-2.00063	0.496396	-4.03032	5.57007e-05	0.00134535	down	luminal_HER2
ENSG00000196924	FLNA	filamin A	protein_coding	2316	35735.4	-1.10804	0.274976	-4.0296	5.5871e-05	0.00134752	down	luminal
ENSG00000152527	PLEKHH2	pleckstrin homology, MyTH4 and FERM domain containing H2	protein_coding	130271	1683.05	-1.30595	0.324216	-4.02802	5.62497e-05	0.00135298	down	luminal_HER2
ENSG00000148841	ITPRIP	inositol 1,4,5-trisphosphate receptor interacting protein	protein_coding	85450	97.4051	-1.95203	0.484957	-4.02516	5.69362e-05	0.00136729	down	luminal
ENSG00000196154	S100A4	S100 calcium binding protein A4	protein_coding	6275	906.666	-2.3274	0.578465	-4.0234	5.73635e-05	0.00137557	down	luminal
ENSG00000118785	SPP1	secreted phosphoprotein 1	protein_coding	6696	11447	1.91982	0.477291	4.02233	5.76251e-05	0.00137987	up	luminal_HER2_TNBC
ENSG00000151572	ANO4	anoctamin 4	protein_coding	121601	261.141	2.74438	0.683159	4.01719	5.88962e-05	0.00140627	up	luminal_HER2
ENSG00000169282	KCNAB1	potassium voltage-gated channel subfamily A member regulatory beta subunit 1	protein_coding	7881	396.138	1.05941	0.263712	4.0173	5.88696e-05	0.00140627	up	luminal
ENSG00000183801	OLFML1	olfactomedin like 1	protein_coding	283298	198.326	-1.68315	0.419358	-4.01364	5.97892e-05	0.00142556	down	luminal_HER2
ENSG00000158714	SLAMF8	SLAM family member 8	protein_coding	56833	127.607	-2.22049	0.553372	-4.01265	6.00413e-05	0.00142953	down	luminal_TNBC
ENSG00000134470	IL15RA	interleukin 15 receptor subunit alpha	protein_coding	3601	207.508	-1.32749	0.330885	-4.01195	6.02183e-05	0.00143171	down	luminal_HER2_TNBC
ENSG00000150630	VEGFC	vascular endothelial growth factor C	protein_coding	7424	249.683	-1.71124	0.426904	-4.00849	6.11071e-05	0.00145077	down	luminal_HER2_TNBC
ENSG00000138738	PRDM5	PR/SET domain 5	protein_coding	11107	351.076	-1.10201	0.275031	-4.00686	6.15324e-05	0.0014588	down	luminal_HER2
ENSG00000161681	SHANK1	SH3 and multiple ankyrin repeat domains 1	protein_coding	50944	274.59	2.20415	0.550989	4.00034	6.32504e-05	0.00149529	up	luminal
ENSG00000186818	LILRB4	leukocyte immunoglobulin like receptor B4	protein_coding	11006	776.151	-1.19495	0.298815	-3.99895	6.3624e-05	0.00150199	down	luminal
ENSG00000084636	COL16A1	collagen type XVI alpha 1 chain	protein_coding	1307	2971.02	-1.18917	0.297615	-3.99568	6.45101e-05	0.00151862	down	luminal_HER2
ENSG00000124253	PCK1	phosphoenolpyruvate carboxykinase 1	protein_coding	5105	58.0826	-3.18094	0.796204	-3.99513	6.46581e-05	0.00151997	down	luminal_HER2_TNBC
ENSG00000118971	CCND2	cyclin D2	protein_coding	894	295.911	-2.17551	0.544632	-3.99446	6.48409e-05	0.00152212	down	luminal_TNBC
ENSG00000172671	ZFAND4	zinc finger AN1-type containing 4	protein_coding	93550	556.783	-1.086	0.272073	-3.99156	6.56401e-05	0.00153693	down	luminal
ENSG00000175857	GAPT	GRB2 binding adaptor protein, transmembrane	protein_coding	202309	80.5312	-2.0495	0.513466	-3.9915	6.56557e-05	0.00153693	down	luminal_HER2_TNBC
ENSG00000115602	IL1RL1	interleukin 1 receptor like 1	protein_coding	9173	119.649	-2.99706	0.752196	-3.98441	6.76481e-05	0.00158136	down	luminal_HER2_TNBC
ENSG00000154263	ABCA10	ATP binding cassette subfamily A member 10	protein_coding	10349	808.441	-1.47476	0.370576	-3.97964	6.90193e-05	0.00161116	down	luminal_HER2
ENSG00000007908	SELE	selectin E	protein_coding	6401	71.3357	-2.18426	0.549152	-3.97751	6.9641e-05	0.00161988	down	luminal_TNBC
ENSG00000151834	GABRA2	gamma-aminobutyric acid type A receptor alpha2 subunit	protein_coding	2555	188.086	2.38922	0.600705	3.97736	6.96839e-05	0.00161988	up	luminal_HER2_TNBC
ENSG00000166819	PLIN1	perilipin 1	protein_coding	5346	686.705	-2.14033	0.538117	-3.97745	6.96568e-05	0.00161988	down	luminal_HER2_TNBC
ENSG00000144057	ST6GAL2	ST6 beta-galactoside alpha-2,6-sialyltransferase 2	protein_coding	84620	176.421	-2.28703	0.575289	-3.97545	7.0247e-05	0.00163071	down	luminal_HER2_TNBC
ENSG00000179776	CDH5	cadherin 5	protein_coding	1003	837.724	-1.03001	0.25924	-3.97319	7.09168e-05	0.00164397	down	luminal
ENSG00000110324	IL10RA	interleukin 10 receptor subunit alpha	protein_coding	3587	4028.78	-1.47307	0.371073	-3.96975	7.19477e-05	0.00166325	down	luminal_HER2_TNBC
ENSG00000138829	FBN2	fibrillin 2	protein_coding	2201	1141.76	-1.8428	0.46418	-3.97	7.18713e-05	0.00166325	down	luminal_HER2
ENSG00000197747	S100A10	S100 calcium binding protein A10	protein_coding	6281	852.442	-1.50747	0.379933	-3.96774	7.25578e-05	0.00167504	down	luminal
ENSG00000066056	TIE1	tyrosine kinase with immunoglobulin like and EGF like domains 1	protein_coding	7075	355.715	-1.10173	0.277999	-3.96307	7.39936e-05	0.00170583	down	luminal
ENSG00000068781	STON1-GTF2A1L	STON1-GTF2A1L readthrough	protein_coding	286749	379.806	-1.28408	0.324263	-3.96001	7.49481e-05	0.00171473	down	luminal_HER2
ENSG00000104888	SLC17A7	solute carrier family 17 member 7	protein_coding	57030	133.307	2.24796	0.567549	3.96082	7.46937e-05	0.00171473	up	luminal_TNBC
ENSG00000111783	RFX4	regulatory factor X4	protein_coding	5992	131.613	2.55177	0.644282	3.96064	7.47492e-05	0.00171473	up	luminal_HER2_TNBC
ENSG00000136286	MYO1G	myosin IG	protein_coding	64005	354.028	-1.31918	0.333014	-3.96134	7.45294e-05	0.00171473	down	luminal_HER2_TNBC
ENSG00000163032	VSNL1	visinin like 1	protein_coding	7447	287.169	1.94578	0.491377	3.95986	7.49949e-05	0.00171473	up	luminal
ENSG00000167754	KLK5	kallikrein related peptidase 5	protein_coding	25818	80.2853	-3.7351	0.943113	-3.96039	7.48266e-05	0.00171473	down	luminal_HER2
ENSG00000107147	KCNT1	potassium sodium-activated channel subfamily T member 1	protein_coding	57582	207.028	2.3182	0.586199	3.95463	7.66543e-05	0.00175027	up	luminal
ENSG00000107099	DOCK8	dedicator of cytokinesis 8	protein_coding	81704	5598.68	-1.11608	0.282365	-3.95262	7.73007e-05	0.00176262	down	luminal_HER2
ENSG00000168702	LRP1B	LDL receptor related protein 1B	protein_coding	53353	2791.8	1.43111	0.362501	3.94788	7.88471e-05	0.00179544	up	luminal_TNBC
ENSG00000177511	ST8SIA3	ST8 alpha-N-acetyl-neuraminide alpha-2,8-sialyltransferase 3	protein_coding	51046	108.611	3.90887	0.990248	3.94736	7.90167e-05	0.00179685	up	luminal_TNBC
ENSG00000263961	C1orf186	chromosome 1 open reading frame 186	protein_coding	440712	61.8018	-3.13733	0.79499	-3.94637	7.93433e-05	0.00180183	down	luminal_HER2
ENSG00000102010	BMX	BMX non-receptor tyrosine kinase	protein_coding	660	156.302	-1.55616	0.395284	-3.93681	8.25724e-05	0.00187261	down	luminal_HER2_TNBC
ENSG00000155816	FMN2	formin 2	protein_coding	56776	359.25	2.75211	0.699138	3.93643	8.27037e-05	0.00187305	up	luminal_HER2_TNBC
ENSG00000110436	SLC1A2	solute carrier family 1 member 2	protein_coding	6506	1478.03	2.83607	0.721284	3.93197	8.4251e-05	0.00190529	up	luminal_HER2
ENSG00000179583	CIITA	class II major histocompatibility complex transactivator	protein_coding	4261	4612.64	-1.43841	0.365851	-3.93168	8.43553e-05	0.00190529	down	luminal_HER2_TNBC
ENSG00000145198	VWA5B2	von Willebrand factor A domain containing 5B2	protein_coding	90113	89.5857	2.60246	0.662217	3.92992	8.49729e-05	0.00191469	up	luminal
ENSG00000232629	HLA-DQB2	major histocompatibility complex, class II, DQ beta 2	protein_coding	3120	406.926	-2.06933	0.526569	-3.92985	8.50005e-05	0.00191469	down	luminal_HER2_TNBC
ENSG00000221818	EBF2	early B-cell factor 2	protein_coding	64641	142.638	-2.236	0.569049	-3.92936	8.51738e-05	0.00191601	down	luminal_HER2_TNBC
ENSG00000151718	WWC2	WW and C2 domain containing 2	protein_coding	80014	2621.91	-1.13018	0.287933	-3.92514	8.66804e-05	0.00194467	down	luminal
ENSG00000099958	DERL3	derlin 3	protein_coding	91319	50.4561	-2.04989	0.522557	-3.92281	8.75219e-05	0.00196091	down	luminal_HER2_TNBC
ENSG00000163347	CLDN1	claudin 1	protein_coding	9076	218.657	-2.03584	0.519254	-3.92071	8.82893e-05	0.00197546	down	luminal
ENSG00000137193	PIM1	Pim-1 proto-oncogene, serine/threonine kinase	protein_coding	5292	267.844	-1.4718	0.375555	-3.91899	8.89211e-05	0.00198694	down	luminal_HER2
ENSG00000137634	NXPE4	neurexophilin and PC-esterase domain family member 4	protein_coding	54827	51.0718	-2.27648	0.581672	-3.91369	9.08969e-05	0.00202837	down	luminal
ENSG00000087495	PHACTR3	phosphatase and actin regulator 3	protein_coding	116154	160.614	1.87258	0.478675	3.91201	9.15306e-05	0.00203979	up	luminal_HER2_TNBC
ENSG00000174607	UGT8	UDP glycosyltransferase 8	protein_coding	7368	400.092	2.34446	0.599366	3.91157	9.16978e-05	0.00204079	up	luminal
ENSG00000154096	THY1	Thy-1 cell surface antigen	protein_coding	7070	678.794	-1.30693	0.334218	-3.91043	9.21315e-05	0.00204772	down	luminal_TNBC
ENSG00000154429	CCSAP	centriole, cilia and spindle associated protein	protein_coding	126731	472.577	1.11801	0.286521	3.90203	9.53895e-05	0.00211451	up	luminal
ENSG00000149256	TENM4	teneurin transmembrane protein 4	protein_coding	26011	778.055	-1.48802	0.381379	-3.90169	9.55246e-05	0.0021147	down	luminal_HER2_TNBC
ENSG00000127585	FBXL16	F-box and leucine rich repeat protein 16	protein_coding	146330	118.157	1.33845	0.343549	3.89596	9.78123e-05	0.00215962	up	luminal
ENSG00000183166	CALN1	calneuron 1	protein_coding	83698	59.7342	2.9052	0.745882	3.89499	9.82026e-05	0.00216538	up	luminal
ENSG00000183454	GRIN2A	glutamate ionotropic receptor NMDA type subunit 2A	protein_coding	2903	405.73	2.01465	0.51771	3.89146	9.96426e-05	0.00219424	up	luminal
ENSG00000099250	NRP1	neuropilin 1	protein_coding	8829	2673.78	-1.51499	0.39062	-3.87841	0.000105142	0.00231229	down	luminal_HER2
ENSG00000135604	STX11	syntaxin 11	protein_coding	8676	65.8422	-1.7796	0.458903	-3.87796	0.000105338	0.00231355	down	luminal_TNBC
ENSG00000140968	IRF8	interferon regulatory factor 8	protein_coding	3394	733.138	-1.97986	0.511327	-3.872	0.000107947	0.00236775	down	luminal_HER2_TNBC
ENSG00000165023	DIRAS2	DIRAS family GTPase 2	protein_coding	54769	61.8144	3.19283	0.824856	3.87077	0.000108491	0.00237656	up	luminal_TNBC
ENSG00000205777	GAGE1	G antigen 1	protein_coding	2543	1042.12	4.69882	1.21408	3.87027	0.000108715	0.00237835	up	luminal
ENSG00000120457	KCNJ5	potassium voltage-gated channel subfamily J member 5	protein_coding	3762	230.205	-1.68006	0.434433	-3.86725	0.000110068	0.00240166	down	luminal_HER2
ENSG00000151892	GFRA1	GDNF family receptor alpha 1	protein_coding	2674	1058.36	-2.20267	0.569685	-3.86647	0.000110421	0.00240622	down	luminal_HER2_TNBC
ENSG00000101096	NFATC2	nuclear factor of activated T-cells 2	protein_coding	4773	667.912	-1.35451	0.350699	-3.86231	0.000112321	0.00244444	down	luminal_HER2
ENSG00000268083			protein_coding		153.516	-3.49871	0.906139	-3.86112	0.000112869	0.00245317	down
ENSG00000134443	GRP	gastrin releasing peptide	protein_coding	2922	20.0584	-5.19504	1.34591	-3.85986	0.000113452	0.00246265	down	luminal_HER2_TNBC
ENSG00000158270	COLEC12	collectin subfamily member 12	protein_coding	81035	833.894	-1.3226	0.342777	-3.85847	0.0001141	0.0024735	down	luminal_HER2
ENSG00000177398	UMODL1	uromodulin like 1	protein_coding	89766	113.143	2.27636	0.590373	3.8558	0.000115352	0.0024974	up	luminal
ENSG00000166670	MMP10	matrix metallopeptidase 10	protein_coding	4319	72.5804	-2.89134	0.750465	-3.85274	0.000116805	0.00252559	down	luminal
ENSG00000111452	ADGRD1	adhesion G protein-coupled receptor D1	protein_coding	283383	372.072	-1.42323	0.369556	-3.8512	0.00011754	0.0025382	down	luminal_HER2_TNBC
ENSG00000128268	MGAT3	mannosyl (beta-1,4-)-glycoprotein beta-1,4-N-acetylglucosaminyltransferase	protein_coding	4248	132.887	1.83575	0.476968	3.8488	0.000118699	0.00255334	up	luminal
ENSG00000173917	HOXB2	homeobox B2	protein_coding	3212	358.873	-1.39479	0.362367	-3.84911	0.00011855	0.00255334	down	luminal_TNBC
ENSG00000121742	GJB6	gap junction protein beta 6	protein_coding	10804	38.4328	2.96848	0.771697	3.8467	0.000119722	0.00257201	up	luminal
ENSG00000047457	CP	ceruloplasmin	protein_coding	1356	4547.25	1.79502	0.466719	3.84603	0.000120045	0.00257566	up	luminal_TNBC
ENSG00000178573	MAF	MAF bZIP transcription factor	protein_coding	4094	4098.14	-1.29214	0.336022	-3.8454	0.000120358	0.00257905	down	luminal_HER2
ENSG00000127838	PNKD	paroxysmal nonkinesigenic dyskinesia	protein_coding	25953	681.392	1.07355	0.27921	3.84495	0.000120578	0.00258046	up	luminal
ENSG00000145087	STXBP5L	syntaxin binding protein 5 like	protein_coding	9515	313.599	2.36084	0.614756	3.8403	0.000122885	0.00262647	up	luminal_TNBC
ENSG00000119547	ONECUT2	one cut homeobox 2	protein_coding	9480	203.04	2.84905	0.742533	3.83694	0.000124578	0.00265587	up	luminal_TNBC
ENSG00000169918	OTUD7A	OTU deubiquitinase 7A	protein_coding	161725	118.282	1.52105	0.396708	3.83419	0.000125979	0.00268232	up	luminal
ENSG00000101638	ST8SIA5	ST8 alpha-N-acetyl-neuraminide alpha-2,8-sialyltransferase 5	protein_coding	29906	87.2828	2.89225	0.754795	3.83183	0.000127193	0.00270127	up	luminal_TNBC
ENSG00000160219	GAB3	GRB2 associated binding protein 3	protein_coding	139716	160.815	-1.94651	0.507966	-3.83198	0.000127116	0.00270127	down	luminal_HER2_TNBC
ENSG00000088538	DOCK3	dedicator of cytokinesis 3	protein_coding	1795	1028.91	1.73151	0.451937	3.83132	0.000127456	0.00270343	up	luminal
ENSG00000004776	HSPB6	heat shock protein family B (small) member 6	protein_coding	126393	147.623	-1.57134	0.410219	-3.8305	0.000127885	0.00270909	down	luminal_HER2
ENSG00000164796	CSMD3	CUB and Sushi multiple domains 3	protein_coding	114788	544.318	2.31422	0.604981	3.82528	0.000130622	0.00276357	up	luminal_HER2_TNBC
ENSG00000117215	PLA2G2D	phospholipase A2 group IID	protein_coding	26279	27.9728	-3.5793	0.936666	-3.82132	0.000132737	0.00280476	down	luminal_HER2_TNBC
ENSG00000153446	C16orf89	chromosome 16 open reading frame 89	protein_coding	146556	264.216	1.68594	0.441607	3.81774	0.00013468	0.00284222	up	luminal_HER2
ENSG00000006047	YBX2	Y-box binding protein 2	protein_coding	51087	505.043	1.80227	0.472511	3.81424	0.000136604	0.00287918	up	luminal
ENSG00000113721	PDGFRB	platelet derived growth factor receptor beta	protein_coding	5159	3677.86	-1.30292	0.341663	-3.81348	0.000137022	0.00288437	down	luminal_HER2
ENSG00000169248	CXCL11	C-X-C motif chemokine ligand 11	protein_coding	6373	93.4949	-2.44809	0.642489	-3.81032	0.000138789	0.00291788	down	luminal_HER2_TNBC
ENSG00000135439	AGAP2	ArfGAP with GTPase domain, ankyrin repeat and PH domain 2	protein_coding	116986	482.356	1.54722	0.40617	3.80928	0.00013937	0.00292641	up	luminal
ENSG00000174939	ASPHD1	aspartate beta-hydroxylase domain containing 1	protein_coding	253982	550.728	1.85427	0.486923	3.80814	0.000140015	0.00293627	up	luminal
ENSG00000165682	CLEC1B	C-type lectin domain family 1 member B	protein_coding	51266	25.5446	-3.47712	0.913407	-3.80676	0.000140799	0.00294165	down	luminal_TNBC
ENSG00000169071	ROR2	receptor tyrosine kinase like orphan receptor 2	protein_coding	4920	888.365	-1.7669	0.464187	-3.80645	0.000140977	0.00294168	down	luminal_HER2_TNBC
ENSG00000172817	CYP7B1	cytochrome P450 family 7 subfamily B member 1	protein_coding	9420	560.957	-1.43976	0.378292	-3.80594	0.000141266	0.00294405	down	luminal_HER2_TNBC
ENSG00000139567	ACVRL1	activin A receptor like type 1	protein_coding	94	923.982	-1.10251	0.289717	-3.80545	0.000141544	0.00294617	down	luminal
ENSG00000176788	BASP1	brain abundant membrane attached signal protein 1	protein_coding	10409	261.181	-1.3967	0.367259	-3.80303	0.000142938	0.00297147	down	luminal
ENSG00000196932	TMEM26	transmembrane protein 26	protein_coding	219623	103.179	-2.6283	0.691515	-3.80079	0.000144238	0.00299477	down	luminal
ENSG00000134376	CRB1	crumbs 1, cell polarity complex component	protein_coding	23418	199.021	1.75932	0.463027	3.79961	0.000144921	0.00299779	up	luminal_TNBC
ENSG00000204252	HLA-DOA	major histocompatibility complex, class II, DO alpha	protein_coding	3111	74.1273	-1.91915	0.505697	-3.79505	0.000147614	0.00304971	down	luminal_TNBC
ENSG00000123612	ACVR1C	activin A receptor type 1C	protein_coding	130399	120.198	-2.36294	0.623034	-3.79263	0.00014906	0.00307579	down	luminal_HER2
ENSG00000114757	PEX5L	peroxisomal biogenesis factor 5 like	protein_coding	51555	544.334	2.03342	0.536584	3.78957	0.000150909	0.0031101	up	luminal_TNBC
ENSG00000121297	TSHZ3	teashirt zinc finger homeobox 3	protein_coding	57616	322.493	-1.41604	0.373948	-3.78672	0.00015265	0.00313338	down	luminal_HER2_TNBC
ENSG00000137124	ALDH1B1	aldehyde dehydrogenase 1 family member B1	protein_coding	219	230.906	-1.24161	0.327825	-3.7874	0.00015223	0.00313338	down	luminal_TNBC
ENSG00000168412	MTNR1A	melatonin receptor 1A	protein_coding	4543	21.0158	4.24573	1.12128	3.78649	0.000152788	0.00313338	up	luminal
ENSG00000091831	ESR1	estrogen receptor 1	protein_coding	2099	9770.89	-1.33564	0.352802	-3.78582	0.000153205	0.00313807	down	luminal_TNBC
ENSG00000126603	GLIS2	GLIS family zinc finger 2	protein_coding	84662	1421.45	-1.15005	0.304057	-3.78235	0.000155354	0.0031743	down	luminal_HER2
ENSG00000223953	C1QTNF5	C1q and TNF related 5	protein_coding	114902	262.944	-2.16108	0.571746	-3.77979	0.000156958	0.00320317	down	luminal_HER2_TNBC
ENSG00000150907	FOXO1	forkhead box O1	protein_coding	2308	498.834	-1.15874	0.306793	-3.77695	0.00015876	0.003236	down	luminal_HER2
ENSG00000140368	PSTPIP1	proline-serine-threonine phosphatase interacting protein 1	protein_coding	9051	241.426	-1.40712	0.372634	-3.77614	0.00015928	0.00324146	down	luminal_TNBC
ENSG00000079308	TNS1	tensin 1	protein_coding	7145	4815.29	-1.14556	0.303738	-3.77153	0.000162247	0.00329502	down	luminal_HER2
ENSG00000158089	GALNT14	polypeptide N-acetylgalactosaminyltransferase 14	protein_coding	79623	363.934	1.90449	0.505394	3.76832	0.00016435	0.00333213	up	luminal
ENSG00000163017	ACTG2	actin, gamma 2, smooth muscle, enteric	protein_coding	72	463.327	-1.97265	0.523542	-3.76789	0.00016463	0.00333213	down	luminal
ENSG00000130413	STK33	serine/threonine kinase 33	protein_coding	65975	305.5	1.68718	0.447996	3.76607	0.000165836	0.00335161	up	luminal
ENSG00000137033	IL33	interleukin 33	protein_coding	90865	97.5124	-1.82747	0.485367	-3.76513	0.00016646	0.00336015	down	luminal_HER2_TNBC
ENSG00000163145	C1QTNF7	C1q and TNF related 7	protein_coding	114905	106.896	-2.00655	0.533406	-3.76176	0.000168721	0.0034017	down	luminal
ENSG00000154553	PDLIM3	PDZ and LIM domain 3	protein_coding	27295	1565.92	-1.51287	0.402262	-3.76092	0.000169292	0.0034091	down	luminal
ENSG00000111262	KCNA1	potassium voltage-gated channel subfamily A member 1	protein_coding	3736	181.61	3.43506	0.914723	3.7553	0.000173135	0.00348228	up	luminal
ENSG00000164265	SCGB3A2	secretoglobin family 3A member 2	protein_coding	117156	54.8967	-2.09196	0.557638	-3.75147	0.000175803	0.003519	down	luminal_HER2_TNBC
ENSG00000166482	MFAP4	microfibril associated protein 4	protein_coding	4239	181.308	-1.45441	0.387689	-3.75149	0.00017579	0.003519	down	luminal_HER2
ENSG00000144642	RBMS3	RNA binding motif single stranded interacting protein 3	protein_coding	27303	696.338	-1.05393	0.281	-3.75064	0.000176383	0.00352492	down	luminal_HER2
ENSG00000172673	THEMIS	thymocyte selection associated	protein_coding	387357	99.7537	-2.34229	0.624536	-3.75045	0.00017652	0.00352492	down	luminal_TNBC
ENSG00000121570	DPPA4	developmental pluripotency associated 4	protein_coding	55211	6755.58	-1.70414	0.454679	-3.748	0.000178252	0.00355526	down	luminal
ENSG00000128917	DLL4	delta like canonical Notch ligand 4	protein_coding	54567	164.113	-1.17928	0.314698	-3.74733	0.000178724	0.00356041	down	luminal_HER2
ENSG00000204657	OR2H2	olfactory receptor family 2 subfamily H member 2	protein_coding	7932	62.6976	2.49143	0.665008	3.74646	0.000179349	0.00356861	up	luminal
ENSG00000126882	FAM78A	family with sequence similarity 78 member A	protein_coding	286336	125.558	-1.81247	0.483958	-3.7451	0.000180323	0.00358373	down	luminal_TNBC
ENSG00000128805	ARHGAP22	Rho GTPase activating protein 22	protein_coding	58504	232.745	-1.10827	0.29608	-3.74314	0.000181739	0.00360329	down	luminal_HER2
ENSG00000165181	C9orf84	chromosome 9 open reading frame 84	protein_coding	158401	1393.47	-1.02936	0.275127	-3.74141	0.000182992	0.00362159	down	luminal_HER2
ENSG00000172901	LVRN	laeverin	protein_coding	206338	64.6488	-2.07014	0.553326	-3.74127	0.000183095	0.00362159	down	luminal_HER2
ENSG00000135454	B4GALNT1	beta-1,4-N-acetyl-galactosaminyltransferase 1	protein_coding	2583	577	1.08062	0.28926	3.7358	0.000187117	0.00369242	up	luminal
ENSG00000120594	PLXDC2	plexin domain containing 2	protein_coding	84898	4067.58	-1.22941	0.329512	-3.73102	0.000190706	0.00375437	down	luminal_HER2
ENSG00000176170	SPHK1	sphingosine kinase 1	protein_coding	8877	120.842	-1.58251	0.424143	-3.73107	0.000190668	0.00375437	down	luminal_HER2
ENSG00000127528	KLF2	Kruppel like factor 2	protein_coding	10365	411.532	-1.2971	0.347878	-3.7286	0.000192546	0.00378614	down	luminal
ENSG00000144847	IGSF11	immunoglobulin superfamily member 11	protein_coding	152404	79.5836	2.73911	0.734864	3.72737	0.00019349	0.00379576	up	luminal
ENSG00000157445	CACNA2D3	calcium voltage-gated channel auxiliary subunit alpha2delta 3	protein_coding	55799	296.933	2.27724	0.610951	3.72738	0.000193483	0.00379576	up	luminal
ENSG00000258083	OR9A4	olfactory receptor family 9 subfamily A member 4	protein_coding	130075	22.4353	3.02435	0.812143	3.72391	0.000196158	0.00383908	up	luminal
ENSG00000006757	PNPLA4	patatin like phospholipase domain containing 4	protein_coding	8228	421.194	-1.00606	0.270212	-3.72322	0.000196697	0.0038445	down	luminal
ENSG00000184058	TBX1	T-box 1	protein_coding	6899	803.277	-1.28769	0.345876	-3.72297	0.000196894	0.0038445	down	luminal_HER2
ENSG00000108001	EBF3	early B-cell factor 3	protein_coding	253738	152.47	-1.92084	0.51615	-3.72148	0.000198058	0.00386271	down	luminal_HER2_TNBC
ENSG00000168461	RAB31	RAB31, member RAS oncogene family	protein_coding	11031	1634.31	-1.22603	0.329752	-3.71804	0.000200776	0.0039066	down	luminal
ENSG00000153551	CMTM7	CKLF like MARVEL transmembrane domain containing 7	protein_coding	112616	135.144	-1.5395	0.414105	-3.71765	0.000201088	0.00390812	down	luminal_HER2_TNBC
ENSG00000041982	TNC	tenascin C	protein_coding	3371	10301.9	-1.44574	0.388968	-3.71685	0.000201719	0.00391338	down	luminal_HER2
ENSG00000198062	POTEH	POTE ankyrin domain family member H	protein_coding	23784	949.17	-2.35392	0.633332	-3.71672	0.000201827	0.00391338	down	luminal
ENSG00000060718	COL11A1	collagen type XI alpha 1 chain	protein_coding	1301	15217	-1.94997	0.52546	-3.71098	0.000206456	0.0039985	down	luminal_TNBC
ENSG00000137752	CASP1	caspase 1	protein_coding	834	1083.4	-1.06935	0.288267	-3.70959	0.000207598	0.00401597	down	luminal
ENSG00000165495	PKNOX2	PBX/knotted 1 homeobox 2	protein_coding	63876	217.376	2.26953	0.612109	3.70772	0.000209133	0.00404098	up	luminal_TNBC
ENSG00000183688	RFLNB	refilin B	protein_coding	359845	73.4277	-1.67661	0.452367	-3.7063	0.000210306	0.00405469	down	luminal
ENSG00000244734	HBB	hemoglobin subunit beta	protein_coding	3043	2956.83	2.63311	0.710445	3.70628	0.000210327	0.00405469	up	luminal_HER2_TNBC
ENSG00000143515	ATP8B2	ATPase phospholipid transporting 8B2	protein_coding	57198	2259.31	-1.32616	0.35824	-3.70186	0.000214023	0.00412117	down	luminal_HER2
ENSG00000197915	HRNR	hornerin	protein_coding	388697	11481.9	-1.23683	0.334243	-3.70039	0.000215265	0.00414031	down	luminal_HER2
ENSG00000116824	CD2	CD2 molecule	protein_coding	914	250.762	-1.76839	0.478083	-3.69893	0.000216513	0.00415546	down	luminal_HER2_TNBC
ENSG00000149380	P4HA3	prolyl 4-hydroxylase subunit alpha 3	protein_coding	283208	130.867	-1.43991	0.389321	-3.69852	0.000216857	0.00415546	down	luminal_HER2_TNBC
ENSG00000179455	MKRN3	makorin ring finger protein 3	protein_coding	7681	511.864	1.95047	0.527396	3.6983	0.000217047	0.00415546	up	luminal
ENSG00000176083	ZNF683	zinc finger protein 683	protein_coding	257101	31.4983	-2.52386	0.682503	-3.69795	0.00021735	0.00415651	down	luminal_TNBC
ENSG00000197057	DTHD1	death domain containing 1	protein_coding	401124	69.3907	-2.25154	0.609754	-3.69254	0.000222021	0.00424099	down	luminal_TNBC
ENSG00000146373	RNF217	ring finger protein 217	protein_coding	154214	880.155	-1.28473	0.348412	-3.68738	0.000226573	0.00431806	down	luminal
ENSG00000101017	CD40	CD40 molecule	protein_coding	958	452.16	-1.17551	0.318862	-3.68657	0.000227301	0.00432701	down	luminal_HER2_TNBC
ENSG00000154917	RAB6B	RAB6B, member RAS oncogene family	protein_coding	51560	249.527	1.58263	0.429697	3.68313	0.000230391	0.00437585	up	luminal
ENSG00000165646	SLC18A2	solute carrier family 18 member A2	protein_coding	6571	285.34	-2.10396	0.571288	-3.68284	0.000230653	0.00437585	down	luminal_HER2
ENSG00000176406	RIMS2	regulating synaptic membrane exocytosis 2	protein_coding	9699	6411.76	1.59993	0.434381	3.68325	0.000230281	0.00437585	up	luminal_TNBC
ENSG00000184611	KCNH7	potassium voltage-gated channel subfamily H member 7	protein_coding	90134	107.033	2.89523	0.787233	3.67773	0.00023532	0.00445935	up	luminal_TNBC
ENSG00000137941	TTLL7	tubulin tyrosine ligase like 7	protein_coding	79739	1594.25	1.13637	0.309135	3.67595	0.000236967	0.00448547	up	luminal
ENSG00000242173	ARHGDIG	Rho GDP dissociation inhibitor gamma	protein_coding	398	53.5684	2.628	0.715534	3.67278	0.000239929	0.0045364	up	luminal
ENSG00000171115	GIMAP8	GTPase, IMAP family member 8	protein_coding	155038	428.132	-1.46503	0.399094	-3.67088	0.000241718	0.00456506	down	luminal_TNBC
ENSG00000011332	DPF1	double PHD fingers 1	protein_coding	8193	107.011	1.96437	0.535746	3.66662	0.000245782	0.00463135	up	luminal
ENSG00000134516	DOCK2	dedicator of cytokinesis 2	protein_coding	1794	2572.38	-1.414	0.385829	-3.66483	0.0002475	0.00465846	down	luminal_HER2_TNBC
ENSG00000132464	ENAM	enamelin	protein_coding	10117	33.523	-3.03106	0.827164	-3.6644	0.000247917	0.00466107	down	luminal_HER2_TNBC
ENSG00000091972	CD200	CD200 molecule	protein_coding	4345	295.709	-1.30133	0.3553	-3.66261	0.000249663	0.00468861	down	luminal_HER2_TNBC
ENSG00000118160	SLC8A2	solute carrier family 8 member A2	protein_coding	6543	92.5417	2.83173	0.7736	3.66046	0.000251766	0.00471943	up	luminal_TNBC
ENSG00000134824	FADS2	fatty acid desaturase 2	protein_coding	9415	7866.28	1.15253	0.314891	3.66008	0.000252136	0.00471943	up	luminal_HER2
ENSG00000136267	DGKB	diacylglycerol kinase beta	protein_coding	1607	79.3134	2.51973	0.688439	3.66007	0.000252151	0.00471943	up	luminal
ENSG00000156475	PPP2R2B	protein phosphatase 2 regulatory subunit Bbeta	protein_coding	5521	338.587	1.49504	0.40869	3.65811	0.000254078	0.00475018	up	luminal_HER2
ENSG00000185633	NDUFA4L2	NDUFA4, mitochondrial complex associated like 2	protein_coding	56901	90.6717	1.49671	0.409776	3.6525	0.000259699	0.00484442	up	luminal_HER2_TNBC
ENSG00000167600	CYP2S1	cytochrome P450 family 2 subfamily S member 1	protein_coding		101.818	-1.79097	0.490522	-3.65115	0.00026107	0.00486458	down	luminal_TNBC
ENSG00000188175	HEPACAM2	HEPACAM family member 2	protein_coding	253012	213.634	2.35224	0.644443	3.65004	0.000262201	0.00488021	up	luminal
ENSG00000136235	GPNMB	glycoprotein nmb	protein_coding	10457	4350.13	-1.32409	0.362936	-3.64828	0.000264002	0.00490281	down	luminal
ENSG00000164929	BAALC	BAALC, MAP3K1 and KLF4 binding	protein_coding	79870	205.939	1.72309	0.472268	3.64855	0.00026372	0.00490281	up	luminal
ENSG00000115594	IL1R1	interleukin 1 receptor type 1	protein_coding	3554	2092.83	-1.38136	0.378835	-3.64634	0.000265999	0.00493441	down	luminal
ENSG00000142552	RCN3	reticulocalbin 3	protein_coding	57333	249.175	-1.52325	0.417939	-3.64468	0.000267726	0.00496095	down	luminal_HER2
ENSG00000164736	SOX17	SRY-box 17	protein_coding	64321	64.5745	-1.92496	0.528215	-3.64427	0.000268153	0.00496335	down	luminal_TNBC
ENSG00000079263	SP140	SP140 nuclear body protein	protein_coding	11262	964.542	-1.10861	0.304269	-3.64351	0.00026894	0.00496693	down	luminal_HER2_TNBC
ENSG00000122025	FLT3	fms related tyrosine kinase 3	protein_coding	2322	318.729	-2.32191	0.637271	-3.64352	0.000268937	0.00496693	down	luminal_HER2
ENSG00000133169	BEX1	brain expressed X-linked 1	protein_coding	55859	253.082	3.53777	0.97138	3.642	0.000270523	0.00498514	up	luminal_TNBC
ENSG00000179639	FCER1A	Fc fragment of IgE receptor Ia	protein_coding	2205	43.9774	-3.70251	1.01691	-3.64094	0.000271646	0.00500033	down	luminal_HER2_TNBC
ENSG00000113369	ARRDC3	arrestin domain containing 3	protein_coding	57561	1815.19	-1.08021	0.296806	-3.63944	0.000273228	0.00502391	down	luminal
ENSG00000173212	MAB21L3	mab-21 like 3	protein_coding	126868	53.558	2.10463	0.578511	3.63801	0.000274756	0.00504645	up	luminal
ENSG00000162618	ADGRL4	adhesion G protein-coupled receptor L4	protein_coding	64123	769.542	-1.67805	0.461497	-3.63612	0.00027678	0.00507805	down	luminal
ENSG00000165124	SVEP1	sushi, von Willebrand factor type A, EGF and pentraxin domain containing 1	protein_coding	79987	2129.6	-1.22648	0.337346	-3.63566	0.000277271	0.00508024	down	luminal_HER2_TNBC
ENSG00000156234	CXCL13	C-X-C motif chemokine ligand 13	protein_coding	10563	72.6183	-2.51545	0.694904	-3.61985	0.00029477	0.00536687	down	luminal_TNBC
ENSG00000256235	SMIM3	small integral membrane protein 3	protein_coding	85027	205.401	-1.74126	0.481193	-3.61863	0.000296163	0.00538636	down	luminal_HER2
ENSG00000095917	TPSD1	tryptase delta 1	protein_coding	23430	97.3863	-3.50751	0.969697	-3.61712	0.0002979	0.00541207	down	luminal_HER2_TNBC
ENSG00000137731	FXYD2	FXYD domain containing ion transport regulator 2	protein_coding	486	31.1103	-2.86813	0.793043	-3.61661	0.000298491	0.00541691	down	luminal
ENSG00000010932	FMO1	flavin containing monooxygenase 1	protein_coding	2326	147.154	-2.3241	0.643274	-3.61292	0.000302767	0.00548503	down	luminal_HER2_TNBC
ENSG00000056558	TRAF1	TNF receptor associated factor 1	protein_coding	7185	235.704	-1.36589	0.37807	-3.61281	0.000302901	0.00548503	down	luminal_HER2_TNBC
ENSG00000260314	MRC1	mannose receptor C-type 1	protein_coding	4360	9634.29	-1.64324	0.455034	-3.61124	0.000304732	0.00551221	down	luminal_HER2
ENSG00000081320	STK17B	serine/threonine kinase 17b	protein_coding	9262	906.802	-1.18003	0.32711	-3.60743	0.000309244	0.00558175	down	luminal
ENSG00000003096	KLHL13	kelch like family member 13	protein_coding	90293	300.831	-1.26217	0.349955	-3.60665	0.000310174	0.0055925	down	luminal
ENSG00000171757	LRRC34	leucine rich repeat containing 34	protein_coding	151827	167.137	1.09359	0.303605	3.60202	0.000315751	0.00568691	up	luminal
ENSG00000185532	PRKG1	protein kinase, cGMP-dependent, type I	protein_coding	5592	993.104	-1.33778	0.371697	-3.59912	0.000319294	0.00574455	down	luminal_HER2
ENSG00000117090	SLAMF1	signaling lymphocytic activation molecule family member 1	protein_coding	6504	162.41	-2.08105	0.578273	-3.59874	0.000319764	0.00574681	down	luminal_HER2_TNBC
ENSG00000150594	ADRA2A	adrenoceptor alpha 2A	protein_coding	150	132.387	-2.64339	0.734602	-3.5984	0.000320176	0.00574804	down	luminal_HER2_TNBC
ENSG00000152804	HHEX	hematopoietically expressed homeobox	protein_coding	3087	83.5915	-1.37217	0.381425	-3.59749	0.000321306	0.00576214	down	luminal_HER2_TNBC
ENSG00000198712	MT-CO2	mitochondrially encoded cytochrome c oxidase II	protein_coding	4513	733.064	1.25475	0.348839	3.59692	0.000322002	0.00576843	up	luminal
ENSG00000235162	C12orf75	chromosome 12 open reading frame 75	protein_coding	387882	401.542	-1.39294	0.387423	-3.59539	0.000323904	0.00579629	down	luminal_HER2_TNBC
ENSG00000169442	CD52	CD52 molecule	protein_coding	1043	136.719	-1.97888	0.550483	-3.59481	0.000324632	0.0058031	down	luminal_HER2_TNBC
ENSG00000156535	CD109	CD109 molecule	protein_coding	135228	2043.45	-1.2401	0.345063	-3.59384	0.00032584	0.00581848	down	luminal_HER2
ENSG00000117560	FASLG	Fas ligand	protein_coding	356	25.4764	-2.67591	0.744774	-3.59292	0.000326991	0.00583279	down	luminal_TNBC
ENSG00000133561	GIMAP6	GTPase, IMAP family member 6	protein_coding	474344	118.486	-1.82999	0.509772	-3.58982	0.000330907	0.0058838	down	luminal_HER2_TNBC
ENSG00000144152	FBLN7	fibulin 7	protein_coding	129804	66.6681	-1.54503	0.430379	-3.58992	0.000330779	0.0058838	down	luminal_HER2_TNBC
ENSG00000261794	GOLGA8H	golgin A8 family member H	protein_coding	728498	923.89	-1.44135	0.401968	-3.58573	0.000336141	0.00597052	down	luminal_HER2
ENSG00000076864	RAP1GAP	RAP1 GTPase activating protein	protein_coding	5909	1048.84	1.12627	0.31443	3.58193	0.000341062	0.00603867	up	luminal_HER2
ENSG00000170561	IRX2	iroquois homeobox 2	protein_coding	153572	377.081	-1.9945	0.55746	-3.57783	0.000346458	0.00610833	down	luminal
ENSG00000130176	CNN1	calponin 1	protein_coding	1264	94.6533	-1.83973	0.514382	-3.57659	0.000348111	0.00612456	down	luminal_HER2
ENSG00000151789	ZNF385D	zinc finger protein 385D	protein_coding	79750	217.223	-1.6001	0.447355	-3.57681	0.000347816	0.00612456	down	luminal
ENSG00000186827	TNFRSF4	TNF receptor superfamily member 4	protein_coding	7293	16.1729	-2.26038	0.632196	-3.57544	0.00034964	0.00614498	down	luminal_TNBC
ENSG00000118308	LRMP	lymphoid restricted membrane protein	protein_coding	4033	315.716	-1.44554	0.404721	-3.5717	0.000354668	0.00622681	down	luminal
ENSG00000188042	ARL4C	ADP ribosylation factor like GTPase 4C	protein_coding	10123	229.988	-1.245	0.348861	-3.56877	0.00035866	0.00629029	down	luminal
ENSG00000111087	GLI1	GLI family zinc finger 1	protein_coding	2735	64.7324	-1.42458	0.399367	-3.56709	0.000360962	0.00631741	down	luminal_HER2
ENSG00000123700	KCNJ2	potassium voltage-gated channel subfamily J member 2	protein_coding	3759	1260.88	-1.07421	0.301134	-3.56723	0.000360776	0.00631741	down	luminal
ENSG00000175084	DES	desmin	protein_coding	1674	300.638	-2.66718	0.74799	-3.5658	0.000362745	0.00634197	down	luminal_HER2
ENSG00000110675	ELMOD1	ELMO domain containing 1	protein_coding	55531	54.7148	2.64191	0.741224	3.56426	0.000364888	0.00637276	up	luminal_HER2
ENSG00000196277	GRM7	glutamate metabotropic receptor 7	protein_coding	2917	125.186	1.9621	0.550652	3.56323	0.000366323	0.00639116	up	luminal
ENSG00000166862	CACNG2	calcium voltage-gated channel auxiliary subunit gamma 2	protein_coding	10369	101.312	3.3314	0.935184	3.5623	0.000367626	0.00640719	up	luminal
ENSG00000174004	NRROS	negative regulator of reactive oxygen species	protein_coding	375387	87.411	-1.58507	0.445222	-3.56018	0.000370594	0.00643892	down	luminal_HER2
ENSG00000164308	ERAP2	endoplasmic reticulum aminopeptidase 2	protein_coding	64167	1446.46	-1.47228	0.413932	-3.55681	0.00037539	0.00650858	down	luminal_TNBC
ENSG00000131941	RHPN2	rhophilin Rho GTPase binding protein 2	protein_coding	85415	1530.54	1.14557	0.322156	3.55593	0.000376643	0.00652353	up	luminal
ENSG00000034053	APBA2	amyloid beta precursor protein binding family A member 2	protein_coding	321	1206.35	1.13535	0.319362	3.55507	0.000377872	0.00653804	up	luminal
ENSG00000155962	CLIC2	chloride intracellular channel 2	protein_coding	1193	228.051	-1.67458	0.471911	-3.54851	0.000387411	0.00668924	down	luminal_TNBC
ENSG00000179761	PIPOX	pipecolic acid and sarcosine oxidase	protein_coding	51268	146.245	1.34217	0.378538	3.54566	0.000391633	0.00675516	up	luminal
ENSG00000132692	BCAN	brevican	protein_coding	63827	138.248	1.81472	0.512215	3.54289	0.000395761	0.00681933	up	luminal
ENSG00000120708	TGFBI	transforming growth factor beta induced	protein_coding	7045	4147.87	-1.33692	0.377418	-3.54229	0.00039667	0.00682796	down	luminal
ENSG00000183098	GPC6	glypican 6	protein_coding	10082	497.547	-2.04147	0.576516	-3.54105	0.000398537	0.00685304	down	luminal_HER2_TNBC
ENSG00000170627	GTSF1	gametocyte specific factor 1	protein_coding	121355	122.506	2.26104	0.638697	3.54008	0.000400003	0.00687117	up	luminal
ENSG00000163710	PCOLCE2	procollagen C-endopeptidase enhancer 2	protein_coding	26577	64.1892	-1.65353	0.468105	-3.53238	0.000411832	0.00705985	down	luminal
ENSG00000088756	ARHGAP28	Rho GTPase activating protein 28	protein_coding	79822	334.44	-1.5903	0.450382	-3.53101	0.000413975	0.00708932	down	luminal_HER2_TNBC
ENSG00000164303	ENPP6	ectonucleotide pyrophosphatase/phosphodiesterase 6	protein_coding	133121	88.5535	3.1168	0.882834	3.53044	0.000414865	0.00709618	up	luminal_HER2
ENSG00000170465	KRT6C	keratin 6C	protein_coding	286887	338.615	-3.66269	1.03805	-3.52844	0.00041802	0.00713665	down	luminal
ENSG00000163431	LMOD1	leiomodin 1	protein_coding	25802	1570.06	-1.05006	0.297631	-3.52804	0.000418645	0.00714003	down	luminal_HER2
ENSG00000080644	CHRNA3	cholinergic receptor nicotinic alpha 3 subunit	protein_coding	1136	144.869	2.31508	0.656499	3.5264	0.000421247	0.00716067	up	luminal
ENSG00000152049	KCNE4	potassium voltage-gated channel subfamily E regulatory subunit 4	protein_coding	23704	632.063	-1.22615	0.347726	-3.5262	0.000421569	0.00716067	down	luminal
ENSG00000168918	INPP5D	inositol polyphosphate-5-phosphatase D	protein_coding	3635	1393.47	-1.07801	0.305654	-3.52688	0.000420483	0.00716067	down	luminal_HER2
ENSG00000185985	SLITRK2	SLIT and NTRK like family member 2	protein_coding	84631	83.0228	1.97356	0.559654	3.52639	0.000421268	0.00716067	up	luminal_TNBC
ENSG00000164708	PGAM2	phosphoglycerate mutase 2	protein_coding	5224	166.135	2.55228	0.72529	3.51897	0.000433224	0.00735117	up	luminal_TNBC
ENSG00000169306	IL1RAPL1	interleukin 1 receptor accessory protein like 1	protein_coding	11141	428.621	2.4263	0.689918	3.5168	0.000436785	0.00740407	up	luminal
ENSG00000163508	EOMES	eomesodermin	protein_coding	8320	79.5721	-2.37678	0.676047	-3.51571	0.000438583	0.00742703	down	luminal_HER2_TNBC
ENSG00000090382	LYZ	lysozyme	protein_coding	4069	2492.03	-1.58249	0.4502	-3.51507	0.000439636	0.00743732	down	luminal_HER2_TNBC
ENSG00000138207	RBP4	retinol binding protein 4	protein_coding	5950	115.179	-1.86411	0.530647	-3.5129	0.000443239	0.0074907	down	luminal_HER2
ENSG00000021645	NRXN3	neurexin 3	protein_coding	9369	489.429	1.64684	0.468936	3.51186	0.000444977	0.00751247	up	luminal_TNBC
ENSG00000172638	EFEMP2	EGF containing fibulin like extracellular matrix protein 2	protein_coding	30008	1743.56	-1.00294	0.285958	-3.50729	0.000452702	0.00762747	down	luminal_HER2
ENSG00000107014	RLN2	relaxin 2	protein_coding	6019	31.0179	-2.96353	0.845325	-3.50579	0.000455259	0.00766284	down	luminal
ENSG00000149591	TAGLN	transgelin	protein_coding	6876	3158.66	-1.28022	0.365241	-3.50514	0.000456366	0.00767374	down	luminal
ENSG00000126838	PZP	PZP, alpha-2-macroglobulin like	protein_coding	5858	485.2	-1.82606	0.521288	-3.50298	0.000460091	0.00772084	down	luminal_HER2_TNBC
ENSG00000197943	PLCG2	phospholipase C gamma 2	protein_coding	5336	915.242	-1.08791	0.310563	-3.50302	0.000460022	0.00772084	down	luminal_HER2
ENSG00000080854	IGSF9B	immunoglobulin superfamily member 9B	protein_coding	22997	771.927	1.13556	0.324456	3.49989	0.000465451	0.00778252	up	luminal_TNBC
ENSG00000120820	GLT8D2	glycosyltransferase 8 domain containing 2	protein_coding	83468	304.375	-1.78193	0.509071	-3.50036	0.000464633	0.00778252	down	luminal_HER2_TNBC
ENSG00000183484	GPR132	G protein-coupled receptor 132	protein_coding	29933	237.338	-1.42616	0.407466	-3.50007	0.000465127	0.00778252	down	luminal_HER2_TNBC
ENSG00000198899	MT-ATP6	mitochondrially encoded ATP synthase 6	protein_coding	4508	841.969	1.16336	0.332408	3.49979	0.000465629	0.00778252	up	luminal
ENSG00000196993	NPIPB9	nuclear pore complex interacting protein family member B9	protein_coding	100507607	824.774	1.91253	0.546706	3.49828	0.000468273	0.0078189	up	luminal_TNBC
ENSG00000159212	CLIC6	chloride intracellular channel 6	protein_coding	54102	503.802	-1.79173	0.51231	-3.49736	0.00046989	0.00783807	down	luminal_TNBC
ENSG00000081138	CDH7	cadherin 7	protein_coding	1005	109.064	2.54113	0.727184	3.49448	0.000474978	0.00791504	up	luminal_TNBC
ENSG00000175471	MCTP1	multiple C2 and transmembrane domain containing 1	protein_coding	79772	961.703	-1.20794	0.345916	-3.49201	0.000479397	0.00796485	down	luminal_HER2_TNBC
ENSG00000183876	ARSI	arylsulfatase family member I	protein_coding	340075	54.8533	-2.07171	0.593512	-3.49059	0.000481962	0.00799951	down	luminal_HER2_TNBC
ENSG00000173200	PARP15	poly(ADP-ribose) polymerase family member 15	protein_coding	165631	418.458	-1.21585	0.348473	-3.48908	0.000484681	0.00803667	down	luminal_HER2_TNBC
ENSG00000156219	ART3	ADP-ribosyltransferase 3	protein_coding	419	124.783	2.1302	0.610584	3.48879	0.000485213	0.0080375	up	luminal
ENSG00000167077	MEI1	meiotic double-stranded break formation protein 1	protein_coding	150365	114.13	-1.4877	0.426825	-3.4855	0.000491214	0.00812886	down	luminal
ENSG00000173320	STOX2	storkhead box 2	protein_coding	56977	283.885	1.77332	0.510095	3.47645	0.000508108	0.00839182	up	luminal
ENSG00000108387	SEPT4	septin 4	protein_coding	5414	1160.74	1.13876	0.327695	3.47506	0.000510741	0.00840209	up	luminal
ENSG00000203805	PLPP4	phospholipid phosphatase 4	protein_coding	196051	75.6942	-2.36845	0.681435	-3.47567	0.000509572	0.00840209	down	luminal_HER2_TNBC
ENSG00000143217	NECTIN4	nectin cell adhesion molecule 4	protein_coding	81607	1990.8	1.06718	0.307519	3.47029	0.000519895	0.00854428	up	luminal
ENSG00000177181	RIMKLA	ribosomal modification protein rimK like family member A	protein_coding	284716	149.523	1.74636	0.503462	3.4687	0.000522982	0.00858657	up	luminal_HER2
ENSG00000169083	AR	androgen receptor	protein_coding	367	3812.81	-1.16175	0.334981	-3.46809	0.000524171	0.00859763	down	luminal
ENSG00000233232	NPIPB7	nuclear pore complex interacting protein family member B7	protein_coding		358.368	2.32164	0.669596	3.46722	0.00052587	0.00861705	up	luminal
ENSG00000118194	TNNT2	troponin T2, cardiac type	protein_coding	7139	763.509	1.64094	0.473555	3.46514	0.000529951	0.00867542	up	luminal
ENSG00000120093	HOXB3	homeobox B3	protein_coding	3213	1118.98	-1.36408	0.393707	-3.4647	0.000530819	0.00868112	down	luminal_HER2_TNBC
ENSG00000177272	KCNA3	potassium voltage-gated channel subfamily A member 3	protein_coding	3738	87.0818	-2.07432	0.598823	-3.464	0.000532212	0.00869539	down	luminal_HER2_TNBC
ENSG00000137449	CPEB2	cytoplasmic polyadenylation element binding protein 2	protein_coding	132864	1597.77	-1.00149	0.289148	-3.46358	0.000533043	0.00870047	down	luminal
ENSG00000075213	SEMA3A	semaphorin 3A	protein_coding	10371	218.706	-1.20958	0.349337	-3.4625	0.000535176	0.00872676	down	luminal_HER2_TNBC
ENSG00000151702	FLI1	Fli-1 proto-oncogene, ETS transcription factor	protein_coding	2313	684.558	-1.45446	0.420216	-3.46123	0.000537714	0.00875645	down	luminal
ENSG00000119508	NR4A3	nuclear receptor subfamily 4 group A member 3	protein_coding	8013	202.417	-1.50609	0.435397	-3.45913	0.000541933	0.00881115	down	luminal_HER2
ENSG00000167654	ATCAY	ATCAY, caytaxin	protein_coding	85300	106.454	2.65429	0.767402	3.4588	0.000542596	0.00881336	up	luminal_HER2_TNBC
ENSG00000147113	CXorf36	chromosome X open reading frame 36	protein_coding	79742	210.99	-1.27243	0.368268	-3.45517	0.000549937	0.00892393	down	luminal_HER2
ENSG00000165300	SLITRK5	SLIT and NTRK like family member 5	protein_coding	26050	265.621	1.67185	0.483988	3.45432	0.000551688	0.00894367	up	luminal_HER2
ENSG00000125820	NKX2-2	NK2 homeobox 2	protein_coding	4821	46.3459	3.57565	1.0381	3.44442	0.000572281	0.00926852	up	luminal_HER2
ENSG00000196562	SULF2	sulfatase 2	protein_coding	55959	3546.31	-1.23843	0.360107	-3.43906	0.000583736	0.00944488	down	luminal_HER2_TNBC
ENSG00000011677	GABRA3	gamma-aminobutyric acid type A receptor alpha3 subunit	protein_coding	2556	249.917	3.49057	1.0154	3.43765	0.000586793	0.009476	up	luminal_HER2
ENSG00000136244	IL6	interleukin 6	protein_coding	3569	62.2682	-1.86034	0.541214	-3.43734	0.00058746	0.00947761	down	luminal_HER2_TNBC
ENSG00000104870	FCGRT	Fc fragment of IgG receptor and transporter	protein_coding	2217	928.805	-1.10138	0.320563	-3.43576	0.000590901	0.00952393	down	luminal
ENSG00000133874	RNF122	ring finger protein 122	protein_coding	79845	73.6281	-1.35683	0.395511	-3.43057	0.000602311	0.00968914	down	luminal_HER2
ENSG00000100055	CYTH4	cytohesin 4	protein_coding	27128	433.372	-1.10832	0.323444	-3.42662	0.000611135	0.0098122	down	luminal_HER2_TNBC
ENSG00000167191	GPRC5B	G protein-coupled receptor class C group 5 member B	protein_coding	51704	655.763	1.49653	0.436732	3.42665	0.000611076	0.0098122	up	luminal
ENSG00000072840	EVC	EvC ciliary complex subunit 1	protein_coding	2121	2720.4	-1.46274	0.427258	-3.42356	0.000618072	0.00991407	down	luminal_HER2
ENSG00000069188	SDK2	sidekick cell adhesion molecule 2	protein_coding	54549	416.146	1.11397	0.325561	3.42171	0.000622295	0.00997223	up	luminal
ENSG00000173157	ADAMTS20	ADAM metallopeptidase with thrombospondin type 1 motif 20	protein_coding	80070	151.241	2.93181	0.857253	3.42001	0.000626189	0.010025	up	luminal
ENSG00000188199	NUTM2B	NUT family member 2B	protein_coding	729262	4688.88	-1.25282	0.366517	-3.41818	0.00063041	0.0100829	down	luminal
ENSG00000179603	GRM8	glutamate metabotropic receptor 8	protein_coding	2918	265.198	1.90782	0.558307	3.41715	0.000632809	0.0101116	up	luminal_TNBC
ENSG00000165029	ABCA1	ATP binding cassette subfamily A member 1	protein_coding	19	8872.33	-1.06878	0.313143	-3.41308	0.000642334	0.0102442	down	luminal
ENSG00000101180	HRH3	histamine receptor H3	protein_coding	11255	32.2117	3.32401	0.974265	3.41181	0.000645331	0.0102822	up	luminal
ENSG00000157404	KIT	KIT proto-oncogene receptor tyrosine kinase	protein_coding	3815	848.87	-1.23512	0.362155	-3.41047	0.000648507	0.0103132	down	luminal_HER2
ENSG00000104368	PLAT	plasminogen activator, tissue type	protein_coding	5327	702.79	-1.19433	0.350353	-3.40893	0.000652191	0.0103619	down	luminal_HER2
ENSG00000124440	HIF3A	hypoxia inducible factor 3 alpha subunit	protein_coding	64344	125.78	1.87548	0.550339	3.40786	0.00065475	0.0103863	up	luminal
ENSG00000273542	HIST1H4K	histone cluster 1 H4 family member k	protein_coding	8362	1125.13	-3.69413	1.08403	-3.40777	0.000654969	0.0103863	down	luminal
ENSG00000157350	ST3GAL2	ST3 beta-galactoside alpha-2,3-sialyltransferase 2	protein_coding	6483	214.768	-1.17668	0.345393	-3.40678	0.000657334	0.0104139	down	luminal_HER2_TNBC
ENSG00000160678	S100A1	S100 calcium binding protein A1	protein_coding	6271	155.892	1.75855	0.516529	3.40455	0.000662738	0.0104797	up	luminal
ENSG00000116254	CHD5	chromodomain helicase DNA binding protein 5	protein_coding	26038	360.655	1.9105	0.5616	3.40189	0.000669225	0.0105722	up	luminal_HER2
ENSG00000102445	RUBCNL	RUN and cysteine rich domain containing beclin 1 interacting protein like	protein_coding	80183	280.351	-1.52756	0.449165	-3.40089	0.000671663	0.0105935	down	luminal_TNBC
ENSG00000171992	SYNPO	synaptopodin	protein_coding	11346	5235.54	-1.21149	0.356238	-3.40079	0.000671914	0.0105935	down	luminal
ENSG00000184730	APOBR	apolipoprotein B receptor	protein_coding	55911	294.265	-1.08852	0.3201	-3.40056	0.000672473	0.0105935	down	luminal
ENSG00000158488	CD1E	CD1e molecule	protein_coding	913	20.962	-4.70848	1.38476	-3.40021	0.00067333	0.010597	down	luminal_TNBC
ENSG00000128394	APOBEC3F	apolipoprotein B mRNA editing enzyme catalytic subunit 3F	protein_coding	200316	618.176	-1.16498	0.342648	-3.39994	0.000674007	0.0105977	down	luminal_HER2
ENSG00000154783	FGD5	FYVE, RhoGEF and PH domain containing 5	protein_coding	152273	956.784	-1.39875	0.411444	-3.39961	0.000674823	0.0106006	down	luminal
ENSG00000182870	GALNT9	polypeptide N-acetylgalactosaminyltransferase 9	protein_coding	50614	35.7472	2.93	0.862308	3.39786	0.000679154	0.0106586	up	luminal
ENSG00000144619	CNTN4	contactin 4	protein_coding	152330	334.871	-1.70548	0.502011	-3.3973	0.000680553	0.0106705	down	luminal
ENSG00000171385	KCND3	potassium voltage-gated channel subfamily D member 3	protein_coding	3752	848.181	1.04673	0.308148	3.39684	0.000681685	0.0106782	up	luminal
ENSG00000005243	COPZ2	coatomer protein complex subunit zeta 2	protein_coding	51226	415.916	-1.75416	0.516717	-3.39482	0.000686742	0.0107474	down	luminal_HER2
ENSG00000159409	CELF3	CUGBP Elav-like family member 3	protein_coding	11189	101.222	2.27588	0.671414	3.38968	0.000699744	0.0109304	up	luminal_HER2_TNBC
ENSG00000136842	TMOD1	tropomodulin 1	protein_coding	7111	231.74	1.33453	0.39387	3.38824	0.000703419	0.0109775	up	luminal
ENSG00000177374	HIC1	HIC ZBTB transcriptional repressor 1	protein_coding	3090	185.016	-1.45118	0.428383	-3.38758	0.000705121	0.0109938	down	luminal_HER2_TNBC
ENSG00000117266	CDK18	cyclin dependent kinase 18	protein_coding	5129	565.644	1.19921	0.354122	3.38642	0.000708097	0.0110197	up	luminal
ENSG00000273734			protein_coding		41.6475	3.81662	1.12696	3.38665	0.000707522	0.0110197	up
ENSG00000182256	GABRG3	gamma-aminobutyric acid type A receptor gamma3 subunit	protein_coding	2567	94.698	2.33763	0.690425	3.38578	0.000709763	0.0110353	up	luminal
ENSG00000117586	TNFSF4	TNF superfamily member 4	protein_coding	7292	75.888	-2.08027	0.614475	-3.38544	0.00071064	0.0110387	down	luminal_HER2_TNBC
ENSG00000106004	HOXA5	homeobox A5	protein_coding	3202	58.2582	-2.86743	0.847972	-3.38151	0.000720876	0.0111873	down	luminal_HER2
ENSG00000028137	TNFRSF1B	TNF receptor superfamily member 1B	protein_coding	7133	316.639	-1.59742	0.472585	-3.38018	0.000724381	0.0112226	down	luminal_HER2_TNBC
ENSG00000176194	CIDEA	cell death-inducing DFFA-like effector a	protein_coding	1149	28.035	-3.72162	1.1014	-3.37898	0.00072756	0.0112587	down	luminal_HER2
ENSG00000162670	BRINP3	BMP/retinoic acid inducible neural specific 3	protein_coding	339479	267.869	2.64077	0.781815	3.37775	0.000730823	0.0112788	up	luminal_HER2_TNBC
ENSG00000178860	MSC	musculin	protein_coding	9242	57.5703	-1.86997	0.55409	-3.37485	0.000738554	0.0113876	down	luminal_HER2_TNBC
ENSG00000171053	PATE1	prostate and testis expressed 1	protein_coding	160065	21.5025	3.5349	1.04789	3.37334	0.000742613	0.0114291	up	luminal
ENSG00000182162	P2RY8	P2Y receptor family member 8	protein_coding	286530	51.5216	-1.99213	0.591255	-3.36932	0.000753548	0.0115761	down	luminal_HER2_TNBC
ENSG00000170571	EMB	embigin	protein_coding	133418	709.436	-1.2153	0.360782	-3.36853	0.000755694	0.0115878	down	luminal_HER2_TNBC
ENSG00000155011	DKK2	dickkopf WNT signaling pathway inhibitor 2	protein_coding	27123	51.0385	-2.16421	0.64327	-3.36439	0.000767136	0.0117524	down	luminal_HER2
ENSG00000132357	CARD6	caspase recruitment domain family member 6	protein_coding	84674	421.33	-1.17999	0.350825	-3.36347	0.000769701	0.0117809	down	luminal
ENSG00000074211	PPP2R2C	protein phosphatase 2 regulatory subunit Bgamma	protein_coding	5522	582.619	1.47278	0.43796	3.36282	0.000771504	0.0117977	up	luminal
ENSG00000075461	CACNG4	calcium voltage-gated channel auxiliary subunit gamma 4	protein_coding	27092	670.337	-1.67607	0.498755	-3.3605	0.000778005	0.0118863	down	luminal
ENSG00000101489	CELF4	CUGBP Elav-like family member 4	protein_coding	56853	68.4411	2.2566	0.672393	3.35607	0.000790586	0.0120564	up	luminal
ENSG00000143839	REN	renin	protein_coding	5972	245.928	-2.47947	0.738973	-3.35528	0.000792837	0.0120687	down	luminal
ENSG00000167755	KLK6	kallikrein related peptidase 6	protein_coding	5653	102.827	2.06613	0.61574	3.35553	0.000792139	0.0120687	up	luminal
ENSG00000132704	FCRL2	Fc receptor like 2	protein_coding	79368	38.8518	-2.70203	0.80539	-3.35494	0.000793825	0.0120728	down	luminal_HER2_TNBC
ENSG00000213088	ACKR1	atypical chemokine receptor 1 (Duffy blood group)	protein_coding	2532	114.15	-1.77257	0.528864	-3.35166	0.000803298	0.0121947	down	luminal_TNBC
ENSG00000065534	MYLK	myosin light chain kinase	protein_coding	4638	7325.72	-1.10964	0.331365	-3.3487	0.000811909	0.0123142	down	luminal
ENSG00000054179	ENTPD2	ectonucleoside triphosphate diphosphohydrolase 2	protein_coding	954	231.569	1.16259	0.347263	3.34788	0.000814334	0.0123398	up	luminal_TNBC
ENSG00000139211	AMIGO2	adhesion molecule with Ig like domain 2	protein_coding	347902	634.485	-1.60643	0.48008	-3.34618	0.000819326	0.0124042	down	luminal
ENSG00000228253	MT-ATP8	mitochondrially encoded ATP synthase 8	protein_coding	4509	230.561	1.22497	0.366324	3.34394	0.000825972	0.0124822	up	luminal
ENSG00000106565	TMEM176B	transmembrane protein 176B	protein_coding	28959	1316.45	-1.38895	0.415524	-3.34264	0.000829861	0.0125088	down	luminal_HER2_TNBC
ENSG00000150510	FAM124A	family with sequence similarity 124 member A	protein_coding	220108	71.9682	1.53875	0.460548	3.34112	0.000834409	0.0125537	up	luminal
ENSG00000281887	GIMAP1-GIMAP5	GIMAP1-GIMAP5 readthrough	protein_coding	100527949	84.8199	-2.67112	0.799615	-3.34051	0.000836246	0.0125693	down	luminal_TNBC
ENSG00000078399	HOXA9	homeobox A9	protein_coding	3205	19.6437	-3.98375	1.19311	-3.33898	0.000840871	0.0126274	down	luminal_HER2_TNBC
ENSG00000109339	MAPK10	mitogen-activated protein kinase 10	protein_coding	5602	343.267	1.623	0.486382	3.33689	0.000847219	0.0127113	up	luminal_TNBC
ENSG00000268614			protein_coding		35.053	-4.5248	1.35798	-3.33202	0.000862192	0.0129244	down
ENSG00000136167	LCP1	lymphocyte cytosolic protein 1	protein_coding	3936	3807.85	-1.28595	0.38649	-3.32725	0.000877072	0.0131159	down	luminal_HER2
ENSG00000183230	CTNNA3	catenin alpha 3	protein_coding	29119	328.285	1.72206	0.517574	3.32717	0.000877325	0.0131159	up	luminal_TNBC
ENSG00000109158	GABRA4	gamma-aminobutyric acid type A receptor alpha4 subunit	protein_coding	2557	53.5821	3.31688	0.997615	3.32481	0.000884796	0.0132158	up	luminal
ENSG00000171310	CHST11	carbohydrate sulfotransferase 11	protein_coding	50515	470.006	-1.33881	0.402907	-3.32289	0.000890909	0.0132834	down	luminal
ENSG00000140022	STON2	stonin 2	protein_coding	85439	780.892	-1.00497	0.302471	-3.32253	0.00089206	0.0132887	down	luminal_HER2
ENSG00000162999	DUSP19	dual specificity phosphatase 19	protein_coding	142679	75.0399	1.73042	0.520864	3.32221	0.000893065	0.0132918	up	luminal
ENSG00000130283	GDF1	growth differentiation factor 1	protein_coding	10715	218.659	1.6453	0.495389	3.32123	0.000896219	0.0133269	up	luminal_HER2_TNBC
ENSG00000140945	CDH13	cadherin 13	protein_coding	1012	744.202	-1.55048	0.467064	-3.31963	0.000901356	0.0133913	down	luminal_TNBC
ENSG00000115165	CYTIP	cytohesin 1 interacting protein	protein_coding	9595	359.413	-1.30318	0.392699	-3.31851	0.000904987	0.0134333	down	luminal_HER2_TNBC
ENSG00000144230	GPR17	G protein-coupled receptor 17	protein_coding	2840	244.726	-1.54971	0.467095	-3.31777	0.000907405	0.0134573	down	luminal_HER2
ENSG00000163492	CCDC141	coiled-coil domain containing 141	protein_coding	285025	333.006	-1.31421	0.396245	-3.31666	0.000910998	0.0134986	down	luminal_HER2_TNBC
ENSG00000154016	GRAP	GRB2-related adaptor protein	protein_coding	10750	139.613	-1.91123	0.576625	-3.31451	0.000918051	0.013579	down	luminal
ENSG00000170091	NSG2	neuronal vesicle trafficking associated 2	protein_coding	51617	94.0131	2.37732	0.717525	3.31322	0.000922277	0.0136295	up	luminal_TNBC
ENSG00000101746	NOL4	nucleolar protein 4	protein_coding	8715	46.2663	2.45283	0.740727	3.31139	0.000928353	0.0136963	up	luminal
ENSG00000163581	SLC2A2	solute carrier family 2 member 2	protein_coding	6514	178.786	2.26969	0.685427	3.31136	0.000928438	0.0136963	up	luminal
ENSG00000139263	LRIG3	leucine rich repeats and immunoglobulin like domains 3	protein_coding	121227	1472.74	-1.18455	0.358161	-3.3073	0.000941998	0.0138841	down	luminal
ENSG00000159263	SIM2	single-minded family bHLH transcription factor 2	protein_coding	6493	669.311	1.03987	0.314525	3.30617	0.000945822	0.0139037	up	luminal
ENSG00000182334	OR5P3	olfactory receptor family 5 subfamily P member 3	protein_coding	120066	19.5864	-4.05944	1.22771	-3.30651	0.000944661	0.0139037	down	luminal
ENSG00000204071	TCEAL6	transcription elongation factor A like 6	protein_coding	158931	315.661	3.157	0.954872	3.30621	0.000945676	0.0139037	up	luminal_TNBC
ENSG00000189280	GJB5	gap junction protein beta 5	protein_coding	2709	40.8719	1.95938	0.593392	3.30201	0.000959963	0.0140744	up	luminal
ENSG00000164483	SAMD3	sterile alpha motif domain containing 3	protein_coding	154075	81.828	-1.5635	0.473643	-3.30102	0.00096335	0.0141117	down	luminal_TNBC
ENSG00000111052	LIN7A	lin-7 homolog A, crumbs cell polarity complex component	protein_coding	8825	227.122	1.58132	0.47919	3.29998	0.000966925	0.0141393	up	luminal
ENSG00000136732	GYPC	glycophorin C (Gerbich blood group)	protein_coding	2995	467.788	-1.16422	0.352769	-3.30022	0.000966094	0.0141393	down	luminal
ENSG00000139174	PRICKLE1	prickle planar cell polarity protein 1	protein_coding	144165	1166.63	-1.3334	0.404243	-3.29851	0.00097201	0.0142012	down	luminal_HER2
ENSG00000118495	PLAGL1	PLAG1 like zinc finger 1	protein_coding	5325	609.1	-1.04898	0.31813	-3.29733	0.000976072	0.0142481	down	luminal_HER2
ENSG00000136274	NACAD	NAC alpha domain containing	protein_coding	23148	296.101	1.45224	0.440641	3.29574	0.000981615	0.0143165	up	luminal_TNBC
ENSG00000104814	MAP4K1	mitogen-activated protein kinase kinase kinase kinase 1	protein_coding	11184	291.033	-1.47265	0.447044	-3.2942	0.000987037	0.014383	down	luminal_HER2
ENSG00000100097	LGALS1	galectin 1	protein_coding	3956	1172.45	-1.17247	0.356615	-3.28777	0.00100986	0.0146644	down	luminal
ENSG00000133069	TMCC2	transmembrane and coiled-coil domain family 2	protein_coding	9911	92.7837	1.7992	0.54721	3.28794	0.00100922	0.0146644	up	luminal
ENSG00000129680	MAP7D3	MAP7 domain containing 3	protein_coding	79649	845.824	-1.22923	0.37393	-3.28734	0.0010114	0.0146741	down	luminal_HER2
ENSG00000267795	SMIM22	small integral membrane protein 22	protein_coding	440335	117.047	1.25976	0.383332	3.28634	0.001015	0.0147054	up	luminal
ENSG00000139187	KLRG1	killer cell lectin like receptor G1	protein_coding	10219	57.3323	-1.88181	0.573658	-3.28037	0.0010367	0.0149892	down	luminal
ENSG00000073282	TP63	tumor protein p63	protein_coding	8626	257.422	-2.22478	0.678292	-3.27997	0.00103817	0.0149974	down	luminal_HER2
ENSG00000198108	CHSY3	chondroitin sulfate synthase 3	protein_coding	337876	195.274	-1.40739	0.429894	-3.2738	0.00106113	0.0152894	down	luminal_HER2
ENSG00000157613	CREB3L1	cAMP responsive element binding protein 3 like 1	protein_coding	90993	1144.75	-1.22575	0.374612	-3.27204	0.00106774	0.0153714	down	luminal_TNBC
ENSG00000013619	MAMLD1	mastermind like domain containing 1	protein_coding	10046	777.197	-1.25149	0.382714	-3.27003	0.00107536	0.0154545	down	luminal_HER2
ENSG00000213316	LTC4S	leukotriene C4 synthase	protein_coding	4056	213.928	-1.19931	0.366739	-3.2702	0.00107471	0.0154545	down	luminal
ENSG00000136010	ALDH1L2	aldehyde dehydrogenase 1 family member L2	protein_coding	160428	1290.61	-1.14771	0.35117	-3.26824	0.00108217	0.0155256	down	luminal
ENSG00000120156	TEK	TEK receptor tyrosine kinase	protein_coding	7010	1052.48	-1.01402	0.310633	-3.26437	0.00109709	0.0157127	down	luminal
ENSG00000204644	ZFP57	ZFP57 zinc finger protein	protein_coding	346171	69.656	2.59236	0.794125	3.26442	0.00109687	0.0157127	up	luminal_TNBC
ENSG00000117016	RIMS3	regulating synaptic membrane exocytosis 3	protein_coding	9783	123.528	1.313	0.402301	3.26372	0.00109961	0.0157346	up	luminal
ENSG00000105366	SIGLEC8	sialic acid binding Ig like lectin 8	protein_coding	27181	111.37	1.59762	0.489819	3.26166	0.00110764	0.0158096	up	luminal_HER2_TNBC
ENSG00000170962	PDGFD	platelet derived growth factor D	protein_coding	80310	280.358	-1.59637	0.489646	-3.26025	0.00111312	0.0158744	down	luminal
ENSG00000122877	EGR2	early growth response 2	protein_coding	1959	1037.84	-1.35366	0.416117	-3.25307	0.00114164	0.0162671	down	luminal
ENSG00000130707	ASS1	argininosuccinate synthase 1	protein_coding	445	7808.23	1.10335	0.339535	3.24958	0.00115577	0.0164404	up	luminal
ENSG00000188626	GOLGA8M	golgin A8 family member M	protein_coding	653720	1053.81	-1.96848	0.606102	-3.24776	0.00116316	0.0165315	down	luminal
ENSG00000135443	KRT85	keratin 85	protein_coding	3891	59.9748	-2.76958	0.852964	-3.247	0.00116627	0.0165597	down	luminal
ENSG00000167716	WDR81	WD repeat domain 81	protein_coding	124997	720.15	-1.03923	0.320103	-3.24655	0.00116812	0.0165597	down	luminal
ENSG00000170476	MZB1	marginal zone B and B1 cell specific protein	protein_coding	51237	273.688	-1.61753	0.498282	-3.24622	0.0011695	0.0165652	down	luminal_TNBC
ENSG00000162892	IL24	interleukin 24	protein_coding	11009	40.5832	-1.88244	0.580057	-3.24527	0.00117339	0.0165922	down	luminal_HER2_TNBC
ENSG00000196209	SIRPB2	signal regulatory protein beta 2	protein_coding	284759	82.5868	-1.86349	0.574507	-3.24363	0.00118018	0.0166741	down	luminal_HER2_TNBC
ENSG00000176435	CLEC14A	C-type lectin domain containing 14A	protein_coding	161198	115.527	-1.25631	0.387654	-3.24079	0.00119197	0.0167981	down	luminal
ENSG00000110077	MS4A6A	membrane spanning 4-domains A6A	protein_coding	64231	1999.64	-1.1637	0.359109	-3.24053	0.0011931	0.0167998	down	luminal
ENSG00000140545	MFGE8	milk fat globule-EGF factor 8 protein	protein_coding	4240	1691.13	-1.2406	0.382884	-3.24014	0.00119469	0.0168082	down	luminal
ENSG00000198300	PEG3	paternally expressed 3	protein_coding	5178	1089.45	1.38451	0.427494	3.23867	0.00120088	0.0168668	up	luminal
ENSG00000086288	NME8	NME/NM23 family member 8	protein_coding	51314	158.997	-1.79276	0.553676	-3.23792	0.00120406	0.0168972	down	luminal_TNBC
ENSG00000118257	NRP2	neuropilin 2	protein_coding	8828	2255.92	-1.03287	0.319165	-3.23616	0.00121149	0.016973	down	luminal
ENSG00000105141	CASP14	caspase 14	protein_coding	23581	872.511	2.90116	0.896788	3.23506	0.00121616	0.0170144	up	luminal_HER2
ENSG00000122420	PTGFR	prostaglandin F receptor	protein_coding	5737	16.7475	-2.82116	0.872141	-3.23475	0.00121749	0.0170144	down	luminal_HER2
ENSG00000189367	KIAA0408	KIAA0408	protein_coding	9729	188.248	1.68528	0.520971	3.23488	0.00121692	0.0170144	up	luminal
ENSG00000105675	ATP4A	ATPase H+/K+ transporting alpha subunit	protein_coding	495	35.6917	2.26329	0.700311	3.23183	0.00123	0.0171462	up	luminal_HER2
ENSG00000198542	ITGBL1	integrin subunit beta like 1	protein_coding	9358	2076.69	-1.5806	0.489392	-3.22972	0.00123913	0.0172447	down	luminal
ENSG00000171224	FAM241B	family with sequence similarity 241 member B	protein_coding	219738	112.411	1.62646	0.504033	3.22689	0.00125146	0.0173584	up	luminal
ENSG00000131435	PDLIM4	PDZ and LIM domain 4	protein_coding	8572	236.44	-1.23705	0.383421	-3.22635	0.00125381	0.0173767	down	luminal
ENSG00000121653	MAPK8IP1	mitogen-activated protein kinase 8 interacting protein 1	protein_coding	9479	815.334	1.06128	0.329443	3.22144	0.00127548	0.0176238	up	luminal
ENSG00000174460	ZCCHC12	zinc finger CCHC-type containing 12	protein_coding	170261	122.8	2.6671	0.827942	3.22135	0.00127586	0.0176238	up	luminal_HER2_TNBC
ENSG00000132334	PTPRE	protein tyrosine phosphatase, receptor type E	protein_coding	5791	791.202	-1.09963	0.341635	-3.21872	0.00128764	0.0177571	down	luminal_HER2
ENSG00000150687	PRSS23	protease, serine 23	protein_coding	11098	1714.84	-1.48056	0.459958	-3.2189	0.00128682	0.0177571	down	luminal_TNBC
ENSG00000123119	NECAB1	N-terminal EF-hand calcium binding protein 1	protein_coding	64168	123.011	1.46239	0.454516	3.21747	0.00129324	0.017805	up	luminal
ENSG00000167207	NOD2	nucleotide binding oligomerization domain containing 2	protein_coding	64127	709.178	-1.34284	0.417334	-3.21766	0.0012924	0.017805	down	luminal
ENSG00000136630	HLX	H2.0 like homeobox	protein_coding	3142	176.451	-1.51224	0.470043	-3.21723	0.00129434	0.0178054	down	luminal_TNBC
ENSG00000169218	RSPO1	R-spondin 1	protein_coding	284654	19.2098	-3.23437	1.00585	-3.21557	0.00130186	0.0178942	down	luminal_TNBC
ENSG00000077152	UBE2T	ubiquitin conjugating enzyme E2 T	protein_coding	29089	511.5	1.42817	0.444313	3.21433	0.0013075	0.0179569	up	luminal
ENSG00000109684	CLNK	cytokine dependent hematopoietic cell linker	protein_coding	116449	57.0727	-2.30136	0.716279	-3.21294	0.00131384	0.0180292	down	luminal_TNBC
ENSG00000106689	LHX2	LIM homeobox 2	protein_coding	9355	19.55	3.01814	0.939525	3.21241	0.00131625	0.0180474	up	luminal_TNBC
ENSG00000212907	MT-ND4L	mitochondrially encoded NADH:ubiquinone oxidoreductase core subunit 4L	protein_coding	4539	198.514	1.38404	0.431301	3.209	0.00133198	0.0182182	up	luminal
ENSG00000144339	TMEFF2	transmembrane protein with EGF like and two follistatin like domains 2	protein_coding	23671	87.5482	2.51282	0.784273	3.20401	0.00135528	0.0184764	up	luminal_TNBC
ENSG00000148832	PAOX	polyamine oxidase	protein_coding	196743	217.323	-1.08848	0.339764	-3.20365	0.00135697	0.0184845	down	luminal
ENSG00000139800	ZIC5	Zic family member 5	protein_coding	85416	162.267	1.41303	0.441131	3.20319	0.00135914	0.018499	up	luminal_TNBC
ENSG00000145536	ADAMTS16	ADAM metallopeptidase with thrombospondin type 1 motif 16	protein_coding	170690	286.2	-1.8597	0.581106	-3.20028	0.00137295	0.018629	down	luminal
ENSG00000164089	ETNPPL	ethanolamine-phosphate phospho-lyase	protein_coding	64850	98.711	2.91342	0.910375	3.20024	0.00137311	0.018629	up	luminal_HER2_TNBC
ENSG00000120280	CXorf21	chromosome X open reading frame 21	protein_coding	80231	32.4648	-1.58395	0.495489	-3.19674	0.00138988	0.0188253	down	luminal_HER2_TNBC
ENSG00000126353	CCR7	C-C motif chemokine receptor 7	protein_coding	1236	101.146	-2.1898	0.685406	-3.19489	0.00139882	0.0189005	down	luminal_HER2_TNBC
ENSG00000213401	MAGEA12	MAGE family member A12	protein_coding	4111	319.082	4.00027	1.25298	3.19261	0.00140994	0.0190046	up	luminal_TNBC
ENSG00000271503	CCL5	C-C motif chemokine ligand 5	protein_coding	6352	189.967	-1.53117	0.47986	-3.19087	0.00141843	0.0191036	down	luminal_TNBC
ENSG00000105255	FSD1	fibronectin type III and SPRY domain containing 1	protein_coding	79187	42.5651	2.24886	0.705131	3.18928	0.00142626	0.019166	up	luminal
ENSG00000140538	NTRK3	neurotrophic receptor tyrosine kinase 3	protein_coding	4916	2728.29	2.52029	0.79025	3.18924	0.0014265	0.019166	up	luminal_TNBC
ENSG00000139200	PIANP	PILR alpha associated neural protein	protein_coding	196500	29.5751	1.67177	0.524311	3.18851	0.00143008	0.0191986	up	luminal
ENSG00000173281	PPP1R3B	protein phosphatase 1 regulatory subunit 3B	protein_coding	79660	848.034	-1.37413	0.431476	-3.18472	0.00144893	0.0194205	down	luminal
ENSG00000120332	TNN	tenascin N	protein_coding	63923	334.709	-2.12187	0.666463	-3.18378	0.00145368	0.0194686	down	luminal
ENSG00000168229	PTGDR	prostaglandin D2 receptor	protein_coding	5729	59.0845	-2.20685	0.69426	-3.1787	0.00147936	0.0197808	down	luminal_HER2_TNBC
ENSG00000181104	F2R	coagulation factor II thrombin receptor	protein_coding	2149	1368.89	-1.15671	0.364072	-3.17715	0.00148732	0.0198555	down	luminal
ENSG00000151967	SCHIP1	schwannomin interacting protein 1	protein_coding	29970	212.604	1.33503	0.420941	3.17155	0.0015163	0.0202101	up	luminal
ENSG00000271605	MILR1	mast cell immunoglobulin like receptor 1	protein_coding	284021	99.0715	-1.47396	0.464913	-3.1704	0.00152227	0.0202735	down	luminal_TNBC
ENSG00000189233	NUGGC	nuclear GTPase, germinal center associated	protein_coding	389643	72.9145	-1.934	0.610328	-3.16879	0.00153074	0.0203539	down	luminal_HER2_TNBC
ENSG00000213886	UBD	ubiquitin D	protein_coding	10537	541.445	-3.45083	1.0898	-3.16647	0.001543	0.0204843	down	luminal_TNBC
ENSG00000184232	OAF	out at first homolog	protein_coding	220323	85.9903	-1.22209	0.3864	-3.16274	0.00156291	0.0206992	down	luminal_TNBC
ENSG00000178222	RNF212	ring finger protein 212	protein_coding	285498	112.333	-2.19384	0.695113	-3.15609	0.00159898	0.0211161	down	luminal_HER2
ENSG00000134013	LOXL2	lysyl oxidase like 2	protein_coding	4017	1209.83	-1.12771	0.357371	-3.15556	0.00160188	0.0211317	down	luminal
ENSG00000089692	LAG3	lymphocyte activating 3	protein_coding	3902	62.7547	-1.96438	0.622903	-3.15358	0.00161279	0.0212253	down	luminal_TNBC
ENSG00000172508	CARNS1	carnosine synthase 1	protein_coding	57571	205.442	1.15006	0.364964	3.15117	0.00162619	0.0213849	up	luminal
ENSG00000077942	FBLN1	fibulin 1	protein_coding	2192	5650.99	-1.25759	0.399137	-3.15076	0.00162845	0.0213977	down	luminal
ENSG00000155629	PIK3AP1	phosphoinositide-3-kinase adaptor protein 1	protein_coding	118788	861.211	-1.18871	0.377496	-3.14893	0.00163871	0.0214988	down	luminal_TNBC
ENSG00000156925	ZIC3	Zic family member 3	protein_coding	7547	27.0673	2.7544	0.874686	3.14902	0.00163821	0.0214988	up	luminal_TNBC
ENSG00000150275	PCDH15	protocadherin related 15	protein_coding	65217	165.147	2.16205	0.686798	3.14801	0.00164386	0.0215325	up	luminal
ENSG00000103742	IGDCC4	immunoglobulin superfamily DCC subclass member 4	protein_coding	57722	251.528	-1.82776	0.580792	-3.14701	0.00164947	0.0215552	down	luminal_HER2
ENSG00000117632	STMN1	stathmin 1	protein_coding	3925	1803.78	1.26533	0.402045	3.14724	0.00164819	0.0215552	up	luminal
ENSG00000148513	ANKRD30A	ankyrin repeat domain 30A	protein_coding	91074	138453	-2.66299	0.84637	-3.14636	0.00165315	0.0215865	down	luminal_TNBC
ENSG00000134398	ERN2	endoplasmic reticulum to nucleus signaling 2	protein_coding	10595	15.7808	2.42739	0.771769	3.14523	0.00165955	0.0216532	up	luminal
ENSG00000204866	IGFL2	IGF like family member 2	protein_coding	147920	77.7736	-1.75667	0.558796	-3.14367	0.00166846	0.0217525	down	luminal
ENSG00000166106	ADAMTS15	ADAM metallopeptidase with thrombospondin type 1 motif 15	protein_coding	170689	310.202	-1.73939	0.553487	-3.14261	0.00167448	0.0217991	down	luminal_HER2
ENSG00000110848	CD69	CD69 molecule	protein_coding	969	72.7844	-1.79521	0.571654	-3.14038	0.00168731	0.0219468	down	luminal_HER2
ENSG00000166206	GABRB3	gamma-aminobutyric acid type A receptor beta3 subunit	protein_coding	2562	339.231	1.67207	0.53273	3.13869	0.00169705	0.0220392	up	luminal_TNBC
ENSG00000186407	CD300E	CD300e molecule	protein_coding	342510	42.1362	-2.21535	0.705921	-3.13824	0.00169966	0.0220443	down	luminal_TNBC
ENSG00000139117	CPNE8	copine 8	protein_coding	144402	339.514	-1.39903	0.445886	-3.13764	0.00170315	0.022067	down	luminal_HER2
ENSG00000186529	CYP4F3	cytochrome P450 family 4 subfamily F member 3	protein_coding	4051	265.29	2.27951	0.726593	3.13725	0.00170538	0.0220789	up	luminal
ENSG00000070087	PFN2	profilin 2	protein_coding	5217	1162.92	1.22092	0.389868	3.13163	0.00173836	0.0224537	up	luminal
ENSG00000101210	EEF1A2	eukaryotic translation elongation factor 1 alpha 2	protein_coding	1917	2092.44	1.69092	0.540138	3.13053	0.00174489	0.0225206	up	luminal
ENSG00000132639	SNAP25	synaptosome associated protein 25	protein_coding	6616	1099.46	2.49848	0.798246	3.12996	0.00174829	0.0225469	up	luminal_HER2_TNBC
ENSG00000158457	TSPAN33	tetraspanin 33	protein_coding	340348	186.018	-1.36204	0.435361	-3.12854	0.00175679	0.0226392	down	luminal_HER2
ENSG00000148935	GAS2	growth arrest specific 2	protein_coding	2620	91.6738	-2.08102	0.665493	-3.12704	0.00176577	0.0227222	down	luminal
ENSG00000232838	PET117	PET117 homolog	protein_coding	100303755	339.33	1.24579	0.398426	3.12677	0.00176735	0.0227227	up	luminal
ENSG00000198848	CES1	carboxylesterase 1	protein_coding	1066	657.463	-1.60605	0.514165	-3.12361	0.00178647	0.0229109	down	luminal
ENSG00000213626	LBH	limb bud and heart development	protein_coding	81606	526.236	-1.27412	0.407921	-3.12344	0.00178747	0.0229109	down	luminal_TNBC
ENSG00000141293	SKAP1	src kinase associated phosphoprotein 1	protein_coding	8631	195.386	-1.45534	0.466495	-3.11974	0.00181012	0.0231657	down	luminal_HER2_TNBC
ENSG00000204472	AIF1	allograft inflammatory factor 1	protein_coding	199	379.843	-1.06255	0.340571	-3.11992	0.001809	0.0231657	down	luminal_HER2_TNBC
ENSG00000161940	BCL6B	B-cell CLL/lymphoma 6B	protein_coding	255877	151.858	-1.29076	0.413844	-3.11896	0.00181491	0.0231867	down	luminal
ENSG00000043462	LCP2	lymphocyte cytosolic protein 2	protein_coding	3937	1784.02	-1.15342	0.370052	-3.11693	0.00182746	0.0233162	down	luminal_HER2
ENSG00000092969	TGFB2	transforming growth factor beta 2	protein_coding	7042	303.345	1.40194	0.449881	3.11624	0.00183176	0.0233531	up	luminal
ENSG00000187527	ATP13A5	ATPase 13A5	protein_coding	344905	832.214	1.71382	0.550932	3.11077	0.001866	0.0237354	up	luminal
ENSG00000105894	PTN	pleiotrophin	protein_coding	5764	384.619	1.11135	0.357439	3.10921	0.00187587	0.0238428	up	luminal_HER2_TNBC
ENSG00000094755	GABRP	gamma-aminobutyric acid type A receptor pi subunit	protein_coding	2568	1026.61	-2.24438	0.722104	-3.10812	0.00188282	0.0239129	down	luminal_HER2
ENSG00000181013	C17orf47	chromosome 17 open reading frame 47	protein_coding	284083	89.1048	-2.01283	0.647741	-3.10746	0.00188704	0.0239484	down	luminal
ENSG00000080031	PTPRH	protein tyrosine phosphatase, receptor type H	protein_coding	5794	525.903	1.52616	0.491584	3.10458	0.00190548	0.0241273	up	luminal_HER2
ENSG00000096996	IL12RB1	interleukin 12 receptor subunit beta 1	protein_coding	3594	142.402	-1.30705	0.421066	-3.10415	0.00190828	0.0241273	down	luminal_TNBC
ENSG00000155428	TRIM74	tripartite motif containing 74	protein_coding	378108	44.7061	2.7831	0.896577	3.10414	0.00190835	0.0241273	up	luminal
ENSG00000110076	NRXN2	neurexin 2	protein_coding	9379	813.755	1.21081	0.390137	3.10355	0.00191212	0.0241565	up	luminal
ENSG00000165972	CCDC38	coiled-coil domain containing 38	protein_coding	120935	86.0593	1.72856	0.557027	3.10318	0.00191452	0.0241607	up	luminal
ENSG00000165457	FOLR2	folate receptor beta	protein_coding	2350	200.853	-1.64933	0.532174	-3.09922	0.0019403	0.0244387	down	luminal_HER2_TNBC
ENSG00000101347	SAMHD1	SAM and HD domain containing deoxynucleoside triphosphate triphosphohydrolase 1	protein_coding	25939	8498.86	-1.00742	0.325305	-3.09686	0.00195583	0.0246139	down	luminal_HER2
ENSG00000163638	ADAMTS9	ADAM metallopeptidase with thrombospondin type 1 motif 9	protein_coding	56999	1921.1	-1.05323	0.340119	-3.09666	0.00195715	0.0246139	down	luminal_HER2
ENSG00000101680	LAMA1	laminin subunit alpha 1	protein_coding	284217	1093.31	-1.13757	0.367405	-3.09623	0.00195999	0.0246311	down	luminal_HER2
ENSG00000115956	PLEK	pleckstrin	protein_coding	5341	599.178	-1.38481	0.447309	-3.09587	0.00196239	0.0246427	down	luminal_TNBC
ENSG00000158163	DZIP1L	DAZ interacting zinc finger protein 1 like	protein_coding	199221	226.669	-1.08142	0.349479	-3.09439	0.00197215	0.0247281	down	luminal_HER2
ENSG00000087258	GNAO1	G protein subunit alpha o1	protein_coding	2775	416.285	1.4241	0.460277	3.09401	0.00197472	0.0247417	up	luminal
ENSG00000109452	INPP4B	inositol polyphosphate-4-phosphatase type II B	protein_coding	8821	4079.57	-1.00173	0.32389	-3.09282	0.00198267	0.0248227	down	luminal_HER2
ENSG00000172955	ADH6	alcohol dehydrogenase 6 (class V)	protein_coding	130	91.0611	-1.72947	0.55928	-3.09231	0.00198606	0.0248466	down	luminal_HER2
ENSG00000163687	DNASE1L3	deoxyribonuclease 1 like 3	protein_coding	1776	42.8701	-2.12671	0.687986	-3.0912	0.00199346	0.0249019	down	luminal_HER2_TNBC
ENSG00000163485	ADORA1	adenosine A1 receptor	protein_coding	134	30.6171	1.64802	0.533766	3.08754	0.00201822	0.0251924	up	luminal
ENSG00000197565	COL4A6	collagen type IV alpha 6 chain	protein_coding	1288	140.064	-2.08687	0.67667	-3.08403	0.0020422	0.0254347	down	luminal_HER2
ENSG00000171954	CYP4F22	cytochrome P450 family 4 subfamily F member 22	protein_coding	126410	111.517	-2.38145	0.772603	-3.08237	0.00205356	0.0255571	down	luminal_TNBC
ENSG00000163736	PPBP	pro-platelet basic protein	protein_coding	5473	23.1642	2.75801	0.894896	3.08193	0.00205661	0.025576	up	luminal_TNBC
ENSG00000134539	KLRD1	killer cell lectin like receptor D1	protein_coding	3824	101.141	-1.44776	0.469979	-3.08049	0.00206664	0.0256625	down	luminal_HER2_TNBC
ENSG00000197172	MAGEA6	MAGE family member A6	protein_coding	4105	606.339	1.75837	0.570853	3.08025	0.00206824	0.0256634	up	luminal
ENSG00000266302			protein_coding		427.122	2.13746	0.694355	3.07834	0.00208158	0.0258097	up
ENSG00000188385	JAKMIP3	Janus kinase and microtubule interacting protein 3	protein_coding	282973	451.512	1.43359	0.465793	3.07774	0.00208579	0.0258428	up	luminal
ENSG00000113532	ST8SIA4	ST8 alpha-N-acetyl-neuraminide alpha-2,8-sialyltransferase 4	protein_coding	7903	264.524	-1.25552	0.408172	-3.07595	0.00209831	0.0259787	down	luminal_HER2_TNBC
ENSG00000140563	MCTP2	multiple C2 and transmembrane domain containing 2	protein_coding	55784	723.252	-1.3628	0.443177	-3.07507	0.00210452	0.0259947	down	luminal
ENSG00000143333	RGS16	regulator of G protein signaling 16	protein_coding	6004	302.985	-1.14363	0.37192	-3.07495	0.0021054	0.0259947	down	luminal_TNBC
ENSG00000161082	CELF5	CUGBP Elav-like family member 5	protein_coding	60680	50.9357	2.15569	0.701066	3.07488	0.00210586	0.0259947	up	luminal
ENSG00000080224	EPHA6	EPH receptor A6	protein_coding	285220	113.67	1.97846	0.643721	3.07348	0.00211577	0.0260789	up	luminal
ENSG00000163534	FCRL1	Fc receptor like 1	protein_coding	115350	30.1451	-3.16894	1.03199	-3.0707	0.00213561	0.0263041	down	luminal_TNBC
ENSG00000158747	NBL1	neuroblastoma 1, DAN family BMP antagonist	protein_coding	4681	623.862	-1.5964	0.519924	-3.07045	0.00213735	0.0263061	down	luminal_HER2_TNBC
ENSG00000214140	PRCD	photoreceptor disc component	protein_coding	768206	280.289	-1.56052	0.50857	-3.06845	0.00215169	0.0264048	down	luminal_HER2
ENSG00000135069	PSAT1	phosphoserine aminotransferase 1	protein_coding	29968	697.484	1.24494	0.405895	3.06715	0.00216114	0.0265013	up	luminal_HER2
ENSG00000114529	C3orf52	chromosome 3 open reading frame 52	protein_coding	79669	387.373	-1.20028	0.391654	-3.06465	0.00217927	0.0266845	down	luminal
ENSG00000106089	STX1A	syntaxin 1A	protein_coding	6804	328.242	1.10645	0.361134	3.06382	0.00218534	0.0267392	up	luminal
ENSG00000156395	SORCS3	sortilin related VPS10 domain containing receptor 3	protein_coding	22986	50.6061	3.02042	0.986823	3.06075	0.00220781	0.0269747	up	luminal_HER2_TNBC
ENSG00000196664	TLR7	toll like receptor 7	protein_coding	51284	302.918	-1.20942	0.395569	-3.05742	0.00223252	0.0272567	down	luminal
ENSG00000164100	NDST3	N-deacetylase and N-sulfotransferase 3	protein_coding	9348	148.455	1.52694	0.500035	3.05367	0.00226064	0.0275798	up	luminal
ENSG00000139193	CD27	CD27 molecule	protein_coding	939	73.0265	-1.43758	0.470884	-3.05294	0.00226614	0.0276119	down	luminal
ENSG00000196091	MYBPC1	myosin binding protein C, slow type	protein_coding	4604	4062.64	2.00777	0.657665	3.05288	0.00226657	0.0276119	up	luminal
ENSG00000157510	AFAP1L1	actin filament associated protein 1 like 1	protein_coding	134265	481.113	-1.15693	0.379656	-3.04732	0.00230893	0.0280869	down	luminal
ENSG00000278599	TBC1D3E	TBC1 domain family member 3E	protein_coding	102723859	150.125	2.66736	0.876633	3.04273	0.00234443	0.0284566	up	luminal_TNBC
ENSG00000095110	NXPE1	neurexophilin and PC-esterase domain family member 1	protein_coding	120400	66.9896	-1.96171	0.645098	-3.04094	0.00235837	0.0285843	down	luminal
ENSG00000176749	CDK5R1	cyclin dependent kinase 5 regulatory subunit 1	protein_coding	8851	227.926	1.50455	0.495534	3.03622	0.00239567	0.0290154	up	luminal
ENSG00000083457	ITGAE	integrin subunit alpha E	protein_coding	3682	291.568	-1.44699	0.477252	-3.03192	0.00243	0.0293284	down	luminal
ENSG00000117707	PROX1	prospero homeobox 1	protein_coding	5629	100.438	1.77358	0.585003	3.03174	0.00243149	0.0293284	up	luminal
ENSG00000173227	SYT12	synaptotagmin 12	protein_coding	91683	433.839	1.31117	0.432437	3.03205	0.00242898	0.0293284	up	luminal_TNBC
ENSG00000251493	FOXD1	forkhead box D1	protein_coding	2297	187.639	1.54715	0.510327	3.03168	0.00243196	0.0293284	up	luminal_HER2_TNBC
ENSG00000175267	VWA3A	von Willebrand factor A domain containing 3A	protein_coding	146177	148.557	1.36124	0.449698	3.02701	0.00246982	0.029741	up	luminal
ENSG00000126583	PRKCG	protein kinase C gamma	protein_coding	5582	78.025	2.40454	0.794586	3.02615	0.00247686	0.0297829	up	luminal
ENSG00000127152	BCL11B	B-cell CLL/lymphoma 11B	protein_coding	64919	67.1154	-1.77538	0.586968	-3.02466	0.0024891	0.0299086	down	luminal
ENSG00000100101			protein_coding		300.764	2.15165	0.711752	3.02303	0.00250259	0.0299728	up
ENSG00000120913	PDLIM2	PDZ and LIM domain 2	protein_coding	64236	206.268	-1.03584	0.342644	-3.02309	0.00250208	0.0299728	down	luminal
ENSG00000134901	KDELC1	KDEL motif containing 1	protein_coding	79070	292.246	-1.31004	0.433367	-3.02293	0.00250341	0.0299728	down	luminal
ENSG00000185055	EFCAB10	EF-hand calcium binding domain 10	protein_coding	100130771	53.0759	2.069	0.684296	3.02354	0.00249836	0.0299728	up	luminal
ENSG00000105808	RASA4	RAS p21 protein activator 4	protein_coding	102724229	1665.81	-1.06108	0.35105	-3.02259	0.00250619	0.0299846	down	luminal_HER2_TNBC
ENSG00000134690	CDCA8	cell division cycle associated 8	protein_coding	55143	642.719	1.362	0.450658	3.02225	0.00250902	0.0299949	up	luminal
ENSG00000010438	PRSS3	protease, serine 3	protein_coding	5646	112.766	1.98371	0.656473	3.02177	0.00251299	0.0300015	up	luminal_HER2
ENSG00000107438	PDLIM1	PDZ and LIM domain 1	protein_coding	9124	1074.34	-1.05865	0.350404	-3.02122	0.00251755	0.0300131	down	luminal
ENSG00000171502	COL24A1	collagen type XXIV alpha 1 chain	protein_coding	255631	966.368	-1.11014	0.367447	-3.02124	0.00251746	0.0300131	down	luminal
ENSG00000149328	GLB1L2	galactosidase beta 1 like 2	protein_coding	89944	562.902	1.20529	0.399029	3.02055	0.0025232	0.030059	up	luminal_HER2
ENSG00000134115	CNTN6	contactin 6	protein_coding	27255	77.4001	2.21359	0.73326	3.01884	0.00253747	0.0302074	up	luminal_TNBC
ENSG00000016602	CLCA4	chloride channel accessory 4	protein_coding	22802	73.4445	2.14377	0.710293	3.01815	0.00254326	0.0302333	up	luminal
ENSG00000204767	FAM196B	family with sequence similarity 196 member B	protein_coding	100131897	114.38	-1.08535	0.359713	-3.01727	0.00255066	0.0302998	down	luminal_HER2_TNBC
ENSG00000101542	CDH20	cadherin 20	protein_coding	28316	122.877	2.24674	0.744706	3.01694	0.00255337	0.0303104	up	luminal
ENSG00000157064	NMNAT2	nicotinamide nucleotide adenylyltransferase 2	protein_coding	23057	175.639	1.61399	0.53517	3.01584	0.00256265	0.0303774	up	luminal
ENSG00000104804	TULP2	tubby like protein 2	protein_coding	7288	28.7255	2.65732	0.881453	3.0147	0.00257231	0.0304703	up	luminal_TNBC
ENSG00000137960	GIPC2	GIPC PDZ domain containing family member 2	protein_coding	54810	37.3092	-1.9324	0.641169	-3.01386	0.00257943	0.0305114	down	luminal_HER2_TNBC
ENSG00000204397	CARD16	caspase recruitment domain family member 16	protein_coding	114769	613.033	-1.38477	0.459563	-3.01322	0.0025849	0.0305328	down	luminal
ENSG00000176720	BOK	BOK, BCL2 family apoptosis regulator	protein_coding	666	66.2183	-1.43299	0.475827	-3.01157	0.00259899	0.0306776	down	luminal
ENSG00000154975	CA10	carbonic anhydrase 10	protein_coding	56934	128.715	2.39968	0.797056	3.01068	0.00260665	0.0306813	up	luminal_HER2_TNBC
ENSG00000169432	SCN9A	sodium voltage-gated channel alpha subunit 9	protein_coding	6335	938.657	-1.16817	0.387962	-3.01104	0.00260358	0.0306813	down	luminal_HER2
ENSG00000007062	PROM1	prominin 1	protein_coding	8842	1171.02	1.48681	0.494174	3.00867	0.00262391	0.0308194	up	luminal
ENSG00000129159	KCNC1	potassium voltage-gated channel subfamily C member 1	protein_coding	3746	59.5743	2.07654	0.690146	3.00884	0.00262244	0.0308194	up	luminal_TNBC
ENSG00000011426	ANLN	anillin actin binding protein	protein_coding	54443	2840.25	1.14507	0.380632	3.00833	0.00262686	0.0308324	up	luminal
ENSG00000116157	GPX7	glutathione peroxidase 7	protein_coding	2882	109.817	-1.38368	0.460386	-3.00547	0.00265171	0.0310168	down	luminal_HER2
ENSG00000140459	CYP11A1	cytochrome P450 family 11 subfamily A member 1	protein_coding	1583	40.7802	-1.8919	0.62949	-3.00545	0.00265185	0.0310168	down	luminal_TNBC
ENSG00000240583	AQP1	aquaporin 1 (Colton blood group)	protein_coding	358	487.944	-1.11052	0.369657	-3.0042	0.0026628	0.0311232	down	luminal_HER2
ENSG00000181218	HIST3H2A	histone cluster 3 H2A	protein_coding	92815	532.063	1.06734	0.355445	3.00285	0.00267468	0.0312208	up	luminal
ENSG00000197646	PDCD1LG2	programmed cell death 1 ligand 2	protein_coding	80380	189.958	-1.05972	0.353083	-3.00133	0.002688	0.0313519	down	luminal_HER2
ENSG00000122176	FMOD	fibromodulin	protein_coding	2331	430.949	-1.3802	0.459965	-3.00067	0.00269387	0.0313765	down	luminal_TNBC
ENSG00000134538	SLCO1B1	solute carrier organic anion transporter family member 1B1	protein_coding	10599	82.0409	2.78823	0.929166	3.00079	0.00269277	0.0313765	up	luminal
ENSG00000265590			protein_coding		58.2488	2.88332	0.961201	2.99971	0.00270239	0.0314524	up
ENSG00000101000	PROCR	protein C receptor	protein_coding	10544	267.77	-1.13852	0.379668	-2.99873	0.00271109	0.0315112	down	luminal_HER2_TNBC
ENSG00000130943	PKDREJ	polycystin family receptor for egg jelly	protein_coding	10343	132.341	1.04191	0.347673	2.99682	0.00272816	0.0316259	up	luminal
ENSG00000134769	DTNA	dystrobrevin alpha	protein_coding	1837	2406.77	1.00639	0.335884	2.99625	0.00273326	0.0316588	up	luminal
ENSG00000050628	PTGER3	prostaglandin E receptor 3	protein_coding	5733	178.473	-1.80815	0.603937	-2.99393	0.0027541	0.0318782	down	luminal_HER2_TNBC
ENSG00000058404	CAMK2B	calcium/calmodulin dependent protein kinase II beta	protein_coding	816	304.498	1.97718	0.661062	2.99091	0.00278144	0.0321723	up	luminal_HER2_TNBC
ENSG00000056998	GYG2	glycogenin 2	protein_coding	8908	214.581	-1.42548	0.476781	-2.98981	0.00279155	0.0322586	down	luminal
ENSG00000136573	BLK	BLK proto-oncogene, Src family tyrosine kinase	protein_coding	640	88.8071	-1.99118	0.666035	-2.98961	0.00279337	0.0322586	down	luminal_HER2_TNBC
ENSG00000178695	KCTD12	potassium channel tetramerization domain containing 12	protein_coding	115207	332.429	-1.04324	0.348971	-2.98946	0.00279469	0.0322586	down	luminal
ENSG00000162676	GFI1	growth factor independent 1 transcriptional repressor	protein_coding	2672	50.3799	-2.31801	0.775741	-2.98813	0.00280692	0.0323774	down	luminal_TNBC
ENSG00000064787	BCAS1	breast carcinoma amplified sequence 1	protein_coding	8537	2324.23	1.43139	0.479077	2.98782	0.00280978	0.032388	up	luminal_TNBC
ENSG00000140481	CCDC33	coiled-coil domain containing 33	protein_coding	80125	54.8425	1.9378	0.648728	2.98708	0.0028166	0.0324395	up	luminal
ENSG00000165164	CFAP47	cilia and flagella associated protein 47	protein_coding	286464	529.781	1.52062	0.509161	2.98652	0.00282176	0.0324395	up	luminal
ENSG00000126878	AIF1L	allograft inflammatory factor 1 like	protein_coding	83543	527.918	1.26622	0.42447	2.98306	0.00285381	0.0327375	up	luminal
ENSG00000167210	LOXHD1	lipoxygenase homology domains 1	protein_coding	125336	107.777	-1.70027	0.570054	-2.98265	0.00285764	0.0327589	down	luminal_HER2_TNBC
ENSG00000242574	HLA-DMB	major histocompatibility complex, class II, DM beta	protein_coding	3109	256.134	-1.53511	0.515528	-2.97774	0.00290383	0.0332656	down	luminal_HER2_TNBC
ENSG00000174600	CMKLR1	chemerin chemokine-like receptor 1	protein_coding	1240	209.33	-1.32921	0.446453	-2.97727	0.00290826	0.0332936	down	luminal
ENSG00000110876	SELPLG	selectin P ligand	protein_coding	6404	908.485	-1.27072	0.426959	-2.9762	0.00291842	0.0333868	down	luminal_TNBC
ENSG00000198429	ZNF69	zinc finger protein 69	protein_coding	7620	1641.43	-1.07491	0.36122	-2.97579	0.0029224	0.0333868	down	luminal
ENSG00000258315	C17orf49	chromosome 17 open reading frame 49	protein_coding	124944	464.926	-1.30072	0.437158	-2.97541	0.00292601	0.0334053	down	luminal
ENSG00000158445	KCNB1	potassium voltage-gated channel subfamily B member 1	protein_coding	3745	155.732	1.56658	0.526599	2.97489	0.00293089	0.0334382	up	luminal
ENSG00000131042	LILRB2	leukocyte immunoglobulin like receptor B2	protein_coding	10288	431.466	-1.51815	0.510702	-2.97267	0.00295222	0.0336355	down	luminal_HER2_TNBC
ENSG00000135218	CD36	CD36 molecule	protein_coding	948	7162.8	-1.98386	0.667547	-2.97186	0.00296004	0.0336878	down	luminal_HER2_TNBC
ENSG00000143816	WNT9A	Wnt family member 9A	protein_coding	7483	45.7941	-1.42264	0.478758	-2.97152	0.00296328	0.0336927	down	luminal_HER2
ENSG00000022567	SLC45A4	solute carrier family 45 member 4	protein_coding	57210	340.626	1.00371	0.337898	2.97045	0.00297365	0.0337877	up	luminal
ENSG00000167619	TMEM145	transmembrane protein 145	protein_coding	284339	187.857	1.80135	0.606825	2.96848	0.0029928	0.0339821	up	luminal
ENSG00000130032	PRRG3	proline rich and Gla domain 3	protein_coding	79057	3960.34	-1.18234	0.398636	-2.96596	0.0030174	0.0341917	down	luminal_HER2
ENSG00000173269	MMRN2	multimerin 2	protein_coding	79812	446.787	-1.12831	0.381321	-2.95895	0.00308689	0.0348375	down	luminal_HER2
ENSG00000100344	PNPLA3	patatin like phospholipase domain containing 3	protein_coding	80339	631.079	1.47547	0.498932	2.95726	0.0031039	0.0349293	up	luminal
ENSG00000164061	BSN	bassoon presynaptic cytomatrix protein	protein_coding	8927	458.306	1.23022	0.416021	2.95712	0.0031053	0.0349293	up	luminal_TNBC
ENSG00000175879	HOXD8	homeobox D8	protein_coding	3234	308.659	-1.78821	0.605326	-2.95414	0.00313546	0.0352191	down	luminal_HER2_TNBC
ENSG00000163491	NEK10	NIMA related kinase 10	protein_coding	152110	1836.91	-1.28164	0.433956	-2.95339	0.00314304	0.0352806	down	luminal
ENSG00000075290	WNT8B	Wnt family member 8B	protein_coding	7479	12.9949	2.61733	0.886647	2.95194	0.00315787	0.0353994	up	luminal
ENSG00000183386	FHL3	four and a half LIM domains 3	protein_coding	2275	123.251	-1.06292	0.360132	-2.95148	0.00316253	0.035428	down	luminal
ENSG00000145287	PLAC8	placenta specific 8	protein_coding	51316	207.015	-1.25451	0.425145	-2.95078	0.00316971	0.0354846	down	luminal_HER2_TNBC
ENSG00000179954	SSC5D	scavenger receptor cysteine rich family member with 5 domains	protein_coding	284297	2160.7	-1.18304	0.401026	-2.95004	0.00317735	0.0355464	down	luminal_HER2
ENSG00000169783	LINGO1	leucine rich repeat and Ig domain containing 1	protein_coding	84894	367.616	1.05439	0.357749	2.94728	0.00320581	0.0358408	up	luminal
ENSG00000112175	BMP5	bone morphogenetic protein 5	protein_coding	653	199.409	1.97168	0.66926	2.94607	0.00321844	0.0359574	up	luminal
ENSG00000143847	PPFIA4	PTPRF interacting protein alpha 4	protein_coding	8497	371.885	1.29291	0.438891	2.94586	0.00322054	0.0359574	up	luminal
ENSG00000239697	TNFSF12	TNF superfamily member 12	protein_coding	8742	115.656	-1.44815	0.491633	-2.94559	0.00322343	0.0359655	down	luminal_HER2_TNBC
ENSG00000162383	SLC1A7	solute carrier family 1 member 7	protein_coding	6512	32.1901	-2.34788	0.79737	-2.94453	0.00323449	0.0360649	down	luminal_TNBC
ENSG00000197444	OGDHL	oxoglutarate dehydrogenase like	protein_coding	55753	155.481	1.94115	0.659436	2.94365	0.00324362	0.0361425	up	luminal_HER2_TNBC
ENSG00000120068	HOXB8	homeobox B8	protein_coding	3218	17.8895	-3.00486	1.0211	-2.94276	0.00325304	0.0361954	down	luminal
ENSG00000101695	RNF125	ring finger protein 125	protein_coding	54941	144.961	-1.40183	0.476936	-2.93924	0.00329014	0.0364412	down	luminal
ENSG00000131477	RAMP2	receptor activity modifying protein 2	protein_coding	10266	148.157	-1.18136	0.401883	-2.93955	0.00328692	0.0364412	down	luminal_HER2_TNBC
ENSG00000222009	BTBD19	BTB domain containing 19	protein_coding	149478	393.501	-1.1278	0.383702	-2.93927	0.00328986	0.0364412	down	luminal_HER2_TNBC
ENSG00000122694	GLIPR2	GLI pathogenesis related 2	protein_coding	152007	378.562	-1.19401	0.406573	-2.93677	0.00331649	0.0366371	down	luminal
ENSG00000167618	LAIR2	leukocyte associated immunoglobulin like receptor 2	protein_coding	3904	9.48105	-2.9822	1.01612	-2.93488	0.00333672	0.0368362	down	luminal_TNBC
ENSG00000214338	SOGA3	SOGA family member 3	protein_coding	387104	143.633	1.35476	0.461715	2.93419	0.00334417	0.036894	up	luminal
ENSG00000108370	RGS9	regulator of G protein signaling 9	protein_coding	8787	1848.93	-1.26762	0.432486	-2.93101	0.00337866	0.0371519	down	luminal
ENSG00000244752	CRYBB2	crystallin beta B2	protein_coding	1415	40.6311	1.63239	0.557023	2.93057	0.00338346	0.0371768	up	luminal
ENSG00000260287	TBC1D3G	TBC1 domain family member 3G	protein_coding	101060321	561.819	-8.776	2.99502	-2.9302	0.00338746	0.0371768	down	luminal
ENSG00000164330	EBF1	early B-cell factor 1	protein_coding	1879	636.474	-1.07225	0.366031	-2.92939	0.0033963	0.0372479	down	luminal_HER2
ENSG00000103257	SLC7A5	solute carrier family 7 member 5	protein_coding	8140	3594.85	1.347	0.460021	2.92813	0.00341007	0.0373571	up	luminal
ENSG00000158104	HPD	4-hydroxyphenylpyruvate dioxygenase	protein_coding	3242	228.457	1.10667	0.37803	2.92746	0.00341744	0.0373571	up	luminal
ENSG00000162433	AK4	adenylate kinase 4	protein_coding	205	479.181	1.10904	0.378809	2.9277	0.00341478	0.0373571	up	luminal_HER2
ENSG00000169507	SLC38A11	solute carrier family 38 member 11	protein_coding	151258	238.42	1.65739	0.566122	2.92763	0.00341561	0.0373571	up	luminal_HER2_TNBC
ENSG00000241962			protein_coding		14.7778	2.9907	1.02211	2.92599	0.0034336	0.0375092	up
ENSG00000166073	GPR176	G protein-coupled receptor 176	protein_coding	11245	141.586	-1.30848	0.447382	-2.92475	0.00344735	0.0376349	down	luminal
ENSG00000183117	CSMD1	CUB and Sushi multiple domains 1	protein_coding	64478	348.31	1.63613	0.559669	2.92338	0.00346251	0.0377757	up	luminal
ENSG00000128606	LRRC17	leucine rich repeat containing 17	protein_coding	10234	251.713	-1.08831	0.372322	-2.92305	0.00346624	0.0377917	down	luminal
ENSG00000129465	RIPK3	receptor interacting serine/threonine kinase 3	protein_coding	11035	179.903	-1.77918	0.608779	-2.92254	0.00347191	0.0378289	down	luminal_HER2
ENSG00000188269	OR7A5	olfactory receptor family 7 subfamily A member 5	protein_coding	26659	31.1721	3.03422	1.03846	2.92183	0.00347978	0.0378899	up	luminal_TNBC
ENSG00000187824	TMEM220	transmembrane protein 220	protein_coding	388335	144.848	-1.43959	0.492814	-2.92115	0.0034874	0.0379481	down	luminal
ENSG00000166363	OR10A5	olfactory receptor family 10 subfamily A member 5	protein_coding	144124	192.427	-1.89033	0.647232	-2.92064	0.00349312	0.0379857	down	luminal_HER2
ENSG00000139737	SLAIN1	SLAIN motif family member 1	protein_coding	122060	742.295	1.65876	0.568385	2.91837	0.00351862	0.038219	up	luminal_TNBC
ENSG00000165071	TMEM71	transmembrane protein 71	protein_coding	137835	89.7968	-1.60762	0.550869	-2.91833	0.00351915	0.038219	down	luminal_HER2
ENSG00000175356	SCUBE2	signal peptide, CUB domain and EGF like domain containing 2	protein_coding	57758	1003.36	-1.29635	0.44445	-2.91675	0.00353704	0.0383884	down	luminal_HER2_TNBC
ENSG00000170439	METTL7B	methyltransferase like 7B	protein_coding	196410	28.3992	2.07475	0.71141	2.91639	0.00354107	0.0384071	up	luminal_HER2
ENSG00000188580	NKAIN2	sodium/potassium transporting ATPase interacting 2	protein_coding	154215	54.4439	1.53663	0.52717	2.91487	0.0035584	0.0385451	up	luminal_TNBC
ENSG00000204624	DISP3	dispatched RND transporter family member 3	protein_coding	57540	195.223	1.68084	0.576816	2.914	0.0035683	0.0386273	up	luminal
ENSG00000136114	THSD1	thrombospondin type 1 domain containing 1	protein_coding	55901	236.197	-1.26942	0.435733	-2.91329	0.00357642	0.0386902	down	luminal_HER2
ENSG00000108798	ABI3	ABI family member 3	protein_coding	51225	66.9665	-1.32771	0.456187	-2.91045	0.00360905	0.0389172	down	luminal_TNBC
ENSG00000165633	VSTM4	V-set and transmembrane domain containing 4	protein_coding	196740	106.407	-1.03587	0.355983	-2.9099	0.00361543	0.0389609	down	luminal_HER2
ENSG00000167588	GPD1	glycerol-3-phosphate dehydrogenase 1	protein_coding	2819	241.042	-1.08238	0.372119	-2.9087	0.00362931	0.0390852	down	luminal_HER2
ENSG00000140478	GOLGA6D	golgin A6 family member D	protein_coding	653643	118.844	4.62259	1.58957	2.90807	0.00363662	0.0391387	up	luminal
ENSG00000152669	CCNO	cyclin O	protein_coding	10309	120.155	1.43498	0.493654	2.90685	0.00365087	0.0392668	up	luminal
ENSG00000113763	UNC5A	unc-5 netrin receptor A	protein_coding	90249	126.144	1.53392	0.52793	2.90553	0.0036663	0.0393821	up	luminal
ENSG00000167281	RBFOX3	RNA binding fox-1 homolog 3	protein_coding	146713	109.064	2.39975	0.826271	2.90431	0.00368067	0.0395111	up	luminal_HER2_TNBC
ENSG00000177283	FZD8	frizzled class receptor 8	protein_coding	8325	169.404	-1.38949	0.478528	-2.90368	0.00368804	0.0395648	down	luminal
ENSG00000205784	ARRDC5	arrestin domain containing 5	protein_coding	645432	119.869	-1.43407	0.494066	-2.90258	0.00370103	0.0396786	down	luminal_TNBC
ENSG00000119125	GDA	guanine deaminase	protein_coding	9615	31.1142	2.51197	0.866005	2.90064	0.00372404	0.0398998	up	luminal
ENSG00000183378	OVCH2	ovochymase 2 (gene/pseudogene)	protein_coding	341277	67.0218	-1.88367	0.649546	-2.89998	0.00373189	0.0399327	down	luminal
ENSG00000215915	ATAD3C	ATPase family, AAA domain containing 3C	protein_coding	219293	642.122	1.51217	0.521598	2.89911	0.00374218	0.0400171	up	luminal
ENSG00000144908	ALDH1L1	aldehyde dehydrogenase 1 family member L1	protein_coding	10840	154.708	1.47722	0.509624	2.89865	0.00374768	0.0400503	up	luminal_TNBC
ENSG00000120885	CLU	clusterin	protein_coding	1191	21851.9	1.11661	0.385505	2.89648	0.00377371	0.040277	up	luminal_HER2_TNBC
ENSG00000104998	IL27RA	interleukin 27 receptor subunit alpha	protein_coding	9466	112.482	-1.23597	0.4268	-2.8959	0.00378071	0.0403168	down	luminal_HER2
ENSG00000121335	PRB2	proline rich protein BstNI subfamily 2	protein_coding	653247	466.068	-1.53091	0.52867	-2.89577	0.00378226	0.0403168	down	luminal_HER2_TNBC
ENSG00000163083	INHBB	inhibin beta B subunit	protein_coding	3625	108.786	-1.32957	0.459381	-2.89427	0.00380037	0.0404325	down	luminal
ENSG00000047597	XK	X-linked Kx blood group	protein_coding	7504	83.0094	1.6241	0.562137	2.88915	0.00386284	0.0410188	up	luminal_HER2
ENSG00000116962	NID1	nidogen 1	protein_coding	4811	3661.92	-1.01292	0.35092	-2.88647	0.00389589	0.041291	down	luminal
ENSG00000147174	GCNA	germ cell nuclear acidic peptidase	protein_coding	93953	720.545	1.15716	0.401778	2.88009	0.00397563	0.0420295	up	luminal
ENSG00000118322	ATP10B	ATPase phospholipid transporting 10B (putative)	protein_coding	23120	169.623	1.54381	0.536329	2.87847	0.00399608	0.0421923	up	luminal
ENSG00000204352	C9orf129	chromosome 9 open reading frame 129	protein_coding	445577	15.4557	2.08179	0.723975	2.8755	0.0040339	0.0425379	up	luminal
ENSG00000106952	TNFSF8	TNF superfamily member 8	protein_coding	944	41.8269	-1.52187	0.52951	-2.8741	0.00405176	0.0426724	down	luminal
ENSG00000166924	NYAP1	neuronal tyrosine phosphorylated phosphoinositide-3-kinase adaptor 1	protein_coding	222950	60.9209	2.28151	0.793986	2.87349	0.0040596	0.042728	up	luminal
ENSG00000143119	CD53	CD53 molecule	protein_coding	963	819.245	-1.05329	0.366724	-2.87215	0.00407684	0.042823	down	luminal
ENSG00000150681	RGS18	regulator of G protein signaling 18	protein_coding	64407	108.742	-1.70928	0.595355	-2.87103	0.00409136	0.0429113	down	luminal_TNBC
ENSG00000040731	CDH10	cadherin 10	protein_coding	1008	76.9263	2.29996	0.80161	2.86917	0.00411549	0.0430882	up	luminal_HER2
ENSG00000135643	KCNMB4	potassium calcium-activated channel subfamily M regulatory beta subunit 4	protein_coding	27345	101.025	1.84546	0.64327	2.86887	0.00411945	0.0430882	up	luminal_TNBC
ENSG00000164465	DCBLD1	discoidin, CUB and LCCL domain containing 1	protein_coding	285761	922.259	-1.00254	0.349671	-2.86709	0.00414268	0.0432876	down	luminal
ENSG00000184933	OR6A2	olfactory receptor family 6 subfamily A member 2	protein_coding	8590	18.0619	-2.69019	0.938329	-2.867	0.00414384	0.0432876	down	luminal
ENSG00000141738	GRB7	growth factor receptor bound protein 7	protein_coding	2886	2549.79	1.06771	0.372508	2.86627	0.00415339	0.0433332	up	luminal
ENSG00000163618	CADPS	calcium dependent secretion activator	protein_coding	8618	620.066	1.20525	0.420466	2.86646	0.00415089	0.0433332	up	luminal
ENSG00000069712	KIAA1107	KIAA1107	protein_coding	23285	714.411	2.45862	0.858261	2.86466	0.00417459	0.0435272	up	luminal
ENSG00000205755	CRLF2	cytokine receptor like factor 2	protein_coding	64109	41.322	-1.89226	0.66103	-2.8626	0.00420187	0.0437843	down	luminal_TNBC
ENSG00000116147	TNR	tenascin R	protein_coding	7143	197.382	2.03286	0.710249	2.86218	0.00420733	0.0438139	up	luminal
ENSG00000172572	PDE3A	phosphodiesterase 3A	protein_coding	5139	1141.6	-1.12849	0.394958	-2.85724	0.00427349	0.0443647	down	luminal
ENSG00000183760	ACP7	acid phosphatase 7, tartrate resistant (putative)	protein_coding	390928	35.3366	1.98659	0.695555	2.85612	0.00428847	0.0444925	up	luminal
ENSG00000169169	CPT1C	carnitine palmitoyltransferase 1C	protein_coding	126129	181.425	1.22165	0.427771	2.85585	0.00429216	0.0445032	up	luminal
ENSG00000283632	EXOC3L2	exocyst complex component 3 like 2	protein_coding	90332	45.6875	-1.27912	0.448128	-2.85436	0.00431231	0.044629	down	luminal
ENSG00000172322	CLEC12A	C-type lectin domain family 12 member A	protein_coding	160364	36.8486	-1.66128	0.582549	-2.85175	0.00434796	0.0449293	down	luminal_HER2
ENSG00000206077	ZDHHC11B	zinc finger DHHC-type containing 11B	protein_coding		268.508	1.6866	0.591557	2.85112	0.00435656	0.0449757	up	luminal
ENSG00000134198	TSPAN2	tetraspanin 2	protein_coding	10100	165.11	-1.36307	0.478241	-2.85016	0.00436966	0.0450831	down	luminal_HER2
ENSG00000128340	RAC2	Rac family small GTPase 2	protein_coding	5880	530.159	-1.1982	0.420532	-2.84926	0.00438208	0.0451833	down	luminal_HER2_TNBC
ENSG00000173253	DMRT2	doublesex and mab-3 related transcription factor 2	protein_coding	10655	28.5078	-2.7753	0.974487	-2.84796	0.00440008	0.045313	down	luminal_HER2
ENSG00000251655	PRB1	proline rich protein BstNI subfamily 1	protein_coding	5542	124.738	-1.19232	0.418725	-2.84751	0.00440633	0.0453493	down	luminal_HER2_TNBC
ENSG00000189292	ALKAL2	ALK and LTK ligand 2	protein_coding	285016	74.4363	1.35744	0.477093	2.84522	0.00443802	0.0456474	up	luminal
ENSG00000084453	SLCO1A2	solute carrier organic anion transporter family member 1A2	protein_coding	6579	215.381	1.93365	0.680612	2.84105	0.00449651	0.0461354	up	luminal_TNBC
ENSG00000132938	MTUS2	microtubule associated scaffold protein 2	protein_coding	23281	194.815	1.84725	0.650458	2.83992	0.00451244	0.0462705	up	luminal
ENSG00000007933	FMO3	flavin containing monooxygenase 3	protein_coding	2328	477.283	-1.14503	0.403258	-2.83944	0.00451934	0.0463129	down	luminal_HER2
ENSG00000164318	EGFLAM	EGF like, fibronectin type III and laminin G domains	protein_coding	133584	314.353	-1.32322	0.466146	-2.83864	0.00453068	0.0464006	down	luminal_HER2_TNBC
ENSG00000166922	SCG5	secretogranin V	protein_coding	6447	141.703	1.14972	0.405307	2.83667	0.00455862	0.0466296	up	luminal
ENSG00000169994	MYO7B	myosin VIIB	protein_coding	4648	186.933	-1.23304	0.434714	-2.83644	0.00456191	0.0466347	down	luminal_HER2
ENSG00000168658	VWA3B	von Willebrand factor A domain containing 3B	protein_coding	200403	36.7709	2.04581	0.721372	2.836	0.00456825	0.046671	up	luminal
ENSG00000104972	LILRB1	leukocyte immunoglobulin like receptor B1	protein_coding	10859	308.624	-1.08672	0.383455	-2.83401	0.00459684	0.0468771	down	luminal_HER2_TNBC
ENSG00000127564	PKMYT1	protein kinase, membrane associated tyrosine/threonine 1	protein_coding	9088	185.414	1.05339	0.371918	2.83231	0.00462133	0.0470981	up	luminal
ENSG00000157554	ERG	ERG, ETS transcription factor	protein_coding	2078	279.088	-1.34156	0.473761	-2.83172	0.0046298	0.047127	down	luminal_HER2
ENSG00000214940	NPIPA8	nuclear pore complex interacting protein family member A8	protein_coding	101059953	1367.73	-1.13549	0.401341	-2.82924	0.00466581	0.0474647	down	luminal
ENSG00000159164	SV2A	synaptic vesicle glycoprotein 2A	protein_coding	9900	203.683	1.2971	0.458596	2.82841	0.00467797	0.047523	up	luminal
ENSG00000145990	GFOD1	glucose-fructose oxidoreductase domain containing 1	protein_coding	54438	376.968	1.05878	0.374894	2.8242	0.00473987	0.0480134	up	luminal
ENSG00000188859	FAM78B	family with sequence similarity 78 member B	protein_coding	149297	33.4335	-1.55618	0.551008	-2.82425	0.00473921	0.0480134	down	luminal_TNBC
ENSG00000204779	FOXD4L5	forkhead box D4 like 5	protein_coding	653427	44.4381	1.58169	0.560325	2.82281	0.00476051	0.0481641	up	luminal
ENSG00000131389	SLC6A6	solute carrier family 6 member 6	protein_coding	6533	988.369	-1.07627	0.381312	-2.82255	0.00476428	0.0481643	down	luminal_HER2
ENSG00000141668	CBLN2	cerebellin 2 precursor	protein_coding	147381	30.8997	2.62777	0.931577	2.82078	0.00479077	0.0482948	up	luminal
ENSG00000052802	MSMO1	methylsterol monooxygenase 1	protein_coding	6307	802.219	1.14442	0.405901	2.81946	0.0048104	0.0484344	up	luminal
ENSG00000203989	RHOXF2B	Rhox homeobox family member 2B	protein_coding		114.834	-4.43712	1.57403	-2.81895	0.00481815	0.0484741	down	luminal_HER2
ENSG00000006611	USH1C	USH1 protein network component harmonin	protein_coding	10083	300.408	3.15278	1.11859	2.81854	0.00482425	0.0484862	up	luminal_HER2
ENSG00000175520	UBQLN3	ubiquilin 3	protein_coding	50613	35.9988	-1.88889	0.670605	-2.8167	0.00485198	0.0486771	down	luminal_HER2
ENSG00000065609	SNAP91	synaptosome associated protein 91	protein_coding	9892	286.325	2.11624	0.751853	2.8147	0.00488224	0.0489116	up	luminal_TNBC
ENSG00000072163	LIMS2	LIM zinc finger domain containing 2	protein_coding	55679	303.626	-1.3484	0.479076	-2.81458	0.00488413	0.0489116	down	luminal_HER2
ENSG00000187758	ADH1A	alcohol dehydrogenase 1A (class I), alpha polypeptide	protein_coding	124	206.35	-1.82818	0.649536	-2.8146	0.0048838	0.0489116	down	luminal_HER2_TNBC
ENSG00000162188	GNG3	G protein subunit gamma 3	protein_coding	2785	84.7529	1.46238	0.519688	2.81396	0.00489353	0.0489763	up	luminal
ENSG00000182732	RGS6	regulator of G protein signaling 6	protein_coding	9628	131.48	1.66374	0.591323	2.81358	0.00489926	0.0490043	up	luminal
ENSG00000167244	IGF2	insulin like growth factor 2	protein_coding	3481	85.1148	-1.58149	0.562966	-2.80922	0.0049662	0.0495553	down	luminal
ENSG00000083067	TRPM3	transient receptor potential cation channel subfamily M member 3	protein_coding	80036	323.126	1.76063	0.626825	2.8088	0.00497259	0.049577	up	luminal_TNBC
ENSG00000138449	SLC40A1	solute carrier family 40 member 1	protein_coding	30061	8467.52	-1.13965	0.405758	-2.80869	0.00497431	0.049577	down	luminal
ENSG00000180340	FZD2	frizzled class receptor 2	protein_coding	2535	97.0993	-1.25447	0.446701	-2.80829	0.00498049	0.049609	down	luminal_HER2
ENSG00000115604	IL18R1	interleukin 18 receptor 1	protein_coding	8809	191.567	-1.09577	0.390223	-2.80806	0.00498412	0.0496156	down	luminal_HER2_TNBC
ENSG00000134343	ANO3	anoctamin 3	protein_coding	63982	123.171	2.18939	0.780307	2.80581	0.00501907	0.0498448	up	luminal
