# Supplementary material for: Mapping molecular subtype specific alterations in breast cancer brain metastases identifies clinically relevant vulnerabilities
Source: Nat Commun. 2022 Jan 26;13:514. doi: 10.1038/s41467-022-27987-5 (PMC8791982; doi:10.1038/s41467-022-27987-5)
Supplement: Supplementary file 6 — Supplementary Data 4 [file 41467_2022_27987_MOESM6_ESM.xlsx]

## Sheet: Sheet1
# Supplementary Data 4: Results of differential gene expression testing (brain mets vs primary breast tumour) for HER2+ subtype. Significant DEG (+/- log2 Fold Change 1.5 ; adjusted p-value < 0.01 ), table sorted by adjusted pvalue and "Set". A gene was defined as differentially expressed based on an Benjamini & Hochberg adjusted p-value <0.05 (Wald test) and a log2 Fold Change (FC) +/- 2.0.
#
ensembl_gene_id	hgnc_symbol	description	gene_biotype	entrezgene	baseMean	log2FoldChange	lfcSE	stat	pvalue	padj	reg	set
ENSG00000138615	CILP	cartilage intermediate layer protein	protein_coding	8483	715.237	-6.07461	0.363335	-16.7191	9.52156e-63	1.59143e-58	down	luminal_HER2_TNBC
ENSG00000131095	GFAP	glial fibrillary acidic protein	protein_coding	2670	2143.75	7.11481	0.433402	16.4162	1.4648e-60	1.22413e-56	up	luminal_HER2_TNBC
ENSG00000143387	CTSK	cathepsin K	protein_coding	1513	2961.99	-2.49036	0.174531	-14.2689	3.41905e-46	1.90486e-42	down	luminal_HER2_TNBC
ENSG00000109061	MYH1	myosin heavy chain 1	protein_coding	4619	494.816	-6.46566	0.465579	-13.8874	7.55678e-44	3.1576e-40	down	luminal_HER2_TNBC
ENSG00000174348	PODN	podocan	protein_coding	127435	634.598	-4.51103	0.325813	-13.8455	1.35501e-43	4.52953e-40	down	luminal_HER2_TNBC
ENSG00000143196	DPT	dermatopontin	protein_coding	1805	434.79	-7.18473	0.547634	-13.1196	2.5436e-39	7.08561e-36	down	luminal_HER2_TNBC
ENSG00000087245	MMP2	matrix metallopeptidase 2	protein_coding	4313	9242.96	-3.61202	0.287879	-12.547	4.12783e-36	9.85607e-33	down	luminal_HER2_TNBC
ENSG00000006788	MYH13	myosin heavy chain 13	protein_coding	8735	371.588	-6.35597	0.538556	-11.8019	3.8168e-32	7.97424e-29	down	luminal_HER2_TNBC
ENSG00000132386	SERPINF1	serpin family F member 1	protein_coding	5176	2578.15	-2.64408	0.225881	-11.7057	1.1924e-31	2.21443e-28	down	luminal_HER2_TNBC
ENSG00000113296	THBS4	thrombospondin 4	protein_coding	7060	1117.82	-2.87976	0.246584	-11.6786	1.64011e-31	2.74128e-28	down	luminal_HER2_TNBC
ENSG00000168779	SHOX2	short stature homeobox 2	protein_coding	6474	125.354	-7.82566	0.671485	-11.6543	2.18269e-31	3.3165e-28	down	luminal_HER2_TNBC
ENSG00000137745	MMP13	matrix metallopeptidase 13	protein_coding	4322	548.48	-5.30101	0.458255	-11.5678	5.99882e-31	8.35535e-28	down	luminal_HER2_TNBC
ENSG00000170801	HTRA3	HtrA serine peptidase 3	protein_coding	94031	439.868	-3.40954	0.297003	-11.4798	1.66608e-30	2.14206e-27	down	luminal_HER2_TNBC
ENSG00000264424	MYH4	myosin heavy chain 4	protein_coding	4622	546.84	-7.34548	0.656023	-11.197	4.21798e-29	5.03566e-26	down	luminal_HER2_TNBC
ENSG00000204291	COL15A1	collagen type XV alpha 1 chain	protein_coding	1306	2452.86	-2.81826	0.259873	-10.8448	2.11157e-27	2.35286e-24	down	luminal_HER2_TNBC
ENSG00000147588	PMP2	peripheral myelin protein 2	protein_coding	5375	182.057	7.58281	0.711813	10.6528	1.69163e-26	1.76712e-23	up	luminal_HER2_TNBC
ENSG00000170323	FABP4	fatty acid binding protein 4	protein_coding	2167	737.221	-6.47763	0.624029	-10.3803	3.04721e-25	2.99595e-22	down	luminal_HER2_TNBC
ENSG00000111799	COL12A1	collagen type XII alpha 1 chain	protein_coding	1303	22024.6	-2.86225	0.288884	-9.90796	3.84432e-23	3.56966e-20	down	luminal_HER2_TNBC
ENSG00000145423	SFRP2	secreted frizzled related protein 2	protein_coding	6423	1773.83	-4.27242	0.437674	-9.76166	1.64447e-22	1.37429e-19	down	luminal_HER2_TNBC
ENSG00000171885	AQP4	aquaporin 4	protein_coding	361	384.314	5.17572	0.530062	9.76437	1.60108e-22	1.37429e-19	up	luminal_HER2_TNBC
ENSG00000134775	FHOD3	formin homology 2 domain containing 3	protein_coding	80206	358.189	-2.68216	0.275093	-9.75001	1.84441e-22	1.46798e-19	down	luminal_HER2_TNBC
ENSG00000106624	AEBP1	AE binding protein 1	protein_coding	165	38850.5	-2.84482	0.294125	-9.67214	3.9601e-22	3.00859e-19	down	luminal_HER2_TNBC
ENSG00000106511	MEOX2	mesenchyme homeobox 2	protein_coding	4223	133.644	-6.40393	0.663659	-9.64942	4.94328e-22	3.59226e-19	down	luminal_HER2_TNBC
ENSG00000133020	MYH8	myosin heavy chain 8	protein_coding	4626	768.192	-6.67135	0.692783	-9.62978	5.98547e-22	4.16838e-19	down	luminal_HER2_TNBC
ENSG00000149968	MMP3	matrix metallopeptidase 3	protein_coding	4314	347.145	-7.61399	0.79861	-9.53405	1.51258e-21	1.01125e-18	down	luminal_HER2_TNBC
ENSG00000151388	ADAMTS12	ADAM metallopeptidase with thrombospondin type 1 motif 12	protein_coding	81792	1476.45	-3.06883	0.32439	-9.4603	3.07049e-21	1.97386e-18	down	luminal_HER2_TNBC
ENSG00000156738	MS4A1	membrane spanning 4-domains A1	protein_coding	931	244.99	-6.12791	0.659579	-9.29064	1.53369e-20	9.49411e-18	down	luminal_HER2_TNBC
ENSG00000106538	RARRES2	retinoic acid receptor responder 2	protein_coding	5919	247.45	-3.49262	0.377852	-9.24336	2.38886e-20	1.42598e-17	down	luminal_HER2_TNBC
ENSG00000186340	THBS2	thrombospondin 2	protein_coding	7058	5734.8	-2.30825	0.252143	-9.15456	5.45795e-20	3.14566e-17	down	luminal_HER2_TNBC
ENSG00000172156	CCL11	C-C motif chemokine ligand 11	protein_coding	6356	33.4781	-10.6384	1.16711	-9.11511	7.85913e-20	4.37858e-17	down	HER2_TNBC
ENSG00000130595	TNNT3	troponin T3, fast skeletal type	protein_coding	7140	119.674	-5.83635	0.641985	-9.09111	9.80346e-20	5.28565e-17	down	luminal_HER2_TNBC
ENSG00000180447	GAS1	growth arrest specific 1	protein_coding	2619	381.833	-4.39717	0.485796	-9.05146	1.41064e-19	7.36796e-17	down	luminal_HER2_TNBC
ENSG00000139329	LUM	lumican	protein_coding	4060	4118.09	-2.59822	0.28748	-9.0379	1.59709e-19	8.08902e-17	down	luminal_HER2_TNBC
ENSG00000157227	MMP14	matrix metallopeptidase 14	protein_coding	4323	2204.68	-1.91277	0.213333	-8.9661	3.0721e-19	1.51021e-16	down	luminal_HER2
ENSG00000163520	FBLN2	fibulin 2	protein_coding	2199	1533.28	-2.6736	0.299642	-8.92264	4.55287e-19	2.17419e-16	down	luminal_HER2
ENSG00000183160	TMEM119	transmembrane protein 119	protein_coding	338773	103.3	-4.01367	0.451246	-8.89465	5.8603e-19	2.72081e-16	down	luminal_HER2_TNBC
ENSG00000070193	FGF10	fibroblast growth factor 10	protein_coding	2255	136.141	-7.32566	0.826243	-8.86623	7.56623e-19	3.41789e-16	down	luminal_HER2_TNBC
ENSG00000140285	FGF7	fibroblast growth factor 7	protein_coding	2252	255.64	-3.89788	0.440437	-8.85002	8.75032e-19	3.84876e-16	down	luminal_HER2_TNBC
ENSG00000196549	MME	membrane metalloendopeptidase	protein_coding	4311	1030.13	-4.40065	0.497679	-8.84234	9.37325e-19	4.01704e-16	down	luminal_HER2_TNBC
ENSG00000196616	ADH1B	alcohol dehydrogenase 1B (class I), beta polypeptide	protein_coding	125	1781.18	-5.69685	0.648032	-8.791	1.48233e-18	6.1939e-16	down	luminal_HER2_TNBC
ENSG00000089225	TBX5	T-box 5	protein_coding	6910	239.412	-7.21235	0.822592	-8.76784	1.82132e-18	7.42477e-16	down	luminal_HER2_TNBC
ENSG00000091656	ZFHX4	zinc finger homeobox 4	protein_coding	79776	1485.58	-3.04333	0.349714	-8.70234	3.25099e-18	1.29374e-15	down	luminal_HER2_TNBC
ENSG00000125414	MYH2	myosin heavy chain 2	protein_coding	4620	615.766	-5.93966	0.687035	-8.64536	5.36338e-18	2.08473e-15	down	luminal_HER2_TNBC
ENSG00000134853	PDGFRA	platelet derived growth factor receptor alpha	protein_coding	5156	1320.96	-2.70624	0.313277	-8.63848	5.69649e-18	2.16389e-15	down	luminal_HER2_TNBC
ENSG00000164107	HAND2	heart and neural crest derivatives expressed 2	protein_coding	9464	32.3314	-7.0079	0.813639	-8.61303	7.11547e-18	2.64284e-15	down	luminal_HER2_TNBC
ENSG00000197614	MFAP5	microfibril associated protein 5	protein_coding	8076	208.689	-4.43944	0.517254	-8.58272	9.26597e-18	3.36677e-15	down	luminal_HER2_TNBC
ENSG00000163359	COL6A3	collagen type VI alpha 3 chain	protein_coding	1293	58301	-2.39182	0.279066	-8.57081	1.02757e-17	3.65421e-15	down	luminal_HER2_TNBC
ENSG00000169604	ANTXR1	anthrax toxin receptor 1	protein_coding	84168	7929.33	-2.02204	0.236538	-8.54848	1.24723e-17	4.34297e-15	down	luminal_HER2_TNBC
ENSG00000105989	WNT2	Wnt family member 2	protein_coding	7472	116.377	-4.7537	0.558014	-8.51896	1.60998e-17	5.49169e-15	down	luminal_HER2_TNBC
ENSG00000116132	PRRX1	paired related homeobox 1	protein_coding	5396	1284.88	-2.50669	0.297304	-8.43141	3.41514e-17	1.14161e-14	down	luminal_HER2_TNBC
ENSG00000170961	HAS2	hyaluronan synthase 2	protein_coding	3037	108.951	-3.39353	0.403115	-8.41827	3.82076e-17	1.25216e-14	down	luminal_HER2_TNBC
ENSG00000007314	SCN4A	sodium voltage-gated channel alpha subunit 4	protein_coding	6329	260.121	-5.78576	0.687877	-8.41103	4.06413e-17	1.3063e-14	down	luminal_HER2_TNBC
ENSG00000103196	CRISPLD2	cysteine rich secretory protein LCCL domain containing 2	protein_coding	83716	1002.86	-2.35688	0.281091	-8.38474	5.08373e-17	1.6032e-14	down	luminal_HER2_TNBC
ENSG00000167749	KLK4	kallikrein related peptidase 4	protein_coding	9622	97.1552	-4.70422	0.562178	-8.36786	5.86738e-17	1.81606e-14	down	luminal_HER2_TNBC
ENSG00000172061	LRRC15	leucine rich repeat containing 15	protein_coding	131578	545.049	-5.98582	0.71609	-8.35903	6.32341e-17	1.92163e-14	down	luminal_HER2_TNBC
ENSG00000137077	CCL21	C-C motif chemokine ligand 21	protein_coding	6366	62.2943	-6.26956	0.752321	-8.33362	7.84063e-17	2.29909e-14	down	luminal_HER2_TNBC
ENSG00000167210	LOXHD1	lipoxygenase homology domains 1	protein_coding	125336	95.7614	-4.64178	0.556948	-8.33433	7.79401e-17	2.29909e-14	down	luminal_HER2_TNBC
ENSG00000196460	RFX8	RFX family member 8, lacking RFX DNA binding domain	protein_coding	731220	135.841	-4.0983	0.493418	-8.30592	9.90467e-17	2.85425e-14	down	luminal_HER2_TNBC
ENSG00000197953	AADACL2	arylacetamide deacetylase like 2	protein_coding	344752	85.3465	-5.311	0.640439	-8.29275	1.10662e-16	3.13493e-14	down	luminal_HER2_TNBC
ENSG00000143341	HMCN1	hemicentin 1	protein_coding	83872	8798.23	-2.57621	0.314721	-8.18572	2.70692e-16	7.54056e-14	down	luminal_HER2_TNBC
ENSG00000132854	KANK4	KN motif and ankyrin repeat domains 4	protein_coding	163782	94.1337	-4.02755	0.492219	-8.18244	2.78147e-16	7.62123e-14	down	luminal_HER2
ENSG00000182326	C1S	complement C1s	protein_coding	716	8895.55	-2.33596	0.285886	-8.17096	3.0595e-16	8.24783e-14	down	luminal_HER2_TNBC
ENSG00000198829	SUCNR1	succinate receptor 1	protein_coding	56670	85.1398	-4.41021	0.543951	-8.10774	5.15711e-16	1.36819e-13	down	luminal_HER2_TNBC
ENSG00000137573	SULF1	sulfatase 1	protein_coding	23213	8157.06	-2.49535	0.308018	-8.10129	5.43779e-16	1.42011e-13	down	luminal_HER2_TNBC
ENSG00000182463	TSHZ2	teashirt zinc finger homeobox 2	protein_coding	128553	695.447	-3.35782	0.415827	-8.07504	6.7457e-16	1.73458e-13	down	luminal_HER2_TNBC
ENSG00000136859	ANGPTL2	angiopoietin like 2	protein_coding	23452	425.384	-2.32425	0.289186	-8.03722	9.18975e-16	2.32723e-13	down	luminal_HER2_TNBC
ENSG00000225614	ZNF469	zinc finger protein 469	protein_coding	84627	4154.48	-1.98501	0.247189	-8.03031	9.72295e-16	2.42551e-13	down	luminal_HER2
ENSG00000172020	GAP43	growth associated protein 43	protein_coding	2596	79.136	4.93693	0.618773	7.97857	1.48039e-15	3.63872e-13	up	luminal_HER2_TNBC
ENSG00000136040	PLXNC1	plexin C1	protein_coding	10154	2801.88	-2.20512	0.277537	-7.94531	1.93711e-15	4.69231e-13	down	luminal_HER2_TNBC
ENSG00000010932	FMO1	flavin containing monooxygenase 1	protein_coding	2326	143.189	-3.64053	0.461543	-7.88773	3.07732e-15	7.34777e-13	down	luminal_HER2_TNBC
ENSG00000122121	XPNPEP2	X-prolyl aminopeptidase 2	protein_coding	7512	60.2911	-6.36055	0.807839	-7.87354	3.44756e-15	8.11586e-13	down	luminal_HER2_TNBC
ENSG00000153993	SEMA3D	semaphorin 3D	protein_coding	223117	169.276	-4.6717	0.593678	-7.86908	3.57265e-15	8.2935e-13	down	luminal_HER2_TNBC
ENSG00000091986	CCDC80	coiled-coil domain containing 80	protein_coding	151887	7611.42	-2.97888	0.378951	-7.86086	3.81502e-15	8.73483e-13	down	luminal_HER2_TNBC
ENSG00000043355	ZIC2	Zic family member 2	protein_coding	7546	264.914	5.0178	0.639629	7.84486	4.33443e-15	9.78996e-13	up	luminal_HER2_TNBC
ENSG00000131459	GFPT2	glutamine-fructose-6-phosphate transaminase 2	protein_coding	9945	539.886	-2.55463	0.325772	-7.84179	4.44171e-15	9.8985e-13	down	luminal_HER2
ENSG00000168386	FILIP1L	filamin A interacting protein 1 like	protein_coding	11259	1798.82	-1.38928	0.177791	-7.81414	5.53395e-15	1.21703e-12	down	HER2
ENSG00000173068	BNC2	basonuclin 2	protein_coding	54796	1673.43	-2.73747	0.35171	-7.78331	7.06524e-15	1.53362e-12	down	luminal_HER2_TNBC
ENSG00000110427	KIAA1549L	KIAA1549 like	protein_coding	25758	439.803	-2.52225	0.325587	-7.7468	9.42364e-15	2.01932e-12	down	HER2_TNBC
ENSG00000157103	SLC6A1	solute carrier family 6 member 1	protein_coding	6529	169.105	2.84565	0.367671	7.73966	9.96853e-15	2.10904e-12	up	luminal_HER2_TNBC
ENSG00000148848	ADAM12	ADAM metallopeptidase domain 12	protein_coding	8038	2577.1	-2.29084	0.296564	-7.7246	1.12204e-14	2.34422e-12	down	luminal_HER2_TNBC
ENSG00000121898	CPXM2	carboxypeptidase X, M14 family member 2	protein_coding	119587	493.093	-3.83748	0.497153	-7.71891	1.17329e-14	2.42104e-12	down	luminal_HER2_TNBC
ENSG00000196660	SLC30A10	solute carrier family 30 member 10	protein_coding	55532	27.6922	5.46641	0.708755	7.7127	1.23187e-14	2.5109e-12	up	luminal_HER2_TNBC
ENSG00000004846	ABCB5	ATP binding cassette subfamily B member 5	protein_coding	340273	139.851	-4.21294	0.546482	-7.7092	1.26606e-14	2.54951e-12	down	luminal_HER2_TNBC
ENSG00000107562	CXCL12	C-X-C motif chemokine ligand 12	protein_coding	6387	1722.98	-2.17536	0.282365	-7.70407	1.31802e-14	2.62254e-12	down	luminal_HER2_TNBC
ENSG00000120820	GLT8D2	glycosyltransferase 8 domain containing 2	protein_coding	83468	255.837	-2.58834	0.33723	-7.67529	1.65041e-14	3.24529e-12	down	luminal_HER2_TNBC
ENSG00000264230	ANXA8L1	annexin A8 like 1	protein_coding	643650	204.078	-4.67301	0.609983	-7.66089	1.84649e-14	3.58863e-12	down	HER2
ENSG00000142173	COL6A2	collagen type VI alpha 2 chain	protein_coding	1292	29349.6	-2.03477	0.265981	-7.65006	2.00891e-14	3.85941e-12	down	luminal_HER2_TNBC
ENSG00000078098	FAP	fibroblast activation protein alpha	protein_coding	2191	2501.1	-2.24339	0.293722	-7.63779	2.20975e-14	4.14985e-12	down	luminal_HER2_TNBC
ENSG00000088756	ARHGAP28	Rho GTPase activating protein 28	protein_coding	79822	240.117	-3.19515	0.418318	-7.63809	2.20463e-14	4.14985e-12	down	luminal_HER2_TNBC
ENSG00000140287	HDC	histidine decarboxylase	protein_coding	3067	203.555	-5.01598	0.657632	-7.62734	2.39649e-14	4.45056e-12	down	luminal_HER2_TNBC
ENSG00000196159	FAT4	FAT atypical cadherin 4	protein_coding	79633	1665.56	-2.40909	0.316692	-7.60704	2.80435e-14	5.15076e-12	down	luminal_HER2
ENSG00000104321	TRPA1	transient receptor potential cation channel subfamily A member 1	protein_coding	8989	437.543	-2.6324	0.347237	-7.58098	3.42945e-14	6.23041e-12	down	luminal_HER2_TNBC
ENSG00000069431	ABCC9	ATP binding cassette subfamily C member 9	protein_coding	10060	1800.32	-1.99985	0.263893	-7.57826	3.50218e-14	6.29413e-12	down	luminal_HER2
ENSG00000099953	MMP11	matrix metallopeptidase 11	protein_coding	4320	1863.83	-3.24192	0.42851	-7.56556	3.86197e-14	6.86691e-12	down	luminal_HER2_TNBC
ENSG00000138080	EMILIN1	elastin microfibril interfacer 1	protein_coding	11117	407.427	-1.65158	0.218367	-7.56334	3.92854e-14	6.91174e-12	down	luminal_HER2_TNBC
ENSG00000197635	DPP4	dipeptidyl peptidase 4	protein_coding	1803	486.625	-2.65418	0.351388	-7.55341	4.24004e-14	7.38209e-12	down	luminal_HER2_TNBC
ENSG00000163395	IGFN1	immunoglobulin-like and fibronectin type III domain containing 1	protein_coding	91156	3100.89	-4.2187	0.559136	-7.54503	4.52199e-14	7.7918e-12	down	luminal_HER2_TNBC
ENSG00000128709	HOXD9	homeobox D9	protein_coding	3235	36.5797	-5.64215	0.748451	-7.53843	4.75648e-14	8.03028e-12	down	luminal_HER2_TNBC
ENSG00000133110	POSTN	periostin	protein_coding	10631	25060.6	-2.9229	0.387732	-7.53846	4.75562e-14	8.03028e-12	down	luminal_HER2_TNBC
ENSG00000038427	VCAN	versican	protein_coding	1462	45546.2	-2.19154	0.292002	-7.50524	6.13177e-14	1.02486e-11	down	luminal_HER2_TNBC
ENSG00000187288	CIDEC	cell death inducing DFFA like effector c	protein_coding	63924	79.0338	-6.42345	0.862361	-7.44867	9.42856e-14	1.56029e-11	down	luminal_HER2
ENSG00000101825	MXRA5	matrix remodeling associated 5	protein_coding	25878	13418.8	-2.1722	0.292018	-7.4386	1.01759e-13	1.65126e-11	down	luminal_HER2_TNBC
ENSG00000169071	ROR2	receptor tyrosine kinase like orphan receptor 2	protein_coding	4920	539.394	-3.33196	0.447894	-7.43918	1.01315e-13	1.65126e-11	down	luminal_HER2_TNBC
ENSG00000132465	JCHAIN	joining chain of multimeric IgA and IgM	protein_coding	3512	2941.69	-4.81141	0.651002	-7.39078	1.45972e-13	2.34593e-11	down	luminal_HER2_TNBC
ENSG00000154736	ADAMTS5	ADAM metallopeptidase with thrombospondin type 1 motif 5	protein_coding	11096	206.628	-2.31638	0.314233	-7.37155	1.68659e-13	2.68474e-11	down	luminal_HER2_TNBC
ENSG00000144891	AGTR1	angiotensin II receptor type 1	protein_coding	185	56.8951	-5.41244	0.735817	-7.35569	1.8995e-13	2.99512e-11	down	luminal_HER2_TNBC
ENSG00000166819	PLIN1	perilipin 1	protein_coding	5346	900.737	-3.27244	0.447113	-7.31905	2.49737e-13	3.90103e-11	down	luminal_HER2_TNBC
ENSG00000218336	TENM3	teneurin transmembrane protein 3	protein_coding	55714	905.196	-3.42018	0.467708	-7.31263	2.61971e-13	4.05424e-11	down	luminal_HER2_TNBC
ENSG00000187957	DNER	delta/notch like EGF repeat containing	protein_coding	92737	163.892	4.35765	0.596265	7.30825	2.70651e-13	4.15015e-11	up	luminal_HER2_TNBC
ENSG00000152580	IGSF10	immunoglobulin superfamily member 10	protein_coding	285313	713.986	-4.26082	0.583268	-7.30508	2.77099e-13	4.2104e-11	down	luminal_HER2_TNBC
ENSG00000050555	LAMC3	laminin subunit gamma 3	protein_coding	10319	825.686	3.19934	0.440974	7.25516	4.01188e-13	6.04095e-11	up	luminal_HER2_TNBC
ENSG00000064205	WISP2	WNT1 inducible signaling pathway protein 2	protein_coding	8839	93.1457	-4.31037	0.596346	-7.22796	4.90286e-13	7.31664e-11	down	luminal_HER2_TNBC
ENSG00000129116	PALLD	palladin, cytoskeletal associated protein	protein_coding	23022	9248.12	-1.11998	0.155341	-7.20979	5.60376e-13	8.2886e-11	down	HER2
ENSG00000108001	EBF3	early B-cell factor 3	protein_coding	253738	165.901	-3.45188	0.480844	-7.1788	7.03266e-13	1.03109e-10	down	luminal_HER2_TNBC
ENSG00000181092	ADIPOQ	adiponectin, C1Q and collagen domain containing	protein_coding	9370	293.433	-5.62655	0.785648	-7.16167	7.96992e-13	1.15834e-10	down	luminal_HER2_TNBC
ENSG00000087250	MT3	metallothionein 3	protein_coding	4504	71.4049	6.3696	0.890323	7.15426	8.4127e-13	1.21215e-10	up	luminal_HER2_TNBC
ENSG00000187758	ADH1A	alcohol dehydrogenase 1A (class I), alpha polypeptide	protein_coding	124	339.892	-3.40703	0.477987	-7.12787	1.01931e-12	1.45613e-10	down	luminal_HER2_TNBC
ENSG00000154262	ABCA6	ATP binding cassette subfamily A member 6	protein_coding	23460	1502.84	-2.592	0.364587	-7.10941	1.16544e-12	1.65078e-10	down	luminal_HER2_TNBC
ENSG00000057657	PRDM1	PR/SET domain 1	protein_coding	639	1035.08	-2.14973	0.303623	-7.08025	1.4389e-12	2.00415e-10	down	luminal_HER2_TNBC
ENSG00000124813	RUNX2	runt related transcription factor 2	protein_coding	860	1206.71	-1.45129	0.204955	-7.08102	1.43102e-12	2.00415e-10	down	luminal_HER2
ENSG00000106819	ASPN	asporin	protein_coding	54829	1925.77	-1.55051	0.219701	-7.05735	1.69704e-12	2.34416e-10	down	luminal_HER2_TNBC
ENSG00000186847	KRT14	keratin 14	protein_coding	3861	707.926	-5.82309	0.825658	-7.05267	1.75521e-12	2.40464e-10	down	luminal_HER2_TNBC
ENSG00000161638	ITGA5	integrin subunit alpha 5	protein_coding	3678	1930.13	-1.51256	0.215709	-7.01204	2.34875e-12	3.19162e-10	down	HER2
ENSG00000100368	CSF2RB	colony stimulating factor 2 receptor beta common subunit	protein_coding	1439	587.911	-2.70624	0.387044	-6.99209	2.70826e-12	3.65048e-10	down	luminal_HER2_TNBC
ENSG00000137265	IRF4	interferon regulatory factor 4	protein_coding	3662	178.074	-4.38432	0.628623	-6.97449	3.06978e-12	4.10466e-10	down	luminal_HER2_TNBC
ENSG00000131471	AOC3	amine oxidase, copper containing 3	protein_coding	8639	451.036	-3.09831	0.447648	-6.92132	4.47469e-12	5.93571e-10	down	luminal_HER2_TNBC
ENSG00000115457	IGFBP2	insulin like growth factor binding protein 2	protein_coding	3485	841.631	1.97372	0.285694	6.9085	4.89791e-12	6.44596e-10	up	HER2_TNBC
ENSG00000165124	SVEP1	sushi, von Willebrand factor type A, EGF and pentraxin domain containing 1	protein_coding	79987	2310.56	-2.3961	0.347721	-6.89086	5.54576e-12	7.24155e-10	down	luminal_HER2_TNBC
ENSG00000101955	SRPX	sushi repeat containing protein, X-linked	protein_coding	8406	252.033	-3.12804	0.454048	-6.88924	5.60911e-12	7.26749e-10	down	luminal_HER2_TNBC
ENSG00000178573	MAF	MAF bZIP transcription factor	protein_coding	4094	2791.42	-1.41971	0.207565	-6.83985	7.92767e-12	1.01925e-09	down	luminal_HER2
ENSG00000152910	CNTNAP4	contactin associated protein like 4	protein_coding	85445	106.061	3.58595	0.525926	6.81835	9.20911e-12	1.1573e-09	up	luminal_HER2_TNBC
ENSG00000165757	JCAD	junctional cadherin 5 associated	protein_coding	57608	1380.1	-1.44862	0.21242	-6.8196	9.1294e-12	1.1573e-09	down	luminal_HER2
ENSG00000167693	NXN	nucleoredoxin	protein_coding	64359	202.747	-2.12987	0.312331	-6.81926	9.15089e-12	1.1573e-09	down	luminal_HER2
ENSG00000159403	C1R	complement C1r	protein_coding	715	5623.36	-2.06586	0.30364	-6.80364	1.02009e-11	1.27238e-09	down	luminal_HER2_TNBC
ENSG00000266997			protein_coding		96.2555	-5.10624	0.751574	-6.79406	1.0902e-11	1.34975e-09	down
ENSG00000105664	COMP	cartilage oligomeric matrix protein	protein_coding	1311	2789.36	-3.35925	0.494562	-6.79236	1.10311e-11	1.35569e-09	down	luminal_HER2_TNBC
ENSG00000130294	KIF1A	kinesin family member 1A	protein_coding	547	444.252	3.58037	0.527552	6.78676	1.14677e-11	1.38892e-09	up	luminal_HER2_TNBC
ENSG00000184922	FMNL1	formin like 1	protein_coding	752	1074.1	-1.53053	0.225512	-6.78693	1.14548e-11	1.38892e-09	down	HER2
ENSG00000140682	TGFB1I1	transforming growth factor beta 1 induced transcript 1	protein_coding	7041	295.602	-1.82591	0.269624	-6.77207	1.26956e-11	1.52657e-09	down	luminal_HER2
ENSG00000282278			protein_coding		1305.55	-3.79389	0.560363	-6.77041	1.28416e-11	1.5331e-09	down
ENSG00000141639	MAPK4	mitogen-activated protein kinase 4	protein_coding	5596	47.2399	5.15346	0.761344	6.7689	1.29765e-11	1.53485e-09	up	luminal_HER2_TNBC
ENSG00000196611	MMP1	matrix metallopeptidase 1	protein_coding	4312	308.161	-3.93893	0.581976	-6.76819	1.30399e-11	1.53485e-09	down	luminal_HER2_TNBC
ENSG00000176194	CIDEA	cell death-inducing DFFA-like effector a	protein_coding	1149	38.2447	-5.39729	0.798367	-6.76041	1.37598e-11	1.60826e-09	down	luminal_HER2
ENSG00000146555	SDK1	sidekick cell adhesion molecule 1	protein_coding	221935	508.048	-2.26065	0.334674	-6.75478	1.43055e-11	1.63769e-09	down	HER2_TNBC
ENSG00000157766	ACAN	aggrecan	protein_coding	176	3023.45	2.04798	0.303183	6.75493	1.429e-11	1.63769e-09	up	HER2_TNBC
ENSG00000164694	FNDC1	fibronectin type III domain containing 1	protein_coding	84624	1733.81	-2.60014	0.384917	-6.75505	1.42784e-11	1.63769e-09	down	luminal_HER2_TNBC
ENSG00000128274	A4GALT	alpha 1,4-galactosyltransferase (P blood group)	protein_coding	53947	278.464	-2.21878	0.328538	-6.75349	1.44332e-11	1.64106e-09	down	HER2
ENSG00000122188	LAX1	lymphocyte transmembrane adaptor 1	protein_coding	54900	183.615	-3.7656	0.559585	-6.72928	1.70508e-11	1.92558e-09	down	luminal_HER2_TNBC
ENSG00000137033	IL33	interleukin 33	protein_coding	90865	105.051	-3.78501	0.564747	-6.70214	2.05394e-11	2.304e-09	down	luminal_HER2_TNBC
ENSG00000172724	CCL19	C-C motif chemokine ligand 19	protein_coding	6363	172.219	-3.92293	0.586271	-6.69133	2.21144e-11	2.46414e-09	down	luminal_HER2_TNBC
ENSG00000142621	FHAD1	forkhead associated phosphopeptide binding domain 1	protein_coding		352.082	-1.57964	0.236282	-6.68539	2.30304e-11	2.54921e-09	down	HER2
ENSG00000105808	RASA4	RAS p21 protein activator 4	protein_coding	102724229	1105.19	-1.72979	0.258895	-6.68143	2.36616e-11	2.60184e-09	down	luminal_HER2_TNBC
ENSG00000162692	VCAM1	vascular cell adhesion molecule 1	protein_coding	7412	684.52	-2.40304	0.35977	-6.67938	2.39962e-11	2.62139e-09	down	luminal_HER2_TNBC
ENSG00000173432	SAA1	serum amyloid A1	protein_coding	6288	465.752	-4.80375	0.719407	-6.67738	2.43254e-11	2.6401e-09	down	HER2
ENSG00000162849	KIF26B	kinesin family member 26B	protein_coding	55083	1059.38	-2.37826	0.357591	-6.65078	2.91535e-11	3.14368e-09	down	luminal_HER2_TNBC
ENSG00000019549	SNAI2	snail family transcriptional repressor 2	protein_coding	6591	516.576	-1.89026	0.284345	-6.64779	2.97525e-11	3.18772e-09	down	luminal_HER2
ENSG00000074047	GLI2	GLI family zinc finger 2	protein_coding	2736	210.398	-3.25733	0.490727	-6.63776	3.18478e-11	3.39047e-09	down	luminal_HER2_TNBC
ENSG00000169432	SCN9A	sodium voltage-gated channel alpha subunit 9	protein_coding	6335	448.719	-2.53961	0.382678	-6.63643	3.2138e-11	3.39971e-09	down	luminal_HER2
ENSG00000196562	SULF2	sulfatase 2	protein_coding	55959	2981.14	-1.44587	0.218372	-6.62113	3.56453e-11	3.74702e-09	down	luminal_HER2_TNBC
ENSG00000131831	RAI2	retinoic acid induced 2	protein_coding	10742	97.6537	-3.14849	0.478588	-6.5787	4.74586e-11	4.95764e-09	down	HER2_TNBC
ENSG00000262406	MMP12	matrix metallopeptidase 12	protein_coding	4321	218.228	-3.42058	0.520206	-6.57543	4.85142e-11	5.03643e-09	down	luminal_HER2_TNBC
ENSG00000163565	IFI16	interferon gamma inducible protein 16	protein_coding	3428	4902.96	-1.66746	0.253647	-6.57393	4.9005e-11	5.05598e-09	down	HER2_TNBC
ENSG00000039537	C6	complement C6	protein_coding	729	99.7711	-5.19033	0.790228	-6.56814	5.09459e-11	5.22399e-09	down	HER2_TNBC
ENSG00000126838	PZP	PZP, alpha-2-macroglobulin like	protein_coding	5858	522.524	-2.52275	0.384662	-6.55835	5.44063e-11	5.5448e-09	down	luminal_HER2_TNBC
ENSG00000154258	ABCA9	ATP binding cassette subfamily A member 9	protein_coding	10350	1126.87	-2.29617	0.350604	-6.54918	5.78528e-11	5.86031e-09	down	HER2
ENSG00000186081	KRT5	keratin 5	protein_coding	3852	1888.34	-5.01408	0.766898	-6.53814	6.22905e-11	6.27183e-09	down	luminal_HER2
ENSG00000173846	PLK3	polo like kinase 3	protein_coding	1263	696.5	-1.13634	0.17407	-6.52806	6.66256e-11	6.66815e-09	down	HER2
ENSG00000142156	COL6A1	collagen type VI alpha 1 chain	protein_coding	1291	15836.9	-1.89032	0.289915	-6.52025	7.019e-11	6.98307e-09	down	luminal_HER2_TNBC
ENSG00000128710	HOXD10	homeobox D10	protein_coding	3236	76.2596	-4.36763	0.671391	-6.50534	7.75178e-11	7.62137e-09	down	luminal_HER2_TNBC
ENSG00000154175	ABI3BP	ABI family member 3 binding protein	protein_coding	25890	3972.1	-2.16963	0.33351	-6.50545	7.74628e-11	7.62137e-09	down	luminal_HER2_TNBC
ENSG00000181374	CCL13	C-C motif chemokine ligand 13	protein_coding	6357	100.072	-5.09393	0.785461	-6.48527	8.85731e-11	8.65737e-09	down	HER2_TNBC
ENSG00000124343	XG	Xg blood group	protein_coding	7499	152.474	-3.7574	0.579563	-6.48317	8.98145e-11	8.72767e-09	down	HER2_TNBC
ENSG00000149451	ADAM33	ADAM metallopeptidase domain 33	protein_coding	80332	141.612	-4.04564	0.624525	-6.47794	9.29857e-11	8.98361e-09	down	luminal_HER2_TNBC
ENSG00000166923	GREM1	gremlin 1, DAN family BMP antagonist	protein_coding	26585	443.805	-2.58695	0.399615	-6.4736	9.56943e-11	9.19215e-09	down	luminal_HER2_TNBC
ENSG00000074317	SNCB	synuclein beta	protein_coding	6620	60.4206	6.9903	1.08159	6.46298	1.02658e-10	9.74905e-09	up	luminal_HER2_TNBC
ENSG00000152977	ZIC1	Zic family member 1	protein_coding	7545	114.559	3.97912	0.615929	6.46035	1.04461e-10	9.86416e-09	up	luminal_HER2_TNBC
ENSG00000123500	COL10A1	collagen type X alpha 1 chain	protein_coding	1300	10239.3	-1.94801	0.301687	-6.45706	1.06758e-10	1.00245e-08	down	luminal_HER2_TNBC
ENSG00000132514	CLEC10A	C-type lectin domain containing 10A	protein_coding	10462	71.3479	-4.74418	0.734902	-6.45553	1.07842e-10	1.00696e-08	down	luminal_HER2_TNBC
ENSG00000176171	BNIP3	BCL2 interacting protein 3	protein_coding	664	1763.3	1.56176	0.242762	6.4333	1.24863e-10	1.15942e-08	up	HER2
ENSG00000122870	BICC1	BicC family RNA binding protein 1	protein_coding	80114	1504.92	-2.47821	0.385291	-6.43204	1.25901e-10	1.1626e-08	down	luminal_HER2_TNBC
ENSG00000144668	ITGA9	integrin subunit alpha 9	protein_coding	3680	1364.76	-1.94487	0.30291	-6.42062	1.3572e-10	1.24639e-08	down	luminal_HER2
ENSG00000183287	CCBE1	collagen and calcium binding EGF domains 1	protein_coding	147372	67.7307	-3.76399	0.587488	-6.40691	1.48495e-10	1.35625e-08	down	luminal_HER2_TNBC
ENSG00000169418	NPR1	natriuretic peptide receptor 1	protein_coding	4881	266.773	-2.91707	0.455852	-6.39916	1.56238e-10	1.41922e-08	down	luminal_HER2_TNBC
ENSG00000170549	IRX1	iroquois homeobox 1	protein_coding	79192	54.7403	-3.86237	0.604162	-6.39294	1.62722e-10	1.47013e-08	down	luminal_HER2
ENSG00000132622	HSPA12B	heat shock protein family A (Hsp70) member 12B	protein_coding	116835	108.715	-2.64091	0.413669	-6.38413	1.72379e-10	1.54901e-08	down	luminal_HER2
ENSG00000173040	EVC2	EvC ciliary complex subunit 2	protein_coding	132884	435.139	-2.65549	0.416486	-6.37594	1.81844e-10	1.61667e-08	down	luminal_HER2_TNBC
ENSG00000198624	CCDC69	coiled-coil domain containing 69	protein_coding	26112	329.253	-2.37279	0.372139	-6.37608	1.81675e-10	1.61667e-08	down	luminal_HER2_TNBC
ENSG00000166341	DCHS1	dachsous cadherin-related 1	protein_coding	8642	1459.35	-1.66064	0.260685	-6.37028	1.88687e-10	1.66344e-08	down	luminal_HER2
ENSG00000262655	SPON1	spondin 1	protein_coding	10418	603.489	-2.32918	0.365651	-6.36995	1.89095e-10	1.66344e-08	down	luminal_HER2_TNBC
ENSG00000144152	FBLN7	fibulin 7	protein_coding	129804	56.4343	-3.37473	0.530173	-6.36534	1.94857e-10	1.69627e-08	down	luminal_HER2_TNBC
ENSG00000151012	SLC7A11	solute carrier family 7 member 11	protein_coding	23657	338.943	1.97204	0.309788	6.36578	1.94303e-10	1.69627e-08	up	luminal_HER2_TNBC
ENSG00000123560	PLP1	proteolipid protein 1	protein_coding	5354	477.05	3.12355	0.491884	6.35019	2.15055e-10	1.8528e-08	up	luminal_HER2_TNBC
ENSG00000163751	CPA3	carboxypeptidase A3	protein_coding	1359	192.646	-3.36242	0.529444	-6.35085	2.14124e-10	1.8528e-08	down	luminal_HER2_TNBC
ENSG00000125462	C1orf61	chromosome 1 open reading frame 61	protein_coding	10485	87.3729	3.66579	0.577937	6.34288	2.25503e-10	1.93285e-08	up	luminal_HER2_TNBC
ENSG00000165617	DACT1	dishevelled binding antagonist of beta catenin 1	protein_coding	51339	229.063	-2.23649	0.352743	-6.34027	2.29356e-10	1.95585e-08	down	luminal_HER2_TNBC
ENSG00000147138	GPR174	G protein-coupled receptor 174	protein_coding	84636	75.9773	-4.16634	0.658352	-6.32844	2.47651e-10	2.10114e-08	down	luminal_HER2_TNBC
ENSG00000072840	EVC	EvC ciliary complex subunit 1	protein_coding	2121	1807.71	-1.76458	0.279083	-6.32277	2.56908e-10	2.16867e-08	down	luminal_HER2
ENSG00000002933	TMEM176A	transmembrane protein 176A	protein_coding	55365	315.497	-2.33202	0.369067	-6.31871	2.63759e-10	2.21531e-08	down	luminal_HER2_TNBC
ENSG00000139194	RBP5	retinol binding protein 5	protein_coding	83758	443.075	-2.51181	0.397614	-6.3172	2.66341e-10	2.22581e-08	down	HER2_TNBC
ENSG00000137801	THBS1	thrombospondin 1	protein_coding	7057	21454.3	-1.37162	0.217246	-6.31366	2.72514e-10	2.26607e-08	down	luminal_HER2
ENSG00000114771	AADAC	arylacetamide deacetylase	protein_coding	13	58.0443	-4.59785	0.728453	-6.3118	2.75805e-10	2.28208e-08	down	luminal_HER2_TNBC
ENSG00000204131	NHSL2	NHS like 2	protein_coding	340527	539.509	-1.57363	0.249427	-6.30899	2.80856e-10	2.31243e-08	down	luminal_HER2_TNBC
ENSG00000103489	XYLT1	xylosyltransferase 1	protein_coding	64131	276.867	-1.85623	0.294475	-6.30352	2.90958e-10	2.38386e-08	down	luminal_HER2
ENSG00000104213	PDGFRL	platelet derived growth factor receptor like	protein_coding	5157	308.095	-2.56231	0.40678	-6.299	2.99567e-10	2.44242e-08	down	luminal_HER2_TNBC
ENSG00000080573	COL5A3	collagen type V alpha 3 chain	protein_coding	50509	856.425	-1.72153	0.27382	-6.28707	3.23505e-10	2.62479e-08	down	luminal_HER2_TNBC
ENSG00000185215	TNFAIP2	TNF alpha induced protein 2	protein_coding	7127	981.134	-1.49895	0.238639	-6.28126	3.35837e-10	2.69864e-08	down	HER2_TNBC
ENSG00000197915	HRNR	hornerin	protein_coding	388697	7100.18	-2.17511	0.346281	-6.28134	3.35665e-10	2.69864e-08	down	luminal_HER2
ENSG00000167676	PLIN4	perilipin 4	protein_coding	729359	2941.78	-2.51886	0.401312	-6.27656	3.46137e-10	2.76811e-08	down	luminal_HER2_TNBC
ENSG00000177469	CAVIN1	caveolae associated protein 1	protein_coding	284119	3772.44	-1.78167	0.284049	-6.27238	3.55559e-10	2.82991e-08	down	luminal_HER2
ENSG00000168542	COL3A1	collagen type III alpha 1 chain	protein_coding	1281	150205	-2.1804	0.348066	-6.26434	3.74401e-10	2.96575e-08	down	luminal_HER2_TNBC
ENSG00000166741	NNMT	nicotinamide N-methyltransferase	protein_coding	4837	855.213	-1.92119	0.306817	-6.26169	3.80838e-10	3.00251e-08	down	luminal_HER2
ENSG00000106004	HOXA5	homeobox A5	protein_coding	3202	72.1643	-5.00222	0.801164	-6.24369	4.27355e-10	3.35343e-08	down	luminal_HER2
ENSG00000128422	KRT17	keratin 17	protein_coding	3872	1759.17	-3.93255	0.631352	-6.22877	4.70114e-10	3.67172e-08	down	luminal_HER2
ENSG00000050628	PTGER3	prostaglandin E receptor 3	protein_coding	5733	117.629	-3.4185	0.549216	-6.22433	4.83609e-10	3.75956e-08	down	luminal_HER2_TNBC
ENSG00000172236	TPSAB1	tryptase alpha/beta 1	protein_coding	7177	244.968	-3.6515	0.586777	-6.22297	4.87831e-10	3.77482e-08	down	luminal_HER2_TNBC
ENSG00000106018	VIPR2	vasoactive intestinal peptide receptor 2	protein_coding	7434	47.714	-4.50424	0.724893	-6.21366	5.17637e-10	3.96871e-08	down	HER2
ENSG00000169851	PCDH7	protocadherin 7	protein_coding	5099	646.646	-2.34048	0.376663	-6.21371	5.17483e-10	3.96871e-08	down	luminal_HER2_TNBC
ENSG00000026103	FAS	Fas cell surface death receptor	protein_coding	355	1891.41	-1.92306	0.310358	-6.19625	5.78227e-10	4.41301e-08	down	HER2
ENSG00000253293	HOXA10	homeobox A10	protein_coding	3206	720.265	-2.90067	0.468489	-6.19156	5.95723e-10	4.52587e-08	down	luminal_HER2_TNBC
ENSG00000117090	SLAMF1	signaling lymphocytic activation molecule family member 1	protein_coding	6504	108.768	-3.1752	0.513046	-6.18892	6.05783e-10	4.58148e-08	down	luminal_HER2_TNBC
ENSG00000075043	KCNQ2	potassium voltage-gated channel subfamily Q member 2	protein_coding	3785	52.7294	5.60166	0.907881	6.17003	6.82753e-10	5.14033e-08	up	luminal_HER2
ENSG00000075213	SEMA3A	semaphorin 3A	protein_coding	10371	138.277	-2.49921	0.405159	-6.16846	6.89599e-10	5.16859e-08	down	luminal_HER2_TNBC
ENSG00000251493	FOXD1	forkhead box D1	protein_coding	2297	112.117	2.89384	0.469284	6.1665	6.98162e-10	5.20941e-08	up	luminal_HER2_TNBC
ENSG00000111817	DSE	dermatan sulfate epimerase	protein_coding	29940	1468.47	-1.16968	0.189759	-6.16403	7.0918e-10	5.2681e-08	down	HER2
ENSG00000112902	SEMA5A	semaphorin 5A	protein_coding	9037	1165.21	-1.29509	0.210472	-6.1533	7.58873e-10	5.58758e-08	down	luminal_HER2_TNBC
ENSG00000166033	HTRA1	HtrA serine peptidase 1	protein_coding	5654	4337.85	-1.51898	0.246889	-6.15249	7.62736e-10	5.59139e-08	down	luminal_HER2_TNBC
ENSG00000087116	ADAMTS2	ADAM metallopeptidase with thrombospondin type 1 motif 2	protein_coding	9509	2686.07	-1.6896	0.274723	-6.1502	7.73839e-10	5.64801e-08	down	luminal_HER2_TNBC
ENSG00000101017	CD40	CD40 molecule	protein_coding	958	410	-1.64774	0.267991	-6.1485	7.82179e-10	5.65945e-08	down	luminal_HER2_TNBC
ENSG00000122592	HOXA7	homeobox A7	protein_coding	3204	22.0447	-5.75364	0.935681	-6.14915	7.78991e-10	5.65945e-08	down	HER2_TNBC
ENSG00000105609	LILRB5	leukocyte immunoglobulin like receptor B5	protein_coding	10990	230.428	-2.62437	0.427177	-6.1435	8.07216e-10	5.81543e-08	down	luminal_HER2_TNBC
ENSG00000254709	IGLL5	immunoglobulin lambda like polypeptide 5	protein_coding	100423062	3591.52	-4.87674	0.794031	-6.14175	8.16191e-10	5.85486e-08	down	luminal_HER2_TNBC
ENSG00000172349	IL16	interleukin 16	protein_coding	3603	667.937	-1.72127	0.280426	-6.13806	8.35357e-10	5.96674e-08	down	luminal_HER2_TNBC
ENSG00000161791	FMNL3	formin like 3	protein_coding	91010	2100.81	-1.34305	0.218996	-6.13278	8.63552e-10	6.14187e-08	down	HER2_TNBC
ENSG00000206538	VGLL3	vestigial like family member 3	protein_coding	389136	190.073	-2.24124	0.36578	-6.12729	8.93866e-10	6.33054e-08	down	luminal_HER2_TNBC
ENSG00000019144	PHLDB1	pleckstrin homology like domain family B member 1	protein_coding	23187	2747.35	-1.37388	0.22464	-6.11592	9.60003e-10	6.77025e-08	down	HER2
ENSG00000110777	POU2AF1	POU class 2 associating factor 1	protein_coding	5450	162.059	-3.36211	0.549993	-6.11301	9.77718e-10	6.86621e-08	down	luminal_HER2_TNBC
ENSG00000116748	AMPD1	adenosine monophosphate deaminase 1	protein_coding	270	67.1495	-4.40681	0.721288	-6.10964	9.98532e-10	6.98304e-08	down	HER2_TNBC
ENSG00000102010	BMX	BMX non-receptor tyrosine kinase	protein_coding	660	61.3898	-2.79368	0.458849	-6.08845	1.14006e-09	7.92012e-08	down	luminal_HER2_TNBC
ENSG00000187955	COL14A1	collagen type XIV alpha 1 chain	protein_coding	7373	4621.92	-2.27454	0.3736	-6.08818	1.14201e-09	7.92012e-08	down	luminal_HER2_TNBC
ENSG00000171812	COL8A2	collagen type VIII alpha 2 chain	protein_coding	1296	641.37	-2.6475	0.435686	-6.07662	1.22738e-09	8.46399e-08	down	luminal_HER2_TNBC
ENSG00000173421	CCDC36	coiled-coil domain containing 36	protein_coding	339834	144.487	-1.76966	0.291243	-6.07621	1.23056e-09	8.46399e-08	down	luminal_HER2
ENSG00000101938	CHRDL1	chordin like 1	protein_coding	91851	447.304	-2.44181	0.40213	-6.07221	1.26162e-09	8.60682e-08	down	luminal_HER2_TNBC
ENSG00000183087	GAS6	growth arrest specific 6	protein_coding	2621	954.121	-1.78054	0.293222	-6.07232	1.26073e-09	8.60682e-08	down	luminal_HER2_TNBC
ENSG00000168229	PTGDR	prostaglandin D2 receptor	protein_coding	5729	52.3752	-3.6208	0.597515	-6.05977	1.36319e-09	9.26196e-08	down	luminal_HER2_TNBC
ENSG00000141753	IGFBP4	insulin like growth factor binding protein 4	protein_coding	3487	934.425	-1.71417	0.282961	-6.05799	1.37834e-09	9.32694e-08	down	luminal_HER2_TNBC
ENSG00000101335	MYL9	myosin light chain 9	protein_coding	10398	2037.88	-1.26028	0.208106	-6.05594	1.39597e-09	9.40818e-08	down	luminal_HER2
ENSG00000011028	MRC2	mannose receptor C type 2	protein_coding	9902	1407.24	-1.33818	0.221022	-6.0545	1.40853e-09	9.45469e-08	down	luminal_HER2
ENSG00000137285	TUBB2B	tubulin beta 2B class IIb	protein_coding	347733	3538.33	2.01535	0.333134	6.04966	1.45149e-09	9.70407e-08	up	luminal_HER2_TNBC
ENSG00000239672	NME1	NME/NM23 nucleoside diphosphate kinase 1	protein_coding	4830	3223.22	1.20238	0.198818	6.04762	1.47004e-09	9.78898e-08	up	HER2
ENSG00000134757	DSG3	desmoglein 3	protein_coding	1830	64.9344	-4.41755	0.730587	-6.04658	1.47951e-09	9.81288e-08	down	luminal_HER2
ENSG00000128917	DLL4	delta like canonical Notch ligand 4	protein_coding	54567	200.013	-1.58594	0.262439	-6.04306	1.51217e-09	9.98991e-08	down	luminal_HER2
ENSG00000149534	MS4A2	membrane spanning 4-domains A2	protein_coding	2206	110.49	-4.91676	0.816105	-6.02467	1.69457e-09	1.11508e-07	down	luminal_HER2_TNBC
ENSG00000130635	COL5A1	collagen type V alpha 1 chain	protein_coding	1289	23257.6	-1.66759	0.276857	-6.0233	1.70897e-09	1.12015e-07	down	luminal_HER2_TNBC
ENSG00000121361	KCNJ8	potassium voltage-gated channel subfamily J member 8	protein_coding	3764	174.503	-1.6348	0.271572	-6.01977	1.74663e-09	1.14036e-07	down	luminal_HER2_TNBC
ENSG00000030304	MUSK	muscle associated receptor tyrosine kinase	protein_coding	4593	92.1172	-4.01512	0.667579	-6.01444	1.8051e-09	1.17395e-07	down	HER2_TNBC
ENSG00000100427	MLC1	megalencephalic leukoencephalopathy with subcortical cysts 1	protein_coding	23209	109.749	4.01852	0.668384	6.01229	1.82918e-09	1.18499e-07	up	luminal_HER2_TNBC
ENSG00000167588	GPD1	glycerol-3-phosphate dehydrogenase 1	protein_coding	2819	202.074	-2.51623	0.418828	-6.00778	1.88077e-09	1.21371e-07	down	luminal_HER2
ENSG00000174705	SH3PXD2B	SH3 and PX domains 2B	protein_coding	285590	2434.14	-1.44861	0.241604	-5.9958	2.02482e-09	1.30165e-07	down	luminal_HER2
ENSG00000158747	NBL1	neuroblastoma 1, DAN family BMP antagonist	protein_coding	4681	474.283	-2.15787	0.360106	-5.99232	2.06865e-09	1.32473e-07	down	luminal_HER2_TNBC
ENSG00000017427	IGF1	insulin like growth factor 1	protein_coding	3479	477.362	-2.73021	0.456212	-5.98451	2.17041e-09	1.38459e-07	down	luminal_HER2_TNBC
ENSG00000164484	TMEM200A	transmembrane protein 200A	protein_coding	114801	114.433	-1.97739	0.331357	-5.96755	2.40842e-09	1.53058e-07	down	luminal_HER2_TNBC
ENSG00000066032	CTNNA2	catenin alpha 2	protein_coding	1496	48.7411	4.23339	0.709748	5.96464	2.45178e-09	1.55224e-07	up	luminal_HER2_TNBC
ENSG00000144057	ST6GAL2	ST6 beta-galactoside alpha-2,6-sialyltransferase 2	protein_coding	84620	111.976	-2.94929	0.495271	-5.95491	2.60219e-09	1.64125e-07	down	luminal_HER2_TNBC
ENSG00000222047	C10orf55	chromosome 10 open reading frame 55	protein_coding	414236	77.4083	-3.19701	0.537948	-5.94297	2.79897e-09	1.75872e-07	down	luminal_HER2_TNBC
ENSG00000131094	C1QL1	complement C1q like 1	protein_coding	10882	81.7845	3.26747	0.550177	5.93894	2.86877e-09	1.79583e-07	up	luminal_HER2_TNBC
ENSG00000153064	BANK1	B-cell scaffold protein with ankyrin repeats 1	protein_coding	55024	495.016	-2.55735	0.431117	-5.93191	2.9943e-09	1.86742e-07	down	HER2_TNBC
ENSG00000156535	CD109	CD109 molecule	protein_coding	135228	1250.2	-1.46405	0.247133	-5.92416	3.13895e-09	1.95035e-07	down	luminal_HER2
ENSG00000105996	HOXA2	homeobox A2	protein_coding	3199	190.756	-3.81268	0.644182	-5.91863	3.24639e-09	2.00964e-07	down	luminal_HER2
ENSG00000135917	SLC19A3	solute carrier family 19 member 3	protein_coding	80704	184.13	-3.19335	0.539893	-5.91478	3.32315e-09	2.03694e-07	down	luminal_HER2_TNBC
ENSG00000149131	SERPING1	serpin family G member 1	protein_coding	710	12815.6	-1.50366	0.25422	-5.9148	3.32275e-09	2.03694e-07	down	HER2_TNBC
ENSG00000172995	ARPP21	cAMP regulated phosphoprotein 21	protein_coding	10777	115.135	4.56665	0.772099	5.91459	3.32706e-09	2.03694e-07	up	luminal_HER2_TNBC
ENSG00000099250	NRP1	neuropilin 1	protein_coding	8829	2671.64	-1.12186	0.189844	-5.90937	3.43427e-09	2.0949e-07	down	luminal_HER2
ENSG00000121297	TSHZ3	teashirt zinc finger homeobox 3	protein_coding	57616	234.667	-1.74086	0.294675	-5.90773	3.46858e-09	2.10814e-07	down	luminal_HER2_TNBC
ENSG00000160211	G6PD	glucose-6-phosphate dehydrogenase	protein_coding	2539	2795.84	1.38747	0.234886	5.90697	3.48447e-09	2.11012e-07	up	HER2
ENSG00000068781	STON1-GTF2A1L	STON1-GTF2A1L readthrough	protein_coding	286749	370.683	-2.11464	0.358222	-5.90316	3.56611e-09	2.15177e-07	down	luminal_HER2
ENSG00000241839	PLEKHO2	pleckstrin homology domain containing O2	protein_coding	80301	344.043	-1.35703	0.229958	-5.90121	3.60848e-09	2.1695e-07	down	HER2
ENSG00000132464	ENAM	enamelin	protein_coding	10117	46.0969	-3.90331	0.662907	-5.88817	3.90488e-09	2.33929e-07	down	luminal_HER2_TNBC
ENSG00000166147	FBN1	fibrillin 1	protein_coding	2200	28826.7	-1.74687	0.296751	-5.88665	3.94107e-09	2.35254e-07	down	luminal_HER2_TNBC
ENSG00000134363	FST	follistatin	protein_coding	10468	216.506	-3.49677	0.595849	-5.86855	4.3961e-09	2.61482e-07	down	luminal_HER2_TNBC
ENSG00000170542	SERPINB9	serpin family B member 9	protein_coding	5272	167.163	-1.58582	0.270471	-5.86318	4.54084e-09	2.69134e-07	down	HER2_TNBC
ENSG00000064666	CNN2	calponin 2	protein_coding	1265	1033.5	-1.52299	0.260578	-5.84465	5.07619e-09	2.998e-07	down	luminal_HER2
ENSG00000110852	CLEC2B	C-type lectin domain family 2 member B	protein_coding	9976	609.18	-1.55618	0.268217	-5.80194	6.55537e-09	3.85797e-07	down	luminal_HER2_TNBC
ENSG00000198795	ZNF521	zinc finger protein 521	protein_coding	25925	922.081	-1.97595	0.340775	-5.79841	6.69463e-09	3.92611e-07	down	luminal_HER2
ENSG00000058085	LAMC2	laminin subunit gamma 2	protein_coding	3918	965.658	-2.16657	0.374443	-5.78611	7.20335e-09	4.20968e-07	down	HER2
ENSG00000240583	AQP1	aquaporin 1 (Colton blood group)	protein_coding	358	473.785	-2.04665	0.353837	-5.78416	7.28739e-09	4.24395e-07	down	luminal_HER2
ENSG00000162444	RBP7	retinol binding protein 7	protein_coding	116362	152.656	-2.75064	0.47603	-5.77829	7.54618e-09	4.3794e-07	down	HER2
ENSG00000145287	PLAC8	placenta specific 8	protein_coding	51316	81.4976	-2.68602	0.464922	-5.77735	7.58877e-09	4.38888e-07	down	luminal_HER2_TNBC
ENSG00000162711	NLRP3	NLR family pyrin domain containing 3	protein_coding	114548	495.912	-1.69207	0.292941	-5.77614	7.6435e-09	4.40529e-07	down	HER2
ENSG00000235162	C12orf75	chromosome 12 open reading frame 75	protein_coding	387882	400.563	-2.04971	0.354944	-5.77473	7.70774e-09	4.42705e-07	down	luminal_HER2_TNBC
ENSG00000173253	DMRT2	doublesex and mab-3 related transcription factor 2	protein_coding	10655	34.1399	-4.13175	0.715639	-5.77351	7.76356e-09	4.44384e-07	down	luminal_HER2
ENSG00000249931	GOLGA8K	golgin A8 family member K	protein_coding	653125	522.868	-1.8401	0.318755	-5.77278	7.79747e-09	4.44802e-07	down	HER2
ENSG00000187546	AGMO	alkylglycerol monooxygenase	protein_coding	392636	36.3738	-4.18639	0.725278	-5.77212	7.82787e-09	4.45017e-07	down	HER2
ENSG00000166250	CLMP	CXADR like membrane protein	protein_coding	79827	200.873	-2.81417	0.488879	-5.75637	8.59423e-09	4.86929e-07	down	luminal_HER2_TNBC
ENSG00000145147	SLIT2	slit guidance ligand 2	protein_coding	9353	1252.79	-2.35754	0.409867	-5.75196	8.82153e-09	4.98119e-07	down	luminal_HER2_TNBC
ENSG00000185483	ROR1	receptor tyrosine kinase like orphan receptor 1	protein_coding	4919	274.43	-2.2463	0.391804	-5.73323	9.85356e-09	5.5452e-07	down	HER2_TNBC
ENSG00000124491	F13A1	coagulation factor XIII A chain	protein_coding	2162	2339.7	-2.26812	0.395728	-5.73151	9.95424e-09	5.58306e-07	down	luminal_HER2_TNBC
ENSG00000187240	DYNC2H1	dynein cytoplasmic 2 heavy chain 1	protein_coding	79659	4726.5	-1.2741	0.222509	-5.72605	1.02796e-08	5.74627e-07	down	HER2
ENSG00000085265	FCN1	ficolin 1	protein_coding		108.704	-3.20937	0.561209	-5.71866	1.07367e-08	5.98177e-07	down	luminal_HER2_TNBC
ENSG00000005243	COPZ2	coatomer protein complex subunit zeta 2	protein_coding	51226	300.614	-1.77265	0.310289	-5.7129	1.11067e-08	6.16735e-07	down	luminal_HER2
ENSG00000133392	MYH11	myosin heavy chain 11	protein_coding	4629	8639.16	-1.70848	0.299124	-5.71161	1.11913e-08	6.19375e-07	down	luminal_HER2
ENSG00000049249	TNFRSF9	TNF receptor superfamily member 9	protein_coding	3604	38.4648	-2.84458	0.49906	-5.69988	1.19893e-08	6.61348e-07	down	luminal_HER2_TNBC
ENSG00000283787			protein_coding		41.2545	-3.30653	0.58081	-5.69296	1.24859e-08	6.86476e-07	down
ENSG00000197410	DCHS2	dachsous cadherin-related 2	protein_coding	54798	171.082	-1.85361	0.326205	-5.68235	1.32857e-08	7.28058e-07	down	HER2_TNBC
ENSG00000183876	ARSI	arylsulfatase family member I	protein_coding	340075	25.2399	-4.49563	0.793478	-5.66572	1.46408e-08	7.99692e-07	down	luminal_HER2_TNBC
ENSG00000122591	FAM126A	family with sequence similarity 126 member A	protein_coding	84668	1942.3	-1.67889	0.296386	-5.66453	1.47428e-08	8.0264e-07	down	HER2
ENSG00000183098	GPC6	glypican 6	protein_coding	10082	433.614	-2.91318	0.515002	-5.65663	1.54372e-08	8.3582e-07	down	luminal_HER2_TNBC
ENSG00000204262	COL5A2	collagen type V alpha 2 chain	protein_coding	1290	27233	-1.66885	0.295033	-5.65647	1.54522e-08	8.3582e-07	down	luminal_HER2_TNBC
ENSG00000283496	ZNF511-PRAP1		protein_coding		21.9744	-6.93171	1.22773	-5.64593	1.64288e-08	8.85775e-07	down	HER2
ENSG00000175600	SUGCT	succinyl-CoA:glutarate-CoA transferase	protein_coding	79783	188.161	-1.88376	0.334049	-5.63918	1.70859e-08	9.18244e-07	down	luminal_HER2_TNBC
ENSG00000106333	PCOLCE	procollagen C-endopeptidase enhancer	protein_coding	5118	966.867	-1.38159	0.245034	-5.63835	1.71687e-08	9.19737e-07	down	luminal_HER2_TNBC
ENSG00000179583	CIITA	class II major histocompatibility complex transactivator	protein_coding	4261	3344.32	-1.46905	0.260734	-5.6343	1.7577e-08	9.38603e-07	down	luminal_HER2_TNBC
ENSG00000138755	CXCL9	C-X-C motif chemokine ligand 9	protein_coding	4283	603.343	-4.522	0.802682	-5.63361	1.7648e-08	9.39389e-07	down	luminal_HER2_TNBC
ENSG00000127074	RGS13	regulator of G protein signaling 13	protein_coding	6003	40.211	-3.8812	0.689508	-5.62894	1.81325e-08	9.62116e-07	down	HER2_TNBC
ENSG00000090554	FLT3LG	fms related tyrosine kinase 3 ligand	protein_coding	2323	105.94	-2.61486	0.464764	-5.62621	1.84212e-08	9.74343e-07	down	HER2_TNBC
ENSG00000111885	MAN1A1	mannosidase alpha class 1A member 1	protein_coding	4121	1989.82	-1.30444	0.231988	-5.62285	1.8783e-08	9.90342e-07	down	luminal_HER2
ENSG00000169554	ZEB2	zinc finger E-box binding homeobox 2	protein_coding	9839	6217.34	-1.25872	0.223938	-5.62086	1.90012e-08	9.98698e-07	down	HER2
ENSG00000179639	FCER1A	Fc fragment of IgE receptor Ia	protein_coding	2205	57.9656	-4.4378	0.790724	-5.61233	1.99622e-08	1.04592e-06	down	luminal_HER2_TNBC
ENSG00000148357	HMCN2	hemicentin 2	protein_coding	256158	111.662	-2.96899	0.529176	-5.6106	2.01627e-08	1.05312e-06	down	luminal_HER2
ENSG00000182742	HOXB4	homeobox B4	protein_coding	3214	273.968	-2.99911	0.534964	-5.6062	2.06818e-08	1.07687e-06	down	luminal_HER2
ENSG00000184347	SLIT3	slit guidance ligand 3	protein_coding	6586	1936.09	-2.3126	0.412616	-5.60472	2.08594e-08	1.08274e-06	down	luminal_HER2_TNBC
ENSG00000127124	HIVEP3	human immunodeficiency virus type I enhancer binding protein 3	protein_coding	59269	725.759	-1.01932	0.181933	-5.60275	2.10975e-08	1.08499e-06	down	HER2
ENSG00000164949	GEM	GTP binding protein overexpressed in skeletal muscle	protein_coding	2669	359.454	-1.96056	0.349928	-5.60276	2.10962e-08	1.08499e-06	down	luminal_HER2_TNBC
ENSG00000176014	TUBB6	tubulin beta 6 class V	protein_coding	84617	1491.37	-1.14079	0.203596	-5.60318	2.10449e-08	1.08499e-06	down	HER2
ENSG00000157873	TNFRSF14	TNF receptor superfamily member 14	protein_coding	8764	447.49	-1.33552	0.238682	-5.59541	2.20105e-08	1.12818e-06	down	HER2_TNBC
ENSG00000175356	SCUBE2	signal peptide, CUB domain and EGF like domain containing 2	protein_coding	57758	919.019	-2.33108	0.416642	-5.59492	2.20721e-08	1.12818e-06	down	luminal_HER2_TNBC
ENSG00000154263	ABCA10	ATP binding cassette subfamily A member 10	protein_coding	10349	743.527	-1.90018	0.339944	-5.58968	2.27493e-08	1.15329e-06	down	luminal_HER2
ENSG00000186487	MYT1L	myelin transcription factor 1 like	protein_coding	23040	117.378	3.7031	0.662405	5.59039	2.26555e-08	1.15329e-06	up	luminal_HER2_TNBC
ENSG00000164741	DLC1	DLC1 Rho GTPase activating protein	protein_coding	10395	2359.21	-1.26294	0.226187	-5.58362	2.35562e-08	1.18948e-06	down	HER2
ENSG00000059804	SLC2A3	solute carrier family 2 member 3	protein_coding	6515	1973.73	-1.72878	0.309728	-5.58161	2.383e-08	1.19863e-06	down	luminal_HER2_TNBC
ENSG00000122224	LY9	lymphocyte antigen 9	protein_coding	4063	81.5641	-2.95411	0.529292	-5.58124	2.38808e-08	1.19863e-06	down	luminal_HER2_TNBC
ENSG00000111640	GAPDH	glyceraldehyde-3-phosphate dehydrogenase	protein_coding	2597	27478.8	1.17443	0.210673	5.57467	2.47996e-08	1.23953e-06	up	HER2
ENSG00000183813	CCR4	C-C motif chemokine receptor 4	protein_coding	1233	77.9757	-3.28124	0.58863	-5.57436	2.4844e-08	1.23953e-06	down	luminal_HER2_TNBC
ENSG00000100351	GRAP2	GRB2-related adaptor protein 2	protein_coding	9402	76.3907	-3.27388	0.588298	-5.56501	2.62139e-08	1.30398e-06	down	luminal_HER2_TNBC
ENSG00000090659	CD209	CD209 molecule	protein_coding	30835	363.997	-2.51446	0.451994	-5.56303	2.65127e-08	1.31104e-06	down	luminal_HER2_TNBC
ENSG00000132639	SNAP25	synaptosome associated protein 25	protein_coding	6616	274.648	4.24202	0.762469	5.56353	2.64378e-08	1.31104e-06	up	luminal_HER2_TNBC
ENSG00000091129	NRCAM	neuronal cell adhesion molecule	protein_coding	4897	761.251	1.86747	0.336094	5.55641	2.75377e-08	1.35772e-06	up	luminal_HER2_TNBC
ENSG00000074800	ENO1	enolase 1	protein_coding	2023	26998	1.22673	0.22097	5.55158	2.831e-08	1.39169e-06	up	HER2
ENSG00000174175	SELP	selectin P	protein_coding	6403	150.125	-2.54444	0.45871	-5.54694	2.90705e-08	1.42488e-06	down	luminal_HER2_TNBC
ENSG00000163431	LMOD1	leiomodin 1	protein_coding	25802	1269.08	-1.50579	0.27167	-5.5427	2.9784e-08	1.44712e-06	down	luminal_HER2
ENSG00000163600	ICOS	inducible T-cell costimulator	protein_coding	29851	129.133	-3.95072	0.712718	-5.54318	2.97033e-08	1.44712e-06	down	luminal_HER2_TNBC
ENSG00000165646	SLC18A2	solute carrier family 18 member A2	protein_coding	6571	91.7297	-3.03516	0.547591	-5.54275	2.97765e-08	1.44712e-06	down	luminal_HER2
ENSG00000163687	DNASE1L3	deoxyribonuclease 1 like 3	protein_coding	1776	51.8504	-3.36321	0.607809	-5.53332	3.14217e-08	1.52227e-06	down	luminal_HER2_TNBC
ENSG00000105369	CD79A	CD79a molecule	protein_coding	973	166.621	-3.45442	0.624459	-5.53186	3.16844e-08	1.53056e-06	down	luminal_HER2
ENSG00000101230	ISM1	isthmin 1	protein_coding	140862	308.503	-2.54439	0.460061	-5.53056	3.19212e-08	1.53755e-06	down	luminal_HER2_TNBC
ENSG00000185070	FLRT2	fibronectin leucine rich transmembrane protein 2	protein_coding	23768	188.222	-2.23048	0.404038	-5.52048	3.3807e-08	1.62371e-06	down	HER2
ENSG00000134339	SAA2	serum amyloid A2	protein_coding	6289	374.096	-3.94098	0.714043	-5.51925	3.40446e-08	1.63043e-06	down	HER2
ENSG00000177576	C18orf32	chromosome 18 open reading frame 32	protein_coding	497661	382.493	2.64802	0.481023	5.50499	3.69188e-08	1.76303e-06	up	HER2
ENSG00000115165	CYTIP	cytohesin 1 interacting protein	protein_coding	9595	417.792	-2.28547	0.416105	-5.49254	3.96199e-08	1.88663e-06	down	luminal_HER2_TNBC
ENSG00000129038	LOXL1	lysyl oxidase like 1	protein_coding	4016	471.355	-1.29554	0.236168	-5.48569	4.1185e-08	1.95559e-06	down	luminal_HER2_TNBC
ENSG00000129048	ACKR4	atypical chemokine receptor 4	protein_coding	51554	633.587	-1.18425	0.216153	-5.47877	4.28282e-08	2.02212e-06	down	HER2
ENSG00000143631	FLG	filaggrin	protein_coding	2312	4165.44	-1.66607	0.304187	-5.4771	4.32345e-08	2.03555e-06	down	luminal_HER2
ENSG00000198189	HSD17B11	hydroxysteroid 17-beta dehydrogenase 11	protein_coding	51170	482.059	-1.61538	0.295013	-5.47561	4.36003e-08	2.04701e-06	down	HER2
ENSG00000172716	SLFN11	schlafen family member 11	protein_coding	91607	1318.64	-1.67669	0.30625	-5.47493	4.37696e-08	2.0492e-06	down	HER2
ENSG00000112182	BACH2	BTB domain and CNC homolog 2	protein_coding	60468	138.497	-2.87028	0.526006	-5.45674	4.84958e-08	2.25196e-06	down	luminal_HER2_TNBC
ENSG00000144802	NFKBIZ	NFKB inhibitor zeta	protein_coding	64332	4111.94	-1.32686	0.243161	-5.45671	4.85046e-08	2.25196e-06	down	HER2
ENSG00000150907	FOXO1	forkhead box O1	protein_coding	2308	624.145	-1.50011	0.275547	-5.44413	5.20584e-08	2.4036e-06	down	luminal_HER2
ENSG00000136286	MYO1G	myosin IG	protein_coding	64005	326.264	-1.67507	0.30799	-5.43872	5.36651e-08	2.47096e-06	down	luminal_HER2_TNBC
ENSG00000130287	NCAN	neurocan	protein_coding	1463	57.1045	5.30109	0.975272	5.4355	5.46432e-08	2.50909e-06	up	luminal_HER2_TNBC
ENSG00000071282	LMCD1	LIM and cysteine rich domains 1	protein_coding	29995	705.157	-1.00214	0.18445	-5.4331	5.53849e-08	2.53617e-06	down	luminal_HER2
ENSG00000204655	MOG	myelin oligodendrocyte glycoprotein	protein_coding	4340	207.758	3.17636	0.585513	5.42492	5.79818e-08	2.64784e-06	up	luminal_HER2_TNBC
ENSG00000078399	HOXA9	homeobox A9	protein_coding	3205	52.0198	-5.03201	0.931438	-5.40241	6.57508e-08	2.99444e-06	down	luminal_HER2_TNBC
ENSG00000040731	CDH10	cadherin 10	protein_coding	1008	71.0503	4.67004	0.865078	5.39841	6.72342e-08	3.0454e-06	up	luminal_HER2
ENSG00000198930	CSAG1	chondrosarcoma associated gene 1	protein_coding	158511	98.992	4.38109	0.812417	5.39266	6.94238e-08	3.13608e-06	up	luminal_HER2
ENSG00000100234	TIMP3	TIMP metallopeptidase inhibitor 3	protein_coding	7078	9189.35	-1.27901	0.237446	-5.3865	7.18411e-08	3.23653e-06	down	luminal_HER2
ENSG00000122641	INHBA	inhibin beta A subunit	protein_coding	3624	476.128	-1.92481	0.357784	-5.37981	7.45647e-08	3.3502e-06	down	luminal_HER2_TNBC
ENSG00000172986	GXYLT2	glucoside xylosyltransferase 2	protein_coding	727936	596	-2.39358	0.445542	-5.3723	7.774e-08	3.4835e-06	down	luminal_HER2_TNBC
ENSG00000087303	NID2	nidogen 2	protein_coding	22795	1816.07	-1.44496	0.269308	-5.36544	8.07521e-08	3.59272e-06	down	luminal_HER2_TNBC
ENSG00000091136	LAMB1	laminin subunit beta 1	protein_coding	3912	11635.4	-1.11682	0.20812	-5.36623	8.03996e-08	3.59272e-06	down	HER2
ENSG00000149925	ALDOA	aldolase, fructose-bisphosphate A	protein_coding	226	32754.7	1.25678	0.234242	5.36528	8.08222e-08	3.59272e-06	up	HER2
ENSG00000077274	CAPN6	calpain 6	protein_coding	827	50.1399	-4.54119	0.846569	-5.36423	8.12954e-08	3.60417e-06	down	HER2
ENSG00000123384	LRP1	LDL receptor related protein 1	protein_coding	4035	23987.8	-1.2749	0.238079	-5.35493	8.55883e-08	3.78445e-06	down	luminal_HER2_TNBC
ENSG00000196361	ELAVL3	ELAV like RNA binding protein 3	protein_coding	1995	74.1046	4.70045	0.877967	5.35379	8.61324e-08	3.79846e-06	up	luminal_HER2_TNBC
ENSG00000128284	APOL3	apolipoprotein L3	protein_coding	80833	519.399	-1.77072	0.330821	-5.35252	8.67378e-08	3.81509e-06	down	HER2_TNBC
ENSG00000177098	SCN4B	sodium voltage-gated channel beta subunit 4	protein_coding	6330	1118.37	-2.24886	0.420924	-5.34267	9.15883e-08	4.01787e-06	down	HER2
ENSG00000162892	IL24	interleukin 24	protein_coding	11009	27.3079	-3.78723	0.709475	-5.33808	9.39375e-08	4.11013e-06	down	luminal_HER2_TNBC
ENSG00000119771	KLHL29	kelch like family member 29	protein_coding	114818	120.395	-2.29309	0.429652	-5.33708	9.44569e-08	4.12207e-06	down	HER2
ENSG00000007372	PAX6	paired box 6	protein_coding	5080	177.069	2.32156	0.435398	5.33204	9.71134e-08	4.22696e-06	up	luminal_HER2_TNBC
ENSG00000104332	SFRP1	secreted frizzled related protein 1	protein_coding	6422	308.061	-3.24794	0.60939	-5.32982	9.83093e-08	4.25684e-06	down	luminal_HER2
ENSG00000165181	C9orf84	chromosome 9 open reading frame 84	protein_coding	158401	957.029	-1.28271	0.24065	-5.33018	9.81146e-08	4.25684e-06	down	luminal_HER2
ENSG00000105220	GPI	glucose-6-phosphate isomerase	protein_coding	2821	15625	1.01828	0.191122	5.32789	9.93598e-08	4.29121e-06	up	HER2
ENSG00000204642	HLA-F	major histocompatibility complex, class I, F	protein_coding	3134	2144.74	-1.34426	0.252428	-5.32532	1.00777e-07	4.34119e-06	down	HER2
ENSG00000160654	CD3G	CD3g molecule	protein_coding	917	189.985	-2.86082	0.537361	-5.32384	1.01598e-07	4.36006e-06	down	luminal_HER2_TNBC
ENSG00000170166	HOXD4	homeobox D4	protein_coding	3233	152.025	-3.55036	0.66691	-5.32359	1.01736e-07	4.36006e-06	down	luminal_HER2_TNBC
ENSG00000162745	OLFML2B	olfactomedin like 2B	protein_coding	25903	442.631	-1.46081	0.274467	-5.32234	1.0244e-07	4.37898e-06	down	luminal_HER2_TNBC
ENSG00000139117	CPNE8	copine 8	protein_coding	144402	316.645	-1.4782	0.277897	-5.31925	1.04197e-07	4.43142e-06	down	luminal_HER2
ENSG00000095777	MYO3A	myosin IIIA	protein_coding	53904	68.7729	-3.61857	0.680924	-5.3142	1.07126e-07	4.54441e-06	down	HER2
ENSG00000183853	KIRREL1	kirre like nephrin family adhesion molecule 1	protein_coding	55243	704.016	-1.29407	0.243838	-5.3071	1.11382e-07	4.71303e-06	down	HER2
ENSG00000160185	UBASH3A	ubiquitin associated and SH3 domain containing A	protein_coding	53347	48.0176	-2.99809	0.565199	-5.30448	1.12993e-07	4.76912e-06	down	luminal_HER2_TNBC
ENSG00000095917	TPSD1	tryptase delta 1	protein_coding	23430	28.0128	-3.90709	0.736968	-5.30157	1.14809e-07	4.83355e-06	down	luminal_HER2_TNBC
ENSG00000123689	G0S2	G0/G1 switch 2	protein_coding	50486	44.8995	-3.23777	0.611695	-5.29312	1.20248e-07	5.01203e-06	down	luminal_HER2_TNBC
ENSG00000125538	IL1B	interleukin 1 beta	protein_coding	3553	412.859	-1.59505	0.301303	-5.29384	1.19773e-07	5.01203e-06	down	HER2
ENSG00000164318	EGFLAM	EGF like, fibronectin type III and laminin G domains	protein_coding	133584	288.239	-2.25238	0.425498	-5.29353	1.19978e-07	5.01203e-06	down	luminal_HER2_TNBC
ENSG00000198523	PLN	phospholamban	protein_coding	5350	262.306	-1.53249	0.289455	-5.29438	1.19418e-07	5.01203e-06	down	HER2
ENSG00000205809	KLRC2	killer cell lectin like receptor C2	protein_coding	3822	102.842	-2.99823	0.566741	-5.29029	1.22119e-07	5.07737e-06	down	HER2
ENSG00000111860	CEP85L	centrosomal protein 85 like	protein_coding	387119	530.719	-1.5406	0.291872	-5.27836	1.30348e-07	5.40605e-06	down	HER2
ENSG00000176170	SPHK1	sphingosine kinase 1	protein_coding	8877	90.8708	-1.72246	0.32657	-5.2744	1.33193e-07	5.51036e-06	down	luminal_HER2
ENSG00000125730	C3	complement C3	protein_coding	718	17448.6	-1.66911	0.316676	-5.27071	1.35897e-07	5.60835e-06	down	HER2_TNBC
ENSG00000197536	C5orf56	chromosome 5 open reading frame 56	protein_coding	441108	286.454	-1.45552	0.276576	-5.26264	1.42002e-07	5.84586e-06	down	HER2_TNBC
ENSG00000107738	VSIR	V-set immunoregulatory receptor	protein_coding	64115	110.616	-2.25033	0.428114	-5.25637	1.46923e-07	6.03357e-06	down	HER2
ENSG00000182492	BGN	biglycan	protein_coding	633	8617.4	-1.30411	0.24818	-5.25469	1.48276e-07	6.07421e-06	down	luminal_HER2_TNBC
ENSG00000268964	ERVV-2	endogenous retrovirus group V member 2, envelope	protein_coding	100271846	118.156	4.01444	0.764555	5.25068	1.51535e-07	6.19256e-06	up	HER2
ENSG00000171951	SCG2	secretogranin II	protein_coding	7857	271.142	2.52152	0.480636	5.24621	1.55262e-07	6.32938e-06	up	luminal_HER2_TNBC
ENSG00000198945	L3MBTL3	L3MBTL3, histone methyl-lysine binding protein	protein_coding	84456	457.521	-1.5853	0.30255	-5.23979	1.60764e-07	6.53772e-06	down	HER2
ENSG00000132274	TRIM22	tripartite motif containing 22	protein_coding	10346	1923.32	-1.15694	0.220819	-5.2393	1.61185e-07	6.53893e-06	down	HER2
ENSG00000143297	FCRL5	Fc receptor like 5	protein_coding	83416	746.03	-3.35101	0.639862	-5.23709	1.63132e-07	6.6019e-06	down	luminal_HER2_TNBC
ENSG00000126603	GLIS2	GLIS family zinc finger 2	protein_coding	84662	974.713	-1.44584	0.276565	-5.22786	1.71483e-07	6.92313e-06	down	luminal_HER2
ENSG00000118523	CTGF	connective tissue growth factor	protein_coding	1490	2522.48	-1.40788	0.269423	-5.22554	1.73649e-07	6.98459e-06	down	luminal_HER2
ENSG00000153283	CD96	CD96 molecule	protein_coding	10225	403.844	-2.42614	0.464303	-5.22533	1.73842e-07	6.98459e-06	down	luminal_HER2_TNBC
ENSG00000139190	VAMP1	vesicle associated membrane protein 1	protein_coding	6843	420.673	-1.2146	0.232603	-5.22176	1.77227e-07	7.10351e-06	down	HER2
ENSG00000117410	ATP6V0B	ATPase H+ transporting V0 subunit b	protein_coding	533	1569.12	1.0051	0.192565	5.21951	1.79398e-07	7.17335e-06	up	HER2
ENSG00000141338	ABCA8	ATP binding cassette subfamily A member 8	protein_coding	10351	853.383	-2.15397	0.413025	-5.21513	1.83693e-07	7.32756e-06	down	HER2
ENSG00000072818	ACAP1	ArfGAP with coiled-coil, ankyrin repeat and PH domains 1	protein_coding	9744	263.292	-1.38873	0.266863	-5.20393	1.95122e-07	7.74649e-06	down	HER2
ENSG00000134539	KLRD1	killer cell lectin like receptor D1	protein_coding	3824	114.202	-2.33441	0.448558	-5.20425	1.94781e-07	7.74649e-06	down	luminal_HER2_TNBC
ENSG00000134470	IL15RA	interleukin 15 receptor subunit alpha	protein_coding	3601	163.625	-1.84288	0.354354	-5.20068	1.98561e-07	7.86432e-06	down	luminal_HER2_TNBC
ENSG00000186399	GOLGA8R	golgin A8 family member R	protein_coding	101059918	3409.77	-1.18083	0.227201	-5.1973	2.02205e-07	7.97087e-06	down	HER2
ENSG00000100767	PAPLN	papilin, proteoglycan like sulfated glycoprotein	protein_coding	89932	196.729	-1.59582	0.307197	-5.19477	2.04977e-07	8.06114e-06	down	HER2
ENSG00000168314	MOBP	myelin-associated oligodendrocyte basic protein	protein_coding	4336	44.5316	3.28699	0.63329	5.19034	2.09912e-07	8.23585e-06	up	luminal_HER2_TNBC
ENSG00000018625	ATP1A2	ATPase Na+/K+ transporting subunit alpha 2	protein_coding	477	1034.13	3.5297	0.680212	5.18912	2.11294e-07	8.27065e-06	up	luminal_HER2_TNBC
ENSG00000056558	TRAF1	TNF receptor associated factor 1	protein_coding	7185	173.094	-1.74589	0.336712	-5.18513	2.15869e-07	8.43e-06	down	luminal_HER2_TNBC
ENSG00000168016	TRANK1	tetratricopeptide repeat and ankyrin repeat containing 1	protein_coding	9881	2488.32	-1.27339	0.245875	-5.17899	2.23092e-07	8.67153e-06	down	HER2_TNBC
ENSG00000204767	FAM196B	family with sequence similarity 196 member B	protein_coding	100131897	102.379	-2.07982	0.401666	-5.178	2.2428e-07	8.6975e-06	down	luminal_HER2_TNBC
ENSG00000150630	VEGFC	vascular endothelial growth factor C	protein_coding	7424	234.088	-1.56913	0.303166	-5.1758	2.26936e-07	8.78011e-06	down	luminal_HER2_TNBC
ENSG00000134602	STK26	serine/threonine kinase 26	protein_coding	51765	718.608	1.09497	0.211612	5.17441	2.28631e-07	8.82525e-06	up	HER2
ENSG00000187260	WDR86	WD repeat domain 86	protein_coding	349136	38.2607	-2.79484	0.540716	-5.16877	2.35638e-07	9.05393e-06	down	HER2_TNBC
ENSG00000105290	APLP1	amyloid beta precursor like protein 1	protein_coding	333	217.99	1.90386	0.368548	5.16585	2.39352e-07	9.15454e-06	up	luminal_HER2_TNBC
ENSG00000130592	LSP1	lymphocyte-specific protein 1	protein_coding	4046	633.527	-1.53915	0.298112	-5.163	2.43024e-07	9.27377e-06	down	luminal_HER2_TNBC
ENSG00000241106	HLA-DOB	major histocompatibility complex, class II, DO beta	protein_coding	3112	62.6763	-3.06567	0.594691	-5.15506	2.53548e-07	9.6533e-06	down	HER2
ENSG00000084636	COL16A1	collagen type XVI alpha 1 chain	protein_coding	1307	1968	-1.5793	0.306425	-5.15393	2.55077e-07	9.68945e-06	down	luminal_HER2
ENSG00000137571	SLCO5A1	solute carrier organic anion transporter family member 5A1	protein_coding	81796	72.8551	-2.54892	0.494603	-5.15346	2.55726e-07	9.69208e-06	down	HER2_TNBC
ENSG00000138356	AOX1	aldehyde oxidase 1	protein_coding	316	447.912	-2.01353	0.391	-5.1497	2.60907e-07	9.81325e-06	down	HER2_TNBC
ENSG00000166444	ST5	suppression of tumorigenicity 5	protein_coding	6764	1339.36	-1.01111	0.196331	-5.15005	2.60423e-07	9.81325e-06	down	HER2
ENSG00000197629	MPEG1	macrophage expressed 1	protein_coding	219972	433.205	-1.83602	0.356547	-5.14944	2.61272e-07	9.81325e-06	down	luminal_HER2_TNBC
ENSG00000106278	PTPRZ1	protein tyrosine phosphatase, receptor type Z1	protein_coding	5803	423.628	2.70924	0.527166	5.13926	2.75821e-07	1.03134e-05	up	luminal_HER2_TNBC
ENSG00000081237	PTPRC	protein tyrosine phosphatase, receptor type C	protein_coding	5788	7913.4	-1.85263	0.360583	-5.13788	2.77859e-07	1.03664e-05	down	luminal_HER2_TNBC
ENSG00000121281	ADCY7	adenylate cyclase 7	protein_coding	113	722.945	-1.3025	0.253797	-5.13206	2.86581e-07	1.06207e-05	down	luminal_HER2
ENSG00000124253	PCK1	phosphoenolpyruvate carboxykinase 1	protein_coding	5105	43.1063	-4.27374	0.832676	-5.13253	2.85866e-07	1.06207e-05	down	luminal_HER2_TNBC
ENSG00000131196	NFATC1	nuclear factor of activated T-cells 1	protein_coding	4772	271.843	-1.54451	0.300951	-5.13209	2.86539e-07	1.06207e-05	down	luminal_HER2
ENSG00000169515	CCDC8	coiled-coil domain containing 8	protein_coding	83987	891.364	-2.26062	0.440817	-5.12826	2.92437e-07	1.08137e-05	down	luminal_HER2
ENSG00000109625	CPZ	carboxypeptidase Z	protein_coding	8532	178.233	-2.4903	0.485912	-5.125	2.97532e-07	1.09778e-05	down	HER2_TNBC
ENSG00000113657	DPYSL3	dihydropyrimidinase like 3	protein_coding	1809	1718.09	-1.52316	0.297467	-5.12045	3.04813e-07	1.12217e-05	down	luminal_HER2_TNBC
ENSG00000163492	CCDC141	coiled-coil domain containing 141	protein_coding	285025	284.834	-1.74853	0.341626	-5.11826	3.08375e-07	1.13279e-05	down	luminal_HER2_TNBC
ENSG00000109743	BST1	bone marrow stromal cell antigen 1	protein_coding	683	98.791	-1.84926	0.361643	-5.11349	3.16261e-07	1.15921e-05	down	HER2_TNBC
ENSG00000113083	LOX	lysyl oxidase	protein_coding	4015	621.844	-1.8654	0.364841	-5.1129	3.17251e-07	1.16029e-05	down	luminal_HER2
ENSG00000136546	SCN7A	sodium voltage-gated channel alpha subunit 7	protein_coding	6332	208.852	-3.15783	0.618602	-5.10478	3.31178e-07	1.20468e-05	down	luminal_HER2_TNBC
ENSG00000146374	RSPO3	R-spondin 3	protein_coding	84870	108.977	-3.22705	0.632189	-5.10457	3.3155e-07	1.20468e-05	down	luminal_HER2_TNBC
ENSG00000100448	CTSG	cathepsin G	protein_coding	1511	37.686	-3.90182	0.764603	-5.10307	3.34188e-07	1.20901e-05	down	luminal_HER2_TNBC
ENSG00000227507	LTB	lymphotoxin beta	protein_coding	4050	34.4877	-3.06187	0.600002	-5.1031	3.34133e-07	1.20901e-05	down	luminal_HER2_TNBC
ENSG00000028277	POU2F2	POU class 2 homeobox 2	protein_coding	5452	120.474	-1.61921	0.3176	-5.09828	3.42758e-07	1.23733e-05	down	HER2_TNBC
ENSG00000164647	STEAP1	STEAP family member 1	protein_coding	26872	246.767	-2.32195	0.45554	-5.09713	3.44832e-07	1.24214e-05	down	HER2_TNBC
ENSG00000023902	PLEKHO1	pleckstrin homology domain containing O1	protein_coding	51177	652.12	-1.02694	0.201566	-5.09482	3.49066e-07	1.25199e-05	down	luminal_HER2
ENSG00000183486	MX2	MX dynamin like GTPase 2	protein_coding	4600	799.983	-1.45965	0.286488	-5.09498	3.48786e-07	1.25199e-05	down	HER2_TNBC
ENSG00000065413	ANKRD44	ankyrin repeat domain 44	protein_coding	91526	1578.43	-1.15146	0.226371	-5.08661	3.64515e-07	1.3046e-05	down	HER2
ENSG00000007312	CD79B	CD79b molecule	protein_coding	974	81.9157	-2.73528	0.538207	-5.0822	3.73082e-07	1.32674e-05	down	HER2
ENSG00000008517	IL32	interleukin 32	protein_coding	9235	848.381	-2.10456	0.414099	-5.08226	3.72978e-07	1.32674e-05	down	luminal_HER2_TNBC
ENSG00000163430	FSTL1	follistatin like 1	protein_coding	11167	4738.15	-1.35436	0.266474	-5.08255	3.72409e-07	1.32674e-05	down	luminal_HER2
ENSG00000244486	SCARF2	scavenger receptor class F member 2	protein_coding	91179	323.48	-1.6139	0.318011	-5.07499	3.87512e-07	1.37222e-05	down	luminal_HER2
ENSG00000142552	RCN3	reticulocalbin 3	protein_coding	57333	215.762	-1.21225	0.239188	-5.06818	4.01633e-07	1.41622e-05	down	luminal_HER2
ENSG00000110848	CD69	CD69 molecule	protein_coding	969	98.9666	-2.73323	0.539691	-5.06443	4.09614e-07	1.43829e-05	down	luminal_HER2
ENSG00000123096	SSPN	sarcospan	protein_coding	8082	95.1955	-2.02099	0.399056	-5.06443	4.09613e-07	1.43829e-05	down	HER2
ENSG00000164946	FREM1	FRAS1 related extracellular matrix 1	protein_coding	158326	316.889	-2.41573	0.477049	-5.06391	4.10753e-07	1.43876e-05	down	luminal_HER2
ENSG00000108405	P2RX1	purinergic receptor P2X 1	protein_coding	5023	70.0948	-3.18306	0.629212	-5.05881	4.21888e-07	1.46905e-05	down	luminal_HER2_TNBC
ENSG00000233608	TWIST2	twist family bHLH transcription factor 2	protein_coding	117581	19.2756	-4.45291	0.880161	-5.0592	4.21015e-07	1.46905e-05	down	luminal_HER2_TNBC
ENSG00000165633	VSTM4	V-set and transmembrane domain containing 4	protein_coding	196740	112.668	-1.83101	0.362093	-5.05672	4.26521e-07	1.48209e-05	down	luminal_HER2
ENSG00000198121	LPAR1	lysophosphatidic acid receptor 1	protein_coding	1902	149.584	-1.85124	0.366227	-5.05489	4.30644e-07	1.49332e-05	down	HER2
ENSG00000137309	HMGA1	high mobility group AT-hook 1	protein_coding	3159	4388.64	1.00731	0.199383	5.05213	4.36917e-07	1.51193e-05	up	HER2
ENSG00000020181	ADGRA2	adhesion G protein-coupled receptor A2	protein_coding	25960	790.039	-1.54455	0.305845	-5.05011	4.41563e-07	1.52485e-05	down	HER2
ENSG00000187912	CLEC17A	C-type lectin domain containing 17A	protein_coding	388512	44.2774	-3.42196	0.677856	-5.04821	4.45968e-07	1.53689e-05	down	HER2_TNBC
ENSG00000103522	IL21R	interleukin 21 receptor	protein_coding	50615	79.612	-2.67611	0.531363	-5.0363	4.74604e-07	1.62886e-05	down	HER2_TNBC
ENSG00000222009	BTBD19	BTB domain containing 19	protein_coding	149478	287.146	-1.48324	0.294508	-5.03633	4.74549e-07	1.62886e-05	down	luminal_HER2_TNBC
ENSG00000188158	NHS	NHS actin remodeling regulator	protein_coding	4810	1885.44	-1.47172	0.292252	-5.03578	4.75898e-07	1.62995e-05	down	HER2
ENSG00000091972	CD200	CD200 molecule	protein_coding	4345	269.134	-1.35889	0.270644	-5.02095	5.14168e-07	1.75742e-05	down	luminal_HER2_TNBC
ENSG00000102359	SRPX2	sushi repeat containing protein, X-linked 2	protein_coding	27286	2101.63	-1.29938	0.258832	-5.02019	5.16208e-07	1.75947e-05	down	HER2
ENSG00000157350	ST3GAL2	ST3 beta-galactoside alpha-2,3-sialyltransferase 2	protein_coding	6483	149.046	-1.67514	0.333697	-5.01994	5.16872e-07	1.75947e-05	down	luminal_HER2_TNBC
ENSG00000099194	SCD	stearoyl-CoA desaturase	protein_coding	6319	13599	1.35556	0.270066	5.01937	5.18423e-07	1.76116e-05	up	HER2
ENSG00000163508	EOMES	eomesodermin	protein_coding	8320	75.9734	-3.17791	0.633423	-5.01705	5.24722e-07	1.77895e-05	down	luminal_HER2_TNBC
ENSG00000151834	GABRA2	gamma-aminobutyric acid type A receptor alpha2 subunit	protein_coding	2555	69.5775	3.43275	0.684472	5.01518	5.29836e-07	1.78902e-05	up	luminal_HER2_TNBC
ENSG00000164265	SCGB3A2	secretoglobin family 3A member 2	protein_coding	117156	78.042	-2.52138	0.502717	-5.01552	5.28916e-07	1.78902e-05	down	luminal_HER2_TNBC
ENSG00000172817	CYP7B1	cytochrome P450 family 7 subfamily B member 1	protein_coding	9420	512.328	-1.66891	0.332819	-5.01446	5.31818e-07	1.7921e-05	down	luminal_HER2_TNBC
ENSG00000079435	LIPE	lipase E, hormone sensitive type	protein_coding	3991	263.913	-1.55936	0.311242	-5.0101	5.44006e-07	1.82581e-05	down	HER2
ENSG00000020633	RUNX3	runt related transcription factor 3	protein_coding	864	68.7689	-2.18157	0.435672	-5.00736	5.51825e-07	1.84834e-05	down	luminal_HER2
ENSG00000196109	ZNF676	zinc finger protein 676	protein_coding	163223	564.401	-3.5933	0.717705	-5.00666	5.53828e-07	1.85134e-05	down	HER2
ENSG00000105492	SIGLEC6	sialic acid binding Ig like lectin 6	protein_coding	946	54.3941	-4.35143	0.869833	-5.0026	5.65622e-07	1.88327e-05	down	luminal_HER2_TNBC
ENSG00000179954	SSC5D	scavenger receptor cysteine rich family member with 5 domains	protein_coding	284297	1745.51	-1.48756	0.297357	-5.0026	5.65635e-07	1.88327e-05	down	luminal_HER2
ENSG00000152104	PTPN14	protein tyrosine phosphatase, non-receptor type 14	protein_coding	5784	1625.76	-1.04325	0.208811	-4.99615	5.84854e-07	1.94339e-05	down	HER2
ENSG00000061455	PRDM6	PR/SET domain 6	protein_coding	93166	94.1763	-2.65615	0.531828	-4.99438	5.90264e-07	1.95747e-05	down	HER2
ENSG00000117394	SLC2A1	solute carrier family 2 member 1	protein_coding	6513	2450.83	1.24172	0.248645	4.99395	5.91565e-07	1.95791e-05	up	HER2
ENSG00000159674	SPON2	spondin 2	protein_coding	10417	307.214	-2.22814	0.446337	-4.99207	5.97359e-07	1.97317e-05	down	luminal_HER2
ENSG00000094963	FMO2	flavin containing monooxygenase 2	protein_coding	2327	466.64	-2.07264	0.415333	-4.99031	6.02825e-07	1.9873e-05	down	HER2
ENSG00000112769	LAMA4	laminin subunit alpha 4	protein_coding	3910	8430.49	-1.18568	0.237861	-4.98474	6.20447e-07	2.03862e-05	down	luminal_HER2
ENSG00000162591	MEGF6	multiple EGF like domains 6	protein_coding	1953	545.969	-1.30497	0.261798	-4.98462	6.20832e-07	2.03862e-05	down	luminal_HER2
ENSG00000196417	ZNF765	zinc finger protein 765	protein_coding	91661	2607.28	1.33782	0.268501	4.98257	6.27457e-07	2.05634e-05	up	HER2
ENSG00000116824	CD2	CD2 molecule	protein_coding	914	311.629	-2.64549	0.531309	-4.97919	6.38512e-07	2.08847e-05	down	luminal_HER2_TNBC
ENSG00000189233	NUGGC	nuclear GTPase, germinal center associated	protein_coding	389643	101.096	-3.18983	0.64117	-4.975	6.52464e-07	2.12857e-05	down	luminal_HER2_TNBC
ENSG00000256977	LIMS3	LIM zinc finger domain containing 3	protein_coding	96626	405.731	-1.50983	0.303499	-4.97475	6.53319e-07	2.12857e-05	down	HER2
ENSG00000184905	TCEAL2	transcription elongation factor A like 2	protein_coding	140597	99.7309	3.11642	0.627009	4.9703	6.685e-07	2.16957e-05	up	luminal_HER2_TNBC
ENSG00000187098	MITF	melanogenesis associated transcription factor	protein_coding	4286	472.692	-1.07892	0.217057	-4.97066	6.67241e-07	2.16957e-05	down	luminal_HER2
ENSG00000186469	GNG2	G protein subunit gamma 2	protein_coding	54331	78.4527	-2.76118	0.555759	-4.96831	6.75404e-07	2.18773e-05	down	HER2
ENSG00000158859	ADAMTS4	ADAM metallopeptidase with thrombospondin type 1 motif 4	protein_coding	9507	220.345	-1.05589	0.21255	-4.96772	6.77432e-07	2.19006e-05	down	HER2
ENSG00000138207	RBP4	retinol binding protein 4	protein_coding	5950	192.036	-2.90659	0.585264	-4.9663	6.82437e-07	2.20198e-05	down	luminal_HER2
ENSG00000139626	ITGB7	integrin subunit beta 7	protein_coding	3695	204.051	-1.75847	0.354263	-4.96373	6.91514e-07	2.22697e-05	down	HER2
ENSG00000182866	LCK	LCK proto-oncogene, Src family tyrosine kinase	protein_coding	3932	114.806	-2.23359	0.450642	-4.95646	7.17904e-07	2.30751e-05	down	luminal_HER2_TNBC
ENSG00000113721	PDGFRB	platelet derived growth factor receptor beta	protein_coding	5159	3436.07	-1.17298	0.236811	-4.95323	7.29928e-07	2.34165e-05	down	luminal_HER2
ENSG00000185737	NRG3	neuregulin 3	protein_coding	10718	65.3272	2.48412	0.501646	4.95194	7.34777e-07	2.35269e-05	up	HER2_TNBC
ENSG00000129680	MAP7D3	MAP7 domain containing 3	protein_coding	79649	619.63	-1.58952	0.321051	-4.95099	7.38381e-07	2.35521e-05	down	luminal_HER2
ENSG00000140511	HAPLN3	hyaluronan and proteoglycan link protein 3	protein_coding	145864	191.72	-1.41441	0.285674	-4.95114	7.37816e-07	2.35521e-05	down	luminal_HER2
ENSG00000173442	EHBP1L1	EH domain binding protein 1 like 1	protein_coding	254102	7198.98	-1.1111	0.224562	-4.94786	7.50342e-07	2.3888e-05	down	HER2
ENSG00000109846	CRYAB	crystallin alpha B	protein_coding	1410	2539.08	1.72359	0.348422	4.94684	7.54289e-07	2.3968e-05	up	luminal_HER2_TNBC
ENSG00000146477	SLC22A3	solute carrier family 22 member 3	protein_coding	6581	106.941	-2.7466	0.555455	-4.94478	7.6229e-07	2.40849e-05	down	luminal_HER2_TNBC
ENSG00000144366	GULP1	GULP, engulfment adaptor PTB domain containing 1	protein_coding	51454	508.901	-1.51804	0.307152	-4.94229	7.72101e-07	2.43489e-05	down	luminal_HER2
ENSG00000137225	CAPN11	calpain 11	protein_coding	11131	51.9301	-2.87465	0.582945	-4.93125	8.17055e-07	2.5718e-05	down	HER2_TNBC
ENSG00000100342	APOL1	apolipoprotein L1	protein_coding	8542	494.19	-1.19821	0.243043	-4.93004	8.22109e-07	2.58284e-05	down	HER2_TNBC
ENSG00000112149	CD83	CD83 molecule	protein_coding	9308	208.139	-1.9526	0.396207	-4.92823	8.29778e-07	2.60205e-05	down	HER2_TNBC
ENSG00000170482	SLC23A1	solute carrier family 23 member 1	protein_coding	9963	190.851	1.04089	0.211251	4.92727	8.33884e-07	2.61003e-05	up	HER2
ENSG00000276409	CCL14	C-C motif chemokine ligand 14	protein_coding	6358	342.915	-2.76048	0.560477	-4.92523	8.42628e-07	2.63247e-05	down	HER2_TNBC
ENSG00000181847	TIGIT	T-cell immunoreceptor with Ig and ITIM domains	protein_coding	201633	36.7627	-3.47374	0.705811	-4.92164	8.58238e-07	2.67623e-05	down	HER2_TNBC
ENSG00000188338	SLC38A3	solute carrier family 38 member 3	protein_coding	10991	88.4761	2.93773	0.59745	4.91711	8.78306e-07	2.73371e-05	up	luminal_HER2_TNBC
ENSG00000186417	GLDN	gliomedin	protein_coding	342035	153.018	1.50594	0.306377	4.91531	8.8643e-07	2.75387e-05	up	luminal_HER2_TNBC
ENSG00000197343	ZNF655	zinc finger protein 655	protein_coding	79027	1154.76	-1.0985	0.22352	-4.91455	8.89871e-07	2.75942e-05	down	HER2
ENSG00000108231	LGI1	leucine rich glioma inactivated 1	protein_coding	9211	121.945	3.29427	0.671463	4.90611	9.29026e-07	2.87019e-05	up	luminal_HER2_TNBC
ENSG00000166363	OR10A5	olfactory receptor family 10 subfamily A member 5	protein_coding	144124	79.6984	-2.83862	0.579074	-4.902	9.48673e-07	2.92009e-05	down	luminal_HER2
ENSG00000111783	RFX4	regulatory factor X4	protein_coding	5992	77.216	2.76064	0.563245	4.90131	9.51978e-07	2.92488e-05	up	luminal_HER2_TNBC
ENSG00000136928	GABBR2	gamma-aminobutyric acid type B receptor subunit 2	protein_coding	9568	163.836	2.58223	0.527008	4.8998	9.59365e-07	2.94217e-05	up	luminal_HER2_TNBC
ENSG00000120885	CLU	clusterin	protein_coding	1191	12060.1	1.63934	0.334635	4.89888	9.63829e-07	2.95045e-05	up	luminal_HER2_TNBC
ENSG00000162739	SLAMF6	SLAM family member 6	protein_coding	114836	137.88	-2.87701	0.587513	-4.89693	9.73434e-07	2.9744e-05	down	luminal_HER2_TNBC
ENSG00000149256	TENM4	teneurin transmembrane protein 4	protein_coding	26011	494.015	-1.68981	0.345556	-4.89014	1.00766e-06	3.07338e-05	down	luminal_HER2_TNBC
ENSG00000163638	ADAMTS9	ADAM metallopeptidase with thrombospondin type 1 motif 9	protein_coding	56999	1357.17	-1.22646	0.250827	-4.88965	1.01015e-06	3.07535e-05	down	luminal_HER2
ENSG00000037280	FLT4	fms related tyrosine kinase 4	protein_coding	2324	676.18	-1.27737	0.261704	-4.88096	1.05572e-06	3.19661e-05	down	HER2
ENSG00000169047	IRS1	insulin receptor substrate 1	protein_coding	3667	1352.68	-1.8394	0.376826	-4.8813	1.0539e-06	3.19661e-05	down	luminal_HER2_TNBC
ENSG00000178726	THBD	thrombomodulin	protein_coding	7056	373.506	-1.79792	0.368736	-4.87589	1.08318e-06	3.27382e-05	down	luminal_HER2
ENSG00000170370	EMX2	empty spiracles homeobox 2	protein_coding	2018	63.5327	-2.4389	0.500609	-4.87186	1.10551e-06	3.32927e-05	down	HER2_TNBC
ENSG00000240771	ARHGEF25	Rho guanine nucleotide exchange factor 25	protein_coding	115557	598.915	-1.4023	0.287821	-4.87214	1.10394e-06	3.32927e-05	down	HER2
ENSG00000153976	HS3ST3A1	heparan sulfate-glucosamine 3-sulfotransferase 3A1	protein_coding	9953	86.171	-2.52149	0.517936	-4.86834	1.12541e-06	3.38312e-05	down	luminal_HER2_TNBC
ENSG00000134954	ETS1	ETS proto-oncogene 1, transcription factor	protein_coding	2113	985.541	-1.13952	0.234171	-4.86619	1.13769e-06	3.40549e-05	down	luminal_HER2
ENSG00000163564	PYHIN1	pyrin and HIN domain family member 1	protein_coding	149628	128.878	-3.32857	0.684052	-4.86597	1.13897e-06	3.40549e-05	down	HER2_TNBC
ENSG00000163568	AIM2	absent in melanoma 2	protein_coding	9447	76.7648	-2.64115	0.542754	-4.8662	1.13763e-06	3.40549e-05	down	HER2_TNBC
ENSG00000101115	SALL4	spalt like transcription factor 4	protein_coding	57167	565.328	-2.70666	0.556295	-4.86551	1.14163e-06	3.40736e-05	down	luminal_HER2_TNBC
ENSG00000120756	PLS1	plastin 1	protein_coding	5357	520.648	1.18593	0.243812	4.86412	1.14967e-06	3.42058e-05	up	HER2
ENSG00000198178	CLEC4C	C-type lectin domain family 4 member C	protein_coding	170482	9.42474	-4.69728	0.965716	-4.86404	1.15015e-06	3.42058e-05	down	HER2_TNBC
ENSG00000164220	F2RL2	coagulation factor II thrombin receptor like 2	protein_coding	2151	540.021	-2.14713	0.441551	-4.8627	1.15798e-06	3.43773e-05	down	luminal_HER2_TNBC
ENSG00000181885	CLDN7	claudin 7	protein_coding	1366	906.203	1.29444	0.266521	4.85678	1.19307e-06	3.53564e-05	up	HER2
ENSG00000154822	PLCL2	phospholipase C like 2	protein_coding	23228	827.117	-1.37037	0.28241	-4.85242	1.21963e-06	3.60794e-05	down	HER2_TNBC
ENSG00000173698	ADGRG2	adhesion G protein-coupled receptor G2	protein_coding	10149	425.662	-1.18713	0.244685	-4.85165	1.22437e-06	3.61556e-05	down	HER2
ENSG00000142798	HSPG2	heparan sulfate proteoglycan 2	protein_coding	3339	19198.7	-1.13912	0.234976	-4.84782	1.24824e-06	3.67955e-05	down	luminal_HER2
ENSG00000160161	CILP2	cartilage intermediate layer protein 2	protein_coding	148113	43.7886	-2.58837	0.534078	-4.84643	1.25705e-06	3.69901e-05	down	luminal_HER2_TNBC
ENSG00000129244	ATP1B2	ATPase Na+/K+ transporting subunit beta 2	protein_coding	482	249.579	2.24515	0.463586	4.84301	1.27884e-06	3.75651e-05	up	luminal_HER2_TNBC
ENSG00000118473	SGIP1	SH3 domain GRB2 like endophilin interacting protein 1	protein_coding	84251	693.339	-1.21297	0.250859	-4.83525	1.32978e-06	3.89291e-05	down	HER2
ENSG00000131203	IDO1	indoleamine 2,3-dioxygenase 1	protein_coding	3620	123.851	-3.41514	0.706304	-4.83523	1.32993e-06	3.89291e-05	down	HER2_TNBC
ENSG00000138829	FBN2	fibrillin 2	protein_coding	2201	661.632	-2.23651	0.462843	-4.8321	1.35098e-06	3.94761e-05	down	luminal_HER2
ENSG00000106483	SFRP4	secreted frizzled related protein 4	protein_coding	6424	2018.32	-1.84679	0.382286	-4.83092	1.35901e-06	3.95724e-05	down	luminal_HER2_TNBC
ENSG00000161544	CYGB	cytoglobin	protein_coding	114757	65.0719	-2.41547	0.499997	-4.83098	1.35864e-06	3.95724e-05	down	luminal_HER2_TNBC
ENSG00000181019	NQO1	NAD(P)H quinone dehydrogenase 1	protein_coding	1728	2975.11	1.36365	0.282339	4.82983	1.36652e-06	3.97218e-05	up	HER2
ENSG00000115602	IL1RL1	interleukin 1 receptor like 1	protein_coding	9173	106.019	-3.31503	0.686931	-4.82586	1.39402e-06	4.03808e-05	down	luminal_HER2_TNBC
ENSG00000155980	KIF5A	kinesin family member 5A	protein_coding	3798	588.2	2.09536	0.434699	4.82026	1.43371e-06	4.13868e-05	up	luminal_HER2_TNBC
ENSG00000118503	TNFAIP3	TNF alpha induced protein 3	protein_coding	7128	1227.49	-1.27353	0.26431	-4.81833	1.44764e-06	4.16451e-05	down	HER2
ENSG00000185479	KRT6B	keratin 6B	protein_coding	3854	1575.75	-3.59759	0.746605	-4.8186	1.4457e-06	4.16451e-05	down	luminal_HER2
ENSG00000072163	LIMS2	LIM zinc finger domain containing 2	protein_coding	55679	251.056	-1.51477	0.314489	-4.81661	1.4602e-06	4.19345e-05	down	luminal_HER2
ENSG00000237289	CKMT1B	creatine kinase, mitochondrial 1B	protein_coding	1159	3389.7	1.67405	0.347637	4.81551	1.46825e-06	4.20932e-05	up	luminal_HER2
ENSG00000101096	NFATC2	nuclear factor of activated T-cells 2	protein_coding	4773	640.063	-1.79137	0.372233	-4.8125	1.49052e-06	4.25153e-05	down	luminal_HER2
ENSG00000147443	DOK2	docking protein 2	protein_coding	9046	79.6237	-1.80151	0.374367	-4.81215	1.49315e-06	4.25153e-05	down	luminal_HER2_TNBC
ENSG00000162733	DDR2	discoidin domain receptor tyrosine kinase 2	protein_coding	4921	2354.86	-1.18555	0.246352	-4.81243	1.49107e-06	4.25153e-05	down	luminal_HER2
ENSG00000169184	MN1	MN1 proto-oncogene, transcriptional regulator	protein_coding	4330	158.1	-2.09583	0.435889	-4.80818	1.52312e-06	4.32599e-05	down	HER2
ENSG00000144596	GRIP2	glutamate receptor interacting protein 2	protein_coding	80852	72.7983	-2.21984	0.461822	-4.8067	1.53444e-06	4.34687e-05	down	HER2
ENSG00000117228	GBP1	guanylate binding protein 1	protein_coding	2633	4480.77	-1.32557	0.275845	-4.80548	1.54384e-06	4.36613e-05	down	HER2_TNBC
ENSG00000100055	CYTH4	cytohesin 4	protein_coding	27128	373.636	-1.26072	0.262728	-4.79857	1.59804e-06	4.50695e-05	down	luminal_HER2_TNBC
ENSG00000120262	CCDC170	coiled-coil domain containing 170	protein_coding	80129	454.482	-2.08981	0.435519	-4.79844	1.59903e-06	4.50695e-05	down	HER2_TNBC
ENSG00000138395	CDK15	cyclin dependent kinase 15	protein_coding	65061	43.4937	-3.14966	0.65656	-4.79721	1.60891e-06	4.52685e-05	down	HER2
ENSG00000154237	LRRK1	leucine rich repeat kinase 1	protein_coding	79705	1235.64	-1.03803	0.216396	-4.79689	1.61151e-06	4.52685e-05	down	HER2
ENSG00000185897	FFAR3	free fatty acid receptor 3	protein_coding	2865	88.7646	-3.78633	0.789432	-4.79628	1.61639e-06	4.53295e-05	down	HER2_TNBC
ENSG00000111537	IFNG	interferon gamma	protein_coding	3458	20.9258	-4.37427	0.912106	-4.79579	1.62036e-06	4.53647e-05	down	HER2_TNBC
ENSG00000135074	ADAM19	ADAM metallopeptidase domain 19	protein_coding	8728	875.006	-1.40391	0.292938	-4.7925	1.64713e-06	4.59601e-05	down	luminal_HER2
ENSG00000165474	GJB2	gap junction protein beta 2	protein_coding	2706	601.231	-2.98855	0.623638	-4.79212	1.65025e-06	4.59706e-05	down	luminal_HER2
ENSG00000165215	CLDN3	claudin 3	protein_coding	1365	164.012	1.58155	0.330064	4.79163	1.65428e-06	4.60062e-05	up	HER2
ENSG00000172955	ADH6	alcohol dehydrogenase 6 (class V)	protein_coding	130	95.1603	-1.9475	0.406519	-4.79067	1.66223e-06	4.61503e-05	down	luminal_HER2
ENSG00000177374	HIC1	HIC ZBTB transcriptional repressor 1	protein_coding	3090	161.027	-1.85014	0.386248	-4.79003	1.66758e-06	4.6222e-05	down	luminal_HER2_TNBC
ENSG00000130755	GMFG	glia maturation factor gamma	protein_coding	9535	303.787	-1.47339	0.307862	-4.78589	1.70233e-06	4.70294e-05	down	HER2
ENSG00000145431	PDGFC	platelet derived growth factor C	protein_coding	56034	818.019	-1.2152	0.253908	-4.78598	1.70158e-06	4.70294e-05	down	luminal_HER2
ENSG00000140092	FBLN5	fibulin 5	protein_coding	10516	1903.93	-1.73407	0.362365	-4.78543	1.70619e-06	4.70583e-05	down	luminal_HER2_TNBC
ENSG00000163219	ARHGAP25	Rho GTPase activating protein 25	protein_coding	9938	392.941	-1.43329	0.299819	-4.78052	1.74842e-06	4.80642e-05	down	luminal_HER2_TNBC
ENSG00000086991	NOX4	NADPH oxidase 4	protein_coding	50507	813.169	-1.51803	0.317688	-4.77837	1.76726e-06	4.85025e-05	down	luminal_HER2_TNBC
ENSG00000169026	MFSD7	major facilitator superfamily domain containing 7	protein_coding	84179	165.08	-1.38055	0.289245	-4.77294	1.81558e-06	4.97469e-05	down	HER2
ENSG00000101347	SAMHD1	SAM and HD domain containing deoxynucleoside triphosphate triphosphohydrolase 1	protein_coding	25939	7940.58	-1.07087	0.224478	-4.77048	1.83785e-06	5.02746e-05	down	luminal_HER2
ENSG00000142871	CYR61	cysteine rich angiogenic inducer 61	protein_coding	3491	4527.26	-1.29097	0.270759	-4.76797	1.86092e-06	5.08227e-05	down	luminal_HER2
ENSG00000189409	MMP23B	matrix metallopeptidase 23B	protein_coding	8510	120.319	-2.2137	0.465869	-4.75176	2.01649e-06	5.49815e-05	down	HER2_TNBC
ENSG00000164691	TAGAP	T-cell activation RhoGTPase activating protein	protein_coding	117289	301.134	-1.7883	0.376398	-4.7511	2.02314e-06	5.49834e-05	down	luminal_HER2_TNBC
ENSG00000174899	PQLC2L	PQ loop repeat containing 2 like	protein_coding	152078	14.1766	-4.94609	1.04102	-4.75122	2.02196e-06	5.49834e-05	down	HER2
ENSG00000134201	GSTM5	glutathione S-transferase mu 5	protein_coding	2949	164.008	-2.41477	0.508983	-4.7443	2.09225e-06	5.67692e-05	down	HER2
ENSG00000101665	SMAD7	SMAD family member 7	protein_coding	4092	152.299	-1.23753	0.26093	-4.74276	2.10829e-06	5.71119e-05	down	HER2
ENSG00000140937	CDH11	cadherin 11	protein_coding	1009	4538.06	-1.35988	0.287007	-4.73815	2.15682e-06	5.83318e-05	down	luminal_HER2_TNBC
ENSG00000197576	HOXA4	homeobox A4	protein_coding	3201	52.7964	-4.07233	0.859781	-4.73648	2.17467e-06	5.87196e-05	down	HER2
ENSG00000079819	EPB41L2	erythrocyte membrane protein band 4.1 like 2	protein_coding	2037	4240.94	-1.20222	0.253878	-4.73543	2.18591e-06	5.8928e-05	down	HER2
ENSG00000142920	AZIN2	antizyme inhibitor 2	protein_coding	113451	197.173	-1.48578	0.313826	-4.73441	2.19688e-06	5.91284e-05	down	HER2_TNBC
ENSG00000152784	PRDM8	PR/SET domain 8	protein_coding	56978	71.9547	-2.69303	0.568929	-4.73351	2.20668e-06	5.92964e-05	down	HER2_TNBC
ENSG00000107295	SH3GL2	SH3 domain containing GRB2 like 2, endophilin A1	protein_coding	6456	34.7258	4.38163	0.925829	4.73265	2.21605e-06	5.94526e-05	up	luminal_HER2_TNBC
ENSG00000089472	HEPH	hephaestin	protein_coding	9843	663.281	-1.38795	0.293338	-4.73158	2.22777e-06	5.96714e-05	down	HER2
ENSG00000151572	ANO4	anoctamin 4	protein_coding	121601	66.1327	3.10824	0.657198	4.72953	2.25043e-06	6.00858e-05	up	luminal_HER2
ENSG00000164530	PI16	peptidase inhibitor 16	protein_coding	221476	149.883	-2.88703	0.610737	-4.72713	2.27712e-06	6.05083e-05	down	HER2_TNBC
ENSG00000165966	PDZRN4	PDZ domain containing ring finger 4	protein_coding	29951	89.3577	-3.31609	0.701496	-4.72717	2.27667e-06	6.05083e-05	down	luminal_HER2_TNBC
ENSG00000132334	PTPRE	protein tyrosine phosphatase, receptor type E	protein_coding	5791	629.277	-1.27196	0.269657	-4.71697	2.39387e-06	6.32089e-05	down	luminal_HER2
ENSG00000101405	OXT	oxytocin/neurophysin I prepropeptide	protein_coding	5020	9.01255	-4.43321	0.940193	-4.71521	2.41464e-06	6.36567e-05	down	HER2_TNBC
ENSG00000115604	IL18R1	interleukin 18 receptor 1	protein_coding	8809	133.553	-2.84707	0.603923	-4.71428	2.42564e-06	6.38458e-05	down	luminal_HER2_TNBC
ENSG00000263961	C1orf186	chromosome 1 open reading frame 186	protein_coding	440712	29.9304	-4.12168	0.874742	-4.71189	2.45434e-06	6.44998e-05	down	luminal_HER2
ENSG00000165409	TSHR	thyroid stimulating hormone receptor	protein_coding	7253	552.645	-1.48669	0.315674	-4.70957	2.48234e-06	6.51332e-05	down	HER2
ENSG00000173200	PARP15	poly(ADP-ribose) polymerase family member 15	protein_coding	165631	365.176	-2.18876	0.465007	-4.70695	2.51455e-06	6.58748e-05	down	luminal_HER2_TNBC
ENSG00000177990	DPY19L2	dpy-19 like 2	protein_coding	283417	846.674	-1.25549	0.266822	-4.70534	2.53444e-06	6.6292e-05	down	HER2
ENSG00000112077	RHAG	Rh associated glycoprotein	protein_coding	6005	16.3786	-4.33788	0.922534	-4.70214	2.5745e-06	6.72347e-05	down	luminal_HER2
ENSG00000186642	PDE2A	phosphodiesterase 2A	protein_coding	5138	310.994	-1.71984	0.36595	-4.69967	2.60584e-06	6.79468e-05	down	HER2
ENSG00000254870	ATP6V1G2-DDX39B	ATP6V1G2-DDX39B readthrough (NMD candidate)	protein_coding		72.0159	4.67576	0.995256	4.69805	2.62655e-06	6.83804e-05	up	HER2
ENSG00000026652	AGPAT4	1-acylglycerol-3-phosphate O-acyltransferase 4	protein_coding	56895	191.052	-1.69612	0.361064	-4.69756	2.63284e-06	6.84375e-05	down	HER2
ENSG00000158517	NCF1	neutrophil cytosolic factor 1	protein_coding	653361	773.683	-1.99372	0.424659	-4.69487	2.66771e-06	6.92362e-05	down	HER2
ENSG00000143515	ATP8B2	ATPase phospholipid transporting 8B2	protein_coding	57198	1361.95	-1.34609	0.286797	-4.69353	2.68528e-06	6.95842e-05	down	luminal_HER2
ENSG00000101342	TLDC2	TBC/LysM-associated domain containing 2	protein_coding	140711	42.23	-2.2981	0.490223	-4.68788	2.76052e-06	7.13128e-05	down	HER2_TNBC
ENSG00000089012	SIRPG	signal regulatory protein gamma	protein_coding	55423	53.4299	-3.47761	0.742137	-4.68594	2.78674e-06	7.1879e-05	down	HER2_TNBC
ENSG00000143520	FLG2	filaggrin family member 2	protein_coding	388698	207.73	-2.62951	0.561893	-4.67973	2.87255e-06	7.37508e-05	down	luminal_HER2
ENSG00000163599	CTLA4	cytotoxic T-lymphocyte associated protein 4	protein_coding	1493	104.697	-2.68423	0.573685	-4.67893	2.88379e-06	7.39259e-05	down	luminal_HER2_TNBC
ENSG00000117322	CR2	complement C3d receptor 2	protein_coding	1380	55.9467	-2.63992	0.564257	-4.67858	2.8887e-06	7.39384e-05	down	HER2_TNBC
ENSG00000147010	SH3KBP1	SH3 domain containing kinase binding protein 1	protein_coding	30011	1378.08	-1.19735	0.255972	-4.67768	2.9014e-06	7.40366e-05	down	HER2
ENSG00000168078	PBK	PDZ binding kinase	protein_coding	55872	256.749	1.20271	0.257263	4.67502	2.93929e-06	7.48891e-05	up	HER2
ENSG00000162433	AK4	adenylate kinase 4	protein_coding	205	872.536	1.58375	0.339099	4.67047	3.00518e-06	7.64514e-05	up	luminal_HER2
ENSG00000175084	DES	desmin	protein_coding	1674	121.838	-2.84727	0.609778	-4.66936	3.02146e-06	7.66322e-05	down	luminal_HER2
ENSG00000167654	ATCAY	ATCAY, caytaxin	protein_coding	85300	56.2066	3.26101	0.698551	4.66825	3.0378e-06	7.68303e-05	up	luminal_HER2_TNBC
ENSG00000185532	PRKG1	protein kinase, cGMP-dependent, type I	protein_coding	5592	850.023	-1.43799	0.30804	-4.6682	3.03846e-06	7.68303e-05	down	luminal_HER2
ENSG00000177272	KCNA3	potassium voltage-gated channel subfamily A member 3	protein_coding	3738	64.8551	-3.01136	0.645342	-4.6663	3.06669e-06	7.73103e-05	down	luminal_HER2_TNBC
ENSG00000158481	CD1C	CD1c molecule	protein_coding	911	82.4267	-3.70353	0.794416	-4.66196	3.13214e-06	7.87226e-05	down	luminal_HER2_TNBC
ENSG00000053918	KCNQ1	potassium voltage-gated channel subfamily Q member 1	protein_coding	3784	579.689	-1.07478	0.231011	-4.65251	3.27912e-06	8.22931e-05	down	HER2
ENSG00000107099	DOCK8	dedicator of cytokinesis 8	protein_coding	81704	5151.08	-1.10829	0.238432	-4.64827	3.34737e-06	8.38799e-05	down	luminal_HER2
ENSG00000165359	INTS6L	integrator complex subunit 6 like	protein_coding	203522	729.672	-1.11062	0.239006	-4.64684	3.37064e-06	8.43367e-05	down	HER2
ENSG00000198597	ZNF536	zinc finger protein 536	protein_coding	9745	26.3877	4.1724	0.898477	4.64385	3.41968e-06	8.52406e-05	up	luminal_HER2_TNBC
ENSG00000157570	TSPAN18	tetraspanin 18	protein_coding	90139	194.112	-1.30656	0.281595	-4.63987	3.48631e-06	8.65828e-05	down	luminal_HER2
ENSG00000154330	PGM5	phosphoglucomutase 5	protein_coding	5239	167.243	-1.69694	0.366073	-4.63553	3.56033e-06	8.8159e-05	down	luminal_HER2
ENSG00000105851	PIK3CG	phosphatidylinositol-4,5-bisphosphate 3-kinase catalytic subunit gamma	protein_coding	5294	525.767	-1.66234	0.358635	-4.63518	3.56628e-06	8.81756e-05	down	luminal_HER2_TNBC
ENSG00000118407	FILIP1	filamin A interacting protein 1	protein_coding	27145	232.902	-1.38534	0.298959	-4.63388	3.5887e-06	8.85922e-05	down	HER2
ENSG00000153551	CMTM7	CKLF like MARVEL transmembrane domain containing 7	protein_coding	112616	156.318	-1.51946	0.327923	-4.63359	3.59373e-06	8.85922e-05	down	luminal_HER2_TNBC
ENSG00000168843	FSTL5	follistatin like 5	protein_coding	56884	47.4462	4.4675	0.964556	4.63166	3.62745e-06	8.92141e-05	up	luminal_HER2_TNBC
ENSG00000031081	ARHGAP31	Rho GTPase activating protein 31	protein_coding	57514	3627.63	-1.40714	0.304201	-4.62569	3.73345e-06	9.15406e-05	down	HER2
ENSG00000176971	FIBIN	fin bud initiation factor homolog (zebrafish)	protein_coding	387758	52.8621	-2.70687	0.585193	-4.6256	3.73523e-06	9.15406e-05	down	HER2
ENSG00000078081	LAMP3	lysosomal associated membrane protein 3	protein_coding	27074	177.864	-1.98455	0.429294	-4.62283	3.78538e-06	9.25675e-05	down	HER2_TNBC
ENSG00000121075	TBX4	T-box 4	protein_coding	9496	283.18	-2.84527	0.615503	-4.62268	3.78821e-06	9.25675e-05	down	HER2
ENSG00000153814	JAZF1	JAZF zinc finger 1	protein_coding	221895	237.865	-1.19084	0.25797	-4.61619	3.90853e-06	9.53681e-05	down	HER2_TNBC
ENSG00000185633	NDUFA4L2	NDUFA4, mitochondrial complex associated like 2	protein_coding	56901	155.113	1.40074	0.303501	4.61527	3.92583e-06	9.56507e-05	up	luminal_HER2_TNBC
ENSG00000105974	CAV1	caveolin 1	protein_coding	857	755.241	-1.53753	0.333176	-4.61476	3.93551e-06	9.5747e-05	down	luminal_HER2
ENSG00000223572	CKMT1A	creatine kinase, mitochondrial 1A	protein_coding	548596	1771.5	1.46839	0.318265	4.61373	3.95499e-06	9.6081e-05	up	HER2
ENSG00000128602	SMO	smoothened, frizzled class receptor	protein_coding	6608	175.384	-1.80655	0.391632	-4.61289	3.97109e-06	9.63322e-05	down	HER2
ENSG00000166482	MFAP4	microfibril associated protein 4	protein_coding	4239	183.415	-2.29732	0.498136	-4.61184	3.99124e-06	9.66805e-05	down	luminal_HER2
ENSG00000113532	ST8SIA4	ST8 alpha-N-acetyl-neuraminide alpha-2,8-sialyltransferase 4	protein_coding	7903	291.139	-1.43323	0.31093	-4.60949	4.0366e-06	9.76378e-05	down	luminal_HER2_TNBC
ENSG00000026025	VIM	vimentin	protein_coding	7431	49456.3	-1.07473	0.233379	-4.60508	4.123e-06	9.95835e-05	down	luminal_HER2
ENSG00000197822	OCLN	occludin	protein_coding	100506658	6217.18	1.00357	0.218003	4.60346	4.15534e-06	0.00010022	up	HER2
ENSG00000136573	BLK	BLK proto-oncogene, Src family tyrosine kinase	protein_coding	640	92.4057	-2.24082	0.487658	-4.59506	4.32623e-06	0.000103811	down	luminal_HER2_TNBC
ENSG00000173517	PEAK1	pseudopodium enriched atypical kinase 1	protein_coding	79834	3138.2	-1.01017	0.219846	-4.59492	4.32908e-06	0.000103811	down	HER2
ENSG00000205038	PKHD1L1	PKHD1 like 1	protein_coding	93035	166.808	-1.73457	0.377639	-4.59319	4.36515e-06	0.000104526	down	HER2
ENSG00000179055	OR13D1	olfactory receptor family 13 subfamily D member 1	protein_coding	286365	49.5742	-2.22701	0.485087	-4.59094	4.41246e-06	0.000105357	down	HER2_TNBC
ENSG00000157303	SUSD3	sushi domain containing 3	protein_coding	203328	150.869	-2.63319	0.574018	-4.5873	4.49014e-06	0.000107059	down	HER2_TNBC
ENSG00000173482	PTPRM	protein tyrosine phosphatase, receptor type M	protein_coding	5797	2995.75	-1.05324	0.229661	-4.58608	4.51649e-06	0.000107534	down	HER2
ENSG00000122420	PTGFR	prostaglandin F receptor	protein_coding	5737	21.6524	-3.9476	0.861472	-4.58239	4.59691e-06	0.000109293	down	luminal_HER2
ENSG00000171791	BCL2	BCL2, apoptosis regulator	protein_coding	596	219.265	-1.79889	0.39294	-4.57802	4.6939e-06	0.000111282	down	HER2
ENSG00000157851	DPYSL5	dihydropyrimidinase like 5	protein_coding	56896	32.5743	3.2911	0.719016	4.57723	4.71164e-06	0.000111544	up	luminal_HER2_TNBC
ENSG00000139971	C14orf37	chromosome 14 open reading frame 37	protein_coding	145407	204.748	-1.70901	0.373442	-4.57638	4.7309e-06	0.000111842	down	HER2
ENSG00000240505	TNFRSF13B	TNF receptor superfamily member 13B	protein_coding	23495	23.4547	-4.07946	0.891476	-4.57608	4.73774e-06	0.000111845	down	HER2_TNBC
ENSG00000177570	SAMD12	sterile alpha motif domain containing 12	protein_coding	401474	848.012	1.11022	0.242697	4.5745	4.77348e-06	0.000112377	up	HER2
ENSG00000197943	PLCG2	phospholipase C gamma 2	protein_coding	5336	801.966	-1.44538	0.315965	-4.5745	4.7737e-06	0.000112377	down	luminal_HER2
ENSG00000131018	SYNE1	spectrin repeat containing nuclear envelope protein 1	protein_coding	23345	14270	-1.33365	0.29163	-4.5731	4.80559e-06	0.000112679	down	HER2
ENSG00000169744	LDB2	LIM domain binding 2	protein_coding	9079	460.214	-1.36241	0.297922	-4.57305	4.80677e-06	0.000112679	down	HER2_TNBC
ENSG00000205108	FAM205A	family with sequence similarity 205 member A	protein_coding	259308	83.5223	-3.04173	0.665494	-4.57064	4.8624e-06	0.000113824	down	HER2
ENSG00000166825	ANPEP	alanyl aminopeptidase, membrane	protein_coding	290	636.203	-1.23727	0.270829	-4.56844	4.91357e-06	0.000114861	down	luminal_HER2
ENSG00000026751	SLAMF7	SLAM family member 7	protein_coding	57823	264.364	-2.58241	0.565689	-4.56508	4.99312e-06	0.000116557	down	luminal_HER2_TNBC
ENSG00000099958	DERL3	derlin 3	protein_coding	91319	47.397	-2.30244	0.504533	-4.56352	5.03037e-06	0.000117263	down	luminal_HER2_TNBC
ENSG00000024422	EHD2	EH domain containing 2	protein_coding	30846	959.871	-1.08116	0.236972	-4.5624	5.05715e-06	0.000117723	down	luminal_HER2
ENSG00000099139	PCSK5	proprotein convertase subtilisin/kexin type 5	protein_coding	5125	403.869	-1.74801	0.383335	-4.56001	5.11516e-06	0.000118414	down	HER2
ENSG00000172638	EFEMP2	EGF containing fibulin like extracellular matrix protein 2	protein_coding	30008	1446.67	-1.22679	0.269026	-4.56013	5.11221e-06	0.000118414	down	luminal_HER2
ENSG00000196628	TCF4	transcription factor 4	protein_coding	6925	4397.2	-1.10706	0.242934	-4.55703	5.1882e-06	0.000119939	down	HER2
ENSG00000105792	CFAP69	cilia and flagella associated protein 69	protein_coding	79846	447.711	-1.01287	0.222318	-4.55598	5.21413e-06	0.000120372	down	HER2
ENSG00000154240	CEP112	centrosomal protein 112	protein_coding	201134	910.633	-1.22413	0.268768	-4.55459	5.24877e-06	0.000120505	down	HER2
ENSG00000205277	MUC12	mucin 12, cell surface associated	protein_coding	10071	2767.77	-1.6051	0.352384	-4.55499	5.23891e-06	0.000120505	down	luminal_HER2_TNBC
ENSG00000197646	PDCD1LG2	programmed cell death 1 ligand 2	protein_coding	80380	192.959	-1.81296	0.398154	-4.5534	5.27845e-06	0.000121021	down	luminal_HER2
ENSG00000023445	BIRC3	baculoviral IAP repeat containing 3	protein_coding	330	677.963	-1.85431	0.407296	-4.55272	5.29565e-06	0.000121144	down	HER2_TNBC
ENSG00000115935	WIPF1	WAS/WASL interacting protein family member 1	protein_coding	7456	1533.42	-1.40265	0.308097	-4.55262	5.29831e-06	0.000121144	down	HER2_TNBC
ENSG00000168280	KIF5C	kinesin family member 5C	protein_coding	3800	589.009	1.65119	0.362867	4.5504	5.35436e-06	0.000122258	up	luminal_HER2_TNBC
ENSG00000035862	TIMP2	TIMP metallopeptidase inhibitor 2	protein_coding	7077	2034.15	-1.15563	0.254134	-4.54733	5.43296e-06	0.000123715	down	luminal_HER2
ENSG00000134516	DOCK2	dedicator of cytokinesis 2	protein_coding	1794	2380.27	-1.24035	0.273079	-4.54207	5.57034e-06	0.000126155	down	luminal_HER2_TNBC
ENSG00000160867	FGFR4	fibroblast growth factor receptor 4	protein_coding	2264	1204.33	1.59709	0.351861	4.53897	5.65302e-06	0.000127855	up	HER2
ENSG00000110324	IL10RA	interleukin 10 receptor subunit alpha	protein_coding	3587	3171.21	-1.29072	0.284477	-4.53718	5.70109e-06	0.000128594	down	luminal_HER2_TNBC
ENSG00000122707	RECK	reversion inducing cysteine rich protein with kazal motifs	protein_coding	8434	606.743	-1.53642	0.338876	-4.53389	5.79082e-06	0.000130442	down	luminal_HER2
ENSG00000012124	CD22	CD22 molecule	protein_coding	933	215.508	-1.77766	0.392154	-4.53306	5.81357e-06	0.000130778	down	HER2
ENSG00000100385	IL2RB	interleukin 2 receptor subunit beta	protein_coding	3560	104.572	-2.20486	0.486441	-4.53264	5.82505e-06	0.00013086	down	luminal_HER2_TNBC
ENSG00000120594	PLXDC2	plexin domain containing 2	protein_coding	84898	3687.2	-1.04536	0.230756	-4.53015	5.89412e-06	0.000132227	down	luminal_HER2
ENSG00000160856	FCRL3	Fc receptor like 3	protein_coding	115352	77.0852	-2.83409	0.625644	-4.52988	5.90171e-06	0.000132227	down	luminal_HER2_TNBC
ENSG00000049283	EPN3	epsin 3	protein_coding	55040	1174.77	1.07055	0.236368	4.52916	5.92188e-06	0.000132501	up	HER2
ENSG00000134138	MEIS2	Meis homeobox 2	protein_coding	4212	368.293	-1.6006	0.353487	-4.52802	5.95389e-06	0.000133039	down	HER2_TNBC
ENSG00000013725	CD6	CD6 molecule	protein_coding	923	160.21	-2.2922	0.506579	-4.52486	6.04368e-06	0.000134685	down	luminal_HER2_TNBC
ENSG00000079308	TNS1	tensin 1	protein_coding	7145	4450.34	-1.12187	0.248182	-4.52035	6.17376e-06	0.000137401	down	luminal_HER2
ENSG00000076864	RAP1GAP	RAP1 GTPase activating protein	protein_coding	5909	1248.66	1.07709	0.238413	4.51777	6.24954e-06	0.000138903	up	luminal_HER2
ENSG00000168918	INPP5D	inositol polyphosphate-5-phosphatase D	protein_coding	3635	1365.19	-1.55274	0.34377	-4.51681	6.27779e-06	0.000139345	down	luminal_HER2
ENSG00000135426	TESPA1	thymocyte expressed, positive selection associated 1	protein_coding	9840	131.516	-2.42971	0.538177	-4.51472	6.34018e-06	0.000140432	down	luminal_HER2_TNBC
ENSG00000163519	TRAT1	T-cell receptor associated transmembrane adaptor 1	protein_coding	50852	61.1791	-2.75883	0.611123	-4.51436	6.35072e-06	0.000140432	down	HER2_TNBC
ENSG00000005073	HOXA11	homeobox A11	protein_coding	3207	42.5494	-3.51193	0.778196	-4.51291	6.39439e-06	0.000140997	down	HER2
ENSG00000113319	RASGRF2	Ras protein specific guanine nucleotide releasing factor 2	protein_coding	5924	793.576	-1.182	0.261958	-4.51216	6.41706e-06	0.000141311	down	HER2_TNBC
ENSG00000183801	OLFML1	olfactomedin like 1	protein_coding	283298	155.201	-1.44588	0.320473	-4.51171	6.43083e-06	0.000141427	down	luminal_HER2
ENSG00000118495	PLAGL1	PLAG1 like zinc finger 1	protein_coding	5325	447.174	-1.71192	0.379543	-4.51049	6.46786e-06	0.000142055	down	luminal_HER2
ENSG00000139209	SLC38A4	solute carrier family 38 member 4	protein_coding	55089	342.948	-1.03031	0.228863	-4.50189	6.73512e-06	0.000147537	down	HER2
ENSG00000104043	ATP8B4	ATPase phospholipid transporting 8B4 (putative)	protein_coding	79895	457.095	-1.40024	0.311075	-4.50128	6.7545e-06	0.000147575	down	HER2
ENSG00000168389	MFSD2A	major facilitator superfamily domain containing 2A	protein_coding	84879	731.376	1.36971	0.304288	4.50138	6.75142e-06	0.000147575	up	luminal_HER2
ENSG00000073282	TP63	tumor protein p63	protein_coding	8626	157.605	-2.0066	0.446077	-4.49832	6.84939e-06	0.000149155	down	luminal_HER2
ENSG00000167895	TMC8	transmembrane channel like 8	protein_coding	147138	388.554	-1.86876	0.415447	-4.49819	6.85359e-06	0.000149155	down	luminal_HER2_TNBC
ENSG00000204296	C6orf10	chromosome 6 open reading frame 10	protein_coding	10665	67.0313	-2.85947	0.635632	-4.49863	6.83929e-06	0.000149155	down	HER2
ENSG00000162706	CADM3	cell adhesion molecule 3	protein_coding	57863	173.874	2.59835	0.577948	4.49581	6.93044e-06	0.000150631	up	HER2_TNBC
ENSG00000130775	THEMIS2	thymocyte selection associated family member 2	protein_coding	9473	325.62	-1.48477	0.330309	-4.49509	6.95409e-06	0.000150949	down	HER2
ENSG00000102043	MTMR8	myotubularin related protein 8	protein_coding	55613	66.3812	-2.21564	0.493338	-4.49112	7.08496e-06	0.00015359	down	HER2
ENSG00000111490	TBC1D30	TBC1 domain family member 30	protein_coding	23329	1038.22	1.08975	0.24268	4.49047	7.1067e-06	0.000153862	up	HER2
ENSG00000109452	INPP4B	inositol polyphosphate-4-phosphatase type II B	protein_coding	8821	2833.59	-1.00752	0.22448	-4.48825	7.18122e-06	0.000155073	down	luminal_HER2
ENSG00000179144	GIMAP7	GTPase, IMAP family member 7	protein_coding	168537	319.403	-1.58268	0.352924	-4.48448	7.30923e-06	0.000157634	down	luminal_HER2_TNBC
ENSG00000104415	WISP1	WNT1 inducible signaling pathway protein 1	protein_coding	8840	109.115	-2.26655	0.505513	-4.48366	7.33739e-06	0.000158029	down	luminal_HER2_TNBC
ENSG00000112214	FHL5	four and a half LIM domains 5	protein_coding	9457	72.9177	2.39991	0.535712	4.47986	7.46926e-06	0.000160053	up	HER2_TNBC
ENSG00000115355	CCDC88A	coiled-coil domain containing 88A	protein_coding	55704	4283.5	-1.06101	0.236838	-4.47989	7.468e-06	0.000160053	down	HER2
ENSG00000177707	NECTIN3	nectin cell adhesion molecule 3	protein_coding	25945	307.773	-1.78956	0.399627	-4.47807	7.53212e-06	0.000161193	down	HER2
ENSG00000135218	CD36	CD36 molecule	protein_coding	948	2994.8	-2.32609	0.519874	-4.47434	7.66486e-06	0.000163824	down	luminal_HER2_TNBC
ENSG00000158270	COLEC12	collectin subfamily member 12	protein_coding	81035	552.088	-1.32488	0.29633	-4.47095	7.78727e-06	0.000166228	down	luminal_HER2
ENSG00000248144	ADH1C	alcohol dehydrogenase 1C (class I), gamma polypeptide	protein_coding	126	143.281	-3.20819	0.71811	-4.46754	7.91243e-06	0.000168469	down	HER2_TNBC
ENSG00000011465	DCN	decorin	protein_coding	1634	10854	-1.46743	0.328506	-4.46697	7.93358e-06	0.000168705	down	luminal_HER2_TNBC
ENSG00000240563	L1TD1	LINE1 type transposase domain containing 1	protein_coding	54596	72.9876	-1.77029	0.396422	-4.46567	7.9819e-06	0.000169517	down	HER2
ENSG00000187045	TMPRSS6	transmembrane protease, serine 6	protein_coding	164656	150.224	-2.91919	0.654005	-4.46356	8.06077e-06	0.000170974	down	HER2
ENSG00000146216	TTBK1	tau tubulin kinase 1	protein_coding	84630	33.5742	3.14215	0.704091	4.4627	8.09341e-06	0.000171449	up	HER2_TNBC
ENSG00000019582	CD74	CD74 molecule	protein_coding	972	9750.05	-1.1833	0.2654	-4.45856	8.25114e-06	0.000174569	down	luminal_HER2_TNBC
ENSG00000135272	MDFIC	MyoD family inhibitor domain containing	protein_coding	29969	587.76	-1.24049	0.27833	-4.45688	8.316e-06	0.000175719	down	luminal_HER2
ENSG00000179938	GOLGA8J	golgin A8 family member J	protein_coding	653073	496.776	-1.16267	0.260931	-4.45585	8.35602e-06	0.000176342	down	HER2
ENSG00000008283	CYB561	cytochrome b561	protein_coding	1534	974.048	1.06544	0.239561	4.44747	8.68862e-06	0.000182669	up	HER2
ENSG00000109063	MYH3	myosin heavy chain 3	protein_coding	4621	893.166	-1.51814	0.341335	-4.44766	8.68102e-06	0.000182669	down	HER2_TNBC
ENSG00000138738	PRDM5	PR/SET domain 5	protein_coding	11107	269.941	-1.32947	0.298958	-4.44699	8.70802e-06	0.000182847	down	luminal_HER2
ENSG00000162594	IL23R	interleukin 23 receptor	protein_coding	149233	95.2845	-3.19221	0.717929	-4.44642	8.73142e-06	0.000182934	down	HER2_TNBC
ENSG00000177989	ODF3B	outer dense fiber of sperm tails 3B	protein_coding	440836	103.65	-1.22729	0.276022	-4.44635	8.73406e-06	0.000182934	down	HER2
ENSG00000167984	NLRC3	NLR family CARD domain containing 3	protein_coding	197358	310.779	-1.16262	0.261556	-4.445	8.7892e-06	0.000183858	down	HER2
ENSG00000121335	PRB2	proline rich protein BstNI subfamily 2	protein_coding	653247	617.884	-2.23568	0.503122	-4.44361	8.84622e-06	0.00018482	down	luminal_HER2_TNBC
ENSG00000169594	BNC1	basonuclin 1	protein_coding	646	37.9728	-2.64656	0.595827	-4.44183	8.91986e-06	0.000185893	down	HER2
ENSG00000131042	LILRB2	leukocyte immunoglobulin like receptor B2	protein_coding	10288	438.726	-1.6996	0.382891	-4.43886	9.04387e-06	0.000188243	down	luminal_HER2_TNBC
ENSG00000255374	TAS2R43	taste 2 receptor member 43	protein_coding	259291	380.288	-1.06546	0.24006	-4.4383	9.0672e-06	0.000188494	down	HER2
ENSG00000029153	ARNTL2	aryl hydrocarbon receptor nuclear translocator like 2	protein_coding	56938	488.111	-1.50585	0.339334	-4.43766	9.09418e-06	0.000188706	down	HER2_TNBC
ENSG00000188282	RUFY4	RUN and FYVE domain containing 4	protein_coding	285180	29.5731	-2.71268	0.611305	-4.43752	9.09998e-06	0.000188706	down	HER2_TNBC
ENSG00000196104	SPOCK3	SPARC/osteonectin, cwcv and kazal like domains proteoglycan 3	protein_coding	50859	26.6874	4.09576	0.92353	4.4349	9.2116e-06	0.000190784	up	luminal_HER2_TNBC
ENSG00000140968	IRF8	interferon regulatory factor 8	protein_coding	3394	701.217	-1.67442	0.377593	-4.43446	9.23043e-06	0.000190937	down	luminal_HER2_TNBC
ENSG00000132321	IQCA1	IQ motif containing with AAA domain 1	protein_coding	79781	196.22	-2.00678	0.452903	-4.43094	9.38234e-06	0.00019384	down	HER2
ENSG00000164434	FABP7	fatty acid binding protein 7	protein_coding	2173	255.537	3.5873	0.809666	4.43059	9.39766e-06	0.000193917	up	luminal_HER2
ENSG00000140839	CLEC18B	C-type lectin domain family 18 member B	protein_coding	497190	180.348	2.13476	0.482088	4.42815	9.50433e-06	0.000195635	up	HER2
ENSG00000087237	CETP	cholesteryl ester transfer protein	protein_coding	1071	277.253	-1.5978	0.360957	-4.42658	9.57385e-06	0.000196823	down	HER2_TNBC
ENSG00000138642	HERC6	HECT and RLD domain containing E3 ubiquitin protein ligase family member 6	protein_coding	55008	786.341	-1.38418	0.312805	-4.42505	9.64179e-06	0.000197976	down	HER2
ENSG00000204388	HSPA1B	heat shock protein family A (Hsp70) member 1B	protein_coding	3304	60346.1	1.17828	0.266319	4.4243	9.67552e-06	0.000198425	up	HER2
ENSG00000099822	HCN2	hyperpolarization activated cyclic nucleotide gated potassium and sodium channel 2	protein_coding	610	114.986	2.0438	0.462591	4.41815	9.95471e-06	0.000203651	up	luminal_HER2_TNBC
ENSG00000179344	HLA-DQB1	major histocompatibility complex, class II, DQ beta 1	protein_coding	3119	658.666	-1.63128	0.369309	-4.4171	1.00034e-05	0.000204396	down	HER2_TNBC
ENSG00000082074	FYB1	FYN binding protein 1	protein_coding	2533	3147.58	-1.42108	0.32186	-4.41521	1.0091e-05	0.000205936	down	HER2_TNBC
ENSG00000106565	TMEM176B	transmembrane protein 176B	protein_coding	28959	1128.27	-1.87369	0.424968	-4.409	1.03847e-05	0.000211671	down	luminal_HER2_TNBC
ENSG00000184371	CSF1	colony stimulating factor 1	protein_coding	1435	170.28	-1.2169	0.276138	-4.40684	1.04888e-05	0.000213531	down	HER2_TNBC
ENSG00000100505	TRIM9	tripartite motif containing 9	protein_coding	114088	291.941	2.45468	0.557477	4.40319	1.06671e-05	0.000216727	up	luminal_HER2_TNBC
ENSG00000203805	PLPP4	phospholipid phosphatase 4	protein_coding	196051	79.9352	-2.50024	0.567837	-4.4031	1.06717e-05	0.000216727	down	luminal_HER2_TNBC
ENSG00000159409	CELF3	CUGBP Elav-like family member 3	protein_coding	11189	40.6837	2.21749	0.503833	4.40124	1.07634e-05	0.000218325	up	luminal_HER2_TNBC
ENSG00000172901	LVRN	laeverin	protein_coding	206338	90.6612	-2.31324	0.525793	-4.39952	1.08488e-05	0.00021979	down	luminal_HER2
ENSG00000157168	NRG1	neuregulin 1	protein_coding	3084	134.744	-2.81423	0.640172	-4.39605	1.10237e-05	0.000222794	down	luminal_HER2_TNBC
ENSG00000158163	DZIP1L	DAZ interacting zinc finger protein 1 like	protein_coding	199221	184.823	-1.31549	0.299268	-4.3957	1.10417e-05	0.000222888	down	luminal_HER2
ENSG00000205045	SLFN12L	schlafen family member 12 like	protein_coding	100506736	225.093	-2.05464	0.468395	-4.38655	1.15162e-05	0.000231348	down	luminal_HER2_TNBC
ENSG00000134443	GRP	gastrin releasing peptide	protein_coding	2922	27.699	-4.51186	1.0288	-4.38555	1.15692e-05	0.000232133	down	luminal_HER2_TNBC
ENSG00000135443	KRT85	keratin 85	protein_coding	3891	120.752	2.82966	0.645541	4.38338	1.1685e-05	0.000233902	up	HER2
ENSG00000187950	OVCH1	ovochymase 1	protein_coding		60.7349	-2.45999	0.561209	-4.38338	1.16853e-05	0.000233902	down	HER2
ENSG00000052344	PRSS8	protease, serine 8	protein_coding	5652	1477.25	1.0785	0.246122	4.38197	1.17609e-05	0.000234853	up	HER2
ENSG00000169894	MUC3A	mucin 3A, cell surface associated	protein_coding	4584	853.273	-1.38947	0.317079	-4.3821	1.17542e-05	0.000234853	down	HER2_TNBC
ENSG00000198851	CD3E	CD3e molecule	protein_coding	916	878.301	-2.751	0.627878	-4.38142	1.17906e-05	0.000235165	down	luminal_HER2_TNBC
ENSG00000126353	CCR7	C-C motif chemokine receptor 7	protein_coding	1236	47.2305	-2.50283	0.571394	-4.38022	1.18557e-05	0.000236182	down	luminal_HER2_TNBC
ENSG00000118785	SPP1	secreted phosphoprotein 1	protein_coding	6696	9417.11	1.82353	0.416405	4.37922	1.19105e-05	0.000236709	up	luminal_HER2_TNBC
ENSG00000106560	GIMAP2	GTPase, IMAP family member 2	protein_coding	26157	157.342	-1.17106	0.267531	-4.37729	1.20165e-05	0.000238248	down	HER2_TNBC
ENSG00000189184	PCDH18	protocadherin 18	protein_coding	54510	502.946	-1.50661	0.34436	-4.37509	1.21385e-05	0.000240382	down	luminal_HER2
ENSG00000035720	STAP1	signal transducing adaptor family member 1	protein_coding	26228	34.0348	-2.15339	0.492359	-4.37362	1.22203e-05	0.000241449	down	HER2_TNBC
ENSG00000162493	PDPN	podoplanin	protein_coding	10630	163.598	-1.49261	0.341276	-4.3736	1.22212e-05	0.000241449	down	luminal_HER2_TNBC
ENSG00000145569	FAM105A	family with sequence similarity 105 member A	protein_coding	54491	214.808	-1.52991	0.349902	-4.3724	1.2289e-05	0.000242501	down	HER2
ENSG00000198286	CARD11	caspase recruitment domain family member 11	protein_coding	84433	191.322	-1.61404	0.369243	-4.37121	1.23561e-05	0.000243537	down	HER2_TNBC
ENSG00000117501	MROH9	maestro heat like repeat family member 9	protein_coding	80133	165.853	-1.73122	0.396425	-4.36708	1.25921e-05	0.000247314	down	HER2
ENSG00000136378	ADAMTS7	ADAM metallopeptidase with thrombospondin type 1 motif 7	protein_coding	11173	177.084	-1.62065	0.371339	-4.36433	1.27513e-05	0.000249854	down	HER2
ENSG00000137193	PIM1	Pim-1 proto-oncogene, serine/threonine kinase	protein_coding	5292	268.988	-1.5908	0.364693	-4.36203	1.28864e-05	0.00025191	down	luminal_HER2
ENSG00000188486	H2AFX	H2A histone family member X	protein_coding	3014	611.602	1.21419	0.278659	4.35725	1.31707e-05	0.000257168	up	HER2
ENSG00000152527	PLEKHH2	pleckstrin homology, MyTH4 and FERM domain containing H2	protein_coding	130271	1389.82	-1.5081	0.346159	-4.35669	1.32046e-05	0.000257528	down	luminal_HER2
ENSG00000115540	MOB4	MOB family member 4, phocein	protein_coding	25843	309.289	1.1463	0.263135	4.35633	1.32259e-05	0.000257642	up	HER2
ENSG00000134762	DSC3	desmocollin 3	protein_coding	1825	174.64	-2.74664	0.630928	-4.35333	1.34087e-05	0.000260899	down	HER2
ENSG00000166128	RAB8B	RAB8B, member RAS oncogene family	protein_coding	51762	594.446	-1.03005	0.236678	-4.3521	1.34838e-05	0.000262055	down	HER2
ENSG00000008311	AASS	aminoadipate-semialdehyde synthase	protein_coding	10157	1360.97	-1.32984	0.305662	-4.35068	1.35715e-05	0.000263292	down	HER2
ENSG00000198796	ALPK2	alpha kinase 2	protein_coding	115701	201.613	-1.66998	0.383855	-4.35056	1.35789e-05	0.000263292	down	luminal_HER2_TNBC
ENSG00000251655	PRB1	proline rich protein BstNI subfamily 1	protein_coding	5542	94.9492	-2.27794	0.523955	-4.34759	1.37644e-05	0.000266579	down	luminal_HER2_TNBC
ENSG00000123329	ARHGAP9	Rho GTPase activating protein 9	protein_coding	64333	361.668	-1.38177	0.318188	-4.34262	1.40795e-05	0.000272052	down	luminal_HER2_TNBC
ENSG00000131389	SLC6A6	solute carrier family 6 member 6	protein_coding	6533	825.648	-1.3659	0.314592	-4.34182	1.41305e-05	0.000272723	down	luminal_HER2
ENSG00000183484	GPR132	G protein-coupled receptor 132	protein_coding	29933	89.8366	-1.72391	0.397186	-4.3403	1.4229e-05	0.000274306	down	luminal_HER2_TNBC
ENSG00000185811	IKZF1	IKAROS family zinc finger 1	protein_coding	10320	253.777	-2.13442	0.492118	-4.33721	1.44302e-05	0.000277864	down	HER2_TNBC
ENSG00000163606	CD200R1	CD200 receptor 1	protein_coding	131450	101.031	-2.32006	0.53548	-4.33267	1.47313e-05	0.000282039	down	HER2_TNBC
ENSG00000111087	GLI1	GLI family zinc finger 1	protein_coding	2735	56.526	-2.94739	0.680344	-4.3322	1.47627e-05	0.000282315	down	luminal_HER2
ENSG00000203883	SOX18	SRY-box 18	protein_coding	54345	294.766	-1.6188	0.374557	-4.3219	1.54693e-05	0.00029448	down	HER2_TNBC
ENSG00000181381	DDX60L	DExD/H-box 60 like	protein_coding	91351	2440.14	-1.12782	0.261049	-4.32034	1.55792e-05	0.000296235	down	HER2
ENSG00000132170	PPARG	peroxisome proliferator activated receptor gamma	protein_coding	5468	528.397	-1.69053	0.391497	-4.31811	1.57372e-05	0.000298577	down	luminal_HER2
ENSG00000136114	THSD1	thrombospondin type 1 domain containing 1	protein_coding	55901	225.951	-1.02638	0.237692	-4.3181	1.57381e-05	0.000298577	down	luminal_HER2
ENSG00000265190	ANXA8	annexin A8	protein_coding	107984085	138.451	-2.89837	0.671438	-4.31666	1.58406e-05	0.000300182	down	HER2
ENSG00000163288	GABRB1	gamma-aminobutyric acid type A receptor beta1 subunit	protein_coding	2560	33.9893	3.80852	0.882442	4.31588	1.58965e-05	0.000300899	up	luminal_HER2_TNBC
ENSG00000113525	IL5	interleukin 5	protein_coding	3567	30.7624	-2.53952	0.588557	-4.31481	1.59738e-05	0.000302021	down	HER2_TNBC
ENSG00000114268	PFKFB4	6-phosphofructo-2-kinase/fructose-2,6-biphosphatase 4	protein_coding	5210	461.12	1.18819	0.275484	4.31308	1.60995e-05	0.00030371	up	HER2
ENSG00000162738	VANGL2	VANGL planar cell polarity protein 2	protein_coding	57216	132.897	-2.02713	0.47072	-4.30643	1.65909e-05	0.000311923	down	HER2
ENSG00000104833	TUBB4A	tubulin beta 4A class IVa	protein_coding	10382	436.029	2.78969	0.648571	4.30128	1.69812e-05	0.000318188	up	luminal_HER2_TNBC
ENSG00000137878	GCOM1	GRINL1A complex locus 1	protein_coding	145781	328.082	-1.43047	0.332631	-4.30048	1.70426e-05	0.000318981	down	HER2
ENSG00000078018	MAP2	microtubule associated protein 2	protein_coding	4133	783.427	1.30796	0.304162	4.30023	1.70624e-05	0.000318995	up	luminal_HER2
ENSG00000144230	GPR17	G protein-coupled receptor 17	protein_coding	2840	149.302	-1.72444	0.401616	-4.29376	1.75675e-05	0.000327339	down	luminal_HER2
ENSG00000118777	ABCG2	ATP binding cassette subfamily G member 2 (Junior blood group)	protein_coding	9429	286.861	1.61702	0.376844	4.29095	1.77909e-05	0.000330764	up	HER2
ENSG00000132704	FCRL2	Fc receptor like 2	protein_coding	79368	34.3347	-2.52602	0.58866	-4.29113	1.7777e-05	0.000330764	down	luminal_HER2_TNBC
ENSG00000169507	SLC38A11	solute carrier family 38 member 11	protein_coding	151258	199.816	2.01084	0.468682	4.29042	1.78332e-05	0.000331182	up	luminal_HER2_TNBC
ENSG00000173110	HSPA6	heat shock protein family A (Hsp70) member 6	protein_coding	3310	794.405	1.87866	0.437903	4.29012	1.78575e-05	0.000331266	up	HER2
ENSG00000104341	LAPTM4B	lysosomal protein transmembrane 4 beta	protein_coding	55353	2605.2	1.25164	0.291884	4.28815	1.80165e-05	0.000333474	up	HER2
ENSG00000138039	LHCGR	luteinizing hormone/choriogonadotropin receptor	protein_coding	3973	132.8	-2.44908	0.571296	-4.28688	1.81202e-05	0.000334653	down	HER2
ENSG00000166557	TMED3	transmembrane p24 trafficking protein 3	protein_coding	23423	1258.93	1.11282	0.259573	4.28711	1.81014e-05	0.000334653	up	HER2
ENSG00000102245	CD40LG	CD40 ligand	protein_coding	959	59.0843	-2.42855	0.566636	-4.28591	1.81993e-05	0.000335743	down	HER2_TNBC
ENSG00000091592	NLRP1	NLR family pyrin domain containing 1	protein_coding	22861	1043.09	-1.28797	0.300589	-4.28483	1.82882e-05	0.00033627	down	HER2
ENSG00000144476	ACKR3	atypical chemokine receptor 3	protein_coding	57007	327.289	-1.862	0.434552	-4.28487	1.82849e-05	0.00033627	down	HER2_TNBC
ENSG00000198223	CSF2RA	colony stimulating factor 2 receptor alpha subunit	protein_coding	1438	1207.9	-1.25176	0.292229	-4.28348	1.83995e-05	0.000337574	down	HER2
ENSG00000143786	CNIH3	cornichon family AMPA receptor auxiliary protein 3	protein_coding	149111	32.6598	-2.36146	0.551493	-4.28195	1.85264e-05	0.000339108	down	luminal_HER2_TNBC
ENSG00000187037	GPR141	G protein-coupled receptor 141	protein_coding	353345	87.0482	-2.30727	0.538841	-4.28191	1.85295e-05	0.000339108	down	HER2_TNBC
ENSG00000144642	RBMS3	RNA binding motif single stranded interacting protein 3	protein_coding	27303	554.685	-1.33395	0.311603	-4.28093	1.86116e-05	0.000339972	down	luminal_HER2
ENSG00000088882	CPXM1	carboxypeptidase X, M14 family member 1	protein_coding	56265	259.34	-1.97374	0.461268	-4.27894	1.87784e-05	0.000342009	down	luminal_HER2_TNBC
ENSG00000137558	PI15	peptidase inhibitor 15	protein_coding	51050	94.6744	-3.33757	0.779931	-4.27931	1.87471e-05	0.000342009	down	HER2
ENSG00000123838	C4BPA	complement component 4 binding protein alpha	protein_coding	722	28.6763	-2.78519	0.651053	-4.27797	1.88602e-05	0.000342641	down	HER2
ENSG00000157404	KIT	KIT proto-oncogene receptor tyrosine kinase	protein_coding	3815	1019.17	-1.77389	0.414832	-4.27618	1.9013e-05	0.000345041	down	luminal_HER2
ENSG00000183918	SH2D1A	SH2 domain containing 1A	protein_coding	4068	68.805	-3.02778	0.708231	-4.27513	1.91022e-05	0.000346285	down	luminal_HER2_TNBC
ENSG00000221866	PLXNA4	plexin A4	protein_coding	91584	420.683	-1.9181	0.448695	-4.27483	1.91285e-05	0.000346386	down	HER2
ENSG00000188921	HACD4	3-hydroxyacyl-CoA dehydratase 4	protein_coding	401494	290.379	-1.49676	0.350207	-4.27393	1.92056e-05	0.000347406	down	HER2
ENSG00000106976	DNM1	dynamin 1	protein_coding	1759	1123.38	-1.39159	0.325837	-4.27081	1.94762e-05	0.00035192	down	HER2
ENSG00000105472	CLEC11A	C-type lectin domain containing 11A	protein_coding	6320	103.512	-1.76545	0.413428	-4.27026	1.95241e-05	0.000352023	down	luminal_HER2
ENSG00000116157	GPX7	glutathione peroxidase 7	protein_coding	2882	81.5141	-1.61301	0.377806	-4.26942	1.95985e-05	0.000352891	down	luminal_HER2
ENSG00000160593	JAML	junction adhesion molecule like	protein_coding	120425	620.235	-1.55281	0.36374	-4.269	1.96356e-05	0.000352891	down	luminal_HER2_TNBC
ENSG00000170369	CST2	cystatin SA	protein_coding	1470	111.559	-3.66889	0.859396	-4.26915	1.96215e-05	0.000352891	down	HER2_TNBC
ENSG00000147168	IL2RG	interleukin 2 receptor subunit gamma	protein_coding	3561	235.338	-2.10679	0.493811	-4.2664	1.98656e-05	0.000356643	down	luminal_HER2_TNBC
ENSG00000244414	CFHR1	complement factor H related 1	protein_coding	3078	106.187	-2.8656	0.671719	-4.26608	1.98941e-05	0.000356771	down	HER2
ENSG00000143867	OSR1	odd-skipped related transciption factor 1	protein_coding	130497	122.843	-2.7886	0.653817	-4.26511	1.99802e-05	0.000357931	down	HER2
ENSG00000157554	ERG	ERG, ETS transcription factor	protein_coding	2078	255.031	-1.70077	0.398845	-4.26424	2.00587e-05	0.000358952	down	luminal_HER2
ENSG00000049192	ADAMTS6	ADAM metallopeptidase with thrombospondin type 1 motif 6	protein_coding	11174	500.53	-1.30663	0.306514	-4.26289	2.01795e-05	0.000360728	down	luminal_HER2
ENSG00000100336	APOL4	apolipoprotein L4	protein_coding	80832	744.857	-1.3275	0.311566	-4.26073	2.03759e-05	0.000363461	down	HER2_TNBC
ENSG00000104814	MAP4K1	mitogen-activated protein kinase kinase kinase kinase 1	protein_coding	11184	259.19	-1.20799	0.283578	-4.25983	2.04585e-05	0.000364332	down	luminal_HER2
ENSG00000171649	ZIK1	zinc finger protein interacting with K protein 1	protein_coding	284307	182.755	-1.50373	0.353012	-4.25972	2.04684e-05	0.000364332	down	HER2
ENSG00000131620	ANO1	anoctamin 1	protein_coding	55107	2951.69	-1.20799	0.283775	-4.25685	2.0733e-05	0.000368259	down	luminal_HER2_TNBC
ENSG00000260314	MRC1	mannose receptor C-type 1	protein_coding	4360	7955.47	-1.27322	0.299423	-4.25223	2.11648e-05	0.000374734	down	luminal_HER2
ENSG00000150656	CNDP1	carnosine dipeptidase 1	protein_coding	84735	99.1313	2.37864	0.559564	4.25087	2.1294e-05	0.000376622	up	luminal_HER2_TNBC
ENSG00000006625	GGCT	gamma-glutamylcyclotransferase	protein_coding	79017	1287.95	1.17965	0.277604	4.24941	2.14334e-05	0.000378687	up	HER2
ENSG00000143816	WNT9A	Wnt family member 9A	protein_coding	7483	37.4395	-1.89117	0.445553	-4.24455	2.19036e-05	0.000386586	down	luminal_HER2
ENSG00000110448	CD5	CD5 molecule	protein_coding	921	153.852	-1.22863	0.289502	-4.24395	2.19622e-05	0.000387211	down	HER2
ENSG00000047597	XK	X-linked Kx blood group	protein_coding	7504	94.0887	2.90389	0.684306	4.24355	2.20014e-05	0.000387494	up	luminal_HER2
ENSG00000261794	GOLGA8H	golgin A8 family member H	protein_coding	728498	682.803	-1.47652	0.348154	-4.241	2.22525e-05	0.000391503	down	luminal_HER2
ENSG00000164106	SCRG1	stimulator of chondrogenesis 1	protein_coding	11341	150.599	1.15146	0.271546	4.24038	2.23143e-05	0.000392177	up	HER2_TNBC
ENSG00000147059	SPIN2A	spindlin family member 2A	protein_coding	54466	544.065	-1.02367	0.241486	-4.23903	2.24488e-05	0.000394127	down	HER2
ENSG00000151892	GFRA1	GDNF family receptor alpha 1	protein_coding	2674	799.777	-3.04765	0.719166	-4.23776	2.25759e-05	0.000395943	down	luminal_HER2_TNBC
ENSG00000069702	TGFBR3	transforming growth factor beta receptor 3	protein_coding	7049	6660.89	-1.77379	0.418647	-4.23697	2.26559e-05	0.000396099	down	luminal_HER2
ENSG00000079462	PAFAH1B3	platelet activating factor acetylhydrolase 1b catalytic subunit 3	protein_coding	5050	474.327	1.16817	0.275687	4.23731	2.26212e-05	0.000396099	up	HER2
ENSG00000112541	PDE10A	phosphodiesterase 10A	protein_coding	10846	364.736	-1.44872	0.34191	-4.23713	2.26392e-05	0.000396099	down	HER2_TNBC
ENSG00000109686	SH3D19	SH3 domain containing 19	protein_coding	152503	2001.47	-1.1328	0.267381	-4.23665	2.26879e-05	0.000396245	down	HER2
ENSG00000105649	RAB3A	RAB3A, member RAS oncogene family	protein_coding	5864	121.662	1.33568	0.315979	4.22713	2.36694e-05	0.000412093	up	HER2
ENSG00000107249	GLIS3	GLIS family zinc finger 3	protein_coding	169792	849.575	-1.23598	0.292495	-4.22565	2.38254e-05	0.000413052	down	HER2
ENSG00000111252	SH2B3	SH2B adaptor protein 3	protein_coding	10019	507.081	-1.01115	0.239284	-4.22574	2.38156e-05	0.000413052	down	HER2
ENSG00000167286	CD3D	CD3d molecule	protein_coding	915	468.713	-1.98589	0.469986	-4.22543	2.3848e-05	0.000413052	down	luminal_HER2_TNBC
ENSG00000188257	PLA2G2A	phospholipase A2 group IIA	protein_coding	5320	139.502	-2.43222	0.575702	-4.22479	2.39164e-05	0.000413809	down	HER2_TNBC
ENSG00000139915	MDGA2	MAM domain containing glycosylphosphatidylinositol anchor 2	protein_coding	161357	108.686	2.99804	0.709692	4.22442	2.39558e-05	0.000414061	up	luminal_HER2
ENSG00000105613	MAST1	microtubule associated serine/threonine kinase 1	protein_coding	22983	76.5149	2.42123	0.573591	4.22117	2.4304e-05	0.00041878	up	luminal_HER2
ENSG00000125363	AMELX	amelogenin, X-linked	protein_coding	265	123.761	-1.96602	0.46572	-4.22146	2.4272e-05	0.00041878	down	luminal_HER2
ENSG00000135905	DOCK10	dedicator of cytokinesis 10	protein_coding	55619	3297.81	-1.21249	0.287234	-4.22127	2.42932e-05	0.00041878	down	HER2
ENSG00000074660	SCARF1	scavenger receptor class F member 1	protein_coding	8578	145.365	-1.26162	0.298902	-4.22085	2.43378e-05	0.000418931	down	HER2
ENSG00000197121	PGAP1	post-GPI attachment to proteins 1	protein_coding	80055	966.089	-1.08126	0.256196	-4.22042	2.43849e-05	0.000419309	down	HER2
ENSG00000206384	COL6A6	collagen type VI alpha 6 chain	protein_coding	131873	294.352	-1.62498	0.385154	-4.21905	2.45329e-05	0.000421421	down	luminal_HER2_TNBC
ENSG00000128805	ARHGAP22	Rho GTPase activating protein 22	protein_coding	58504	133.763	-1.22406	0.290542	-4.21301	2.5199e-05	0.000432176	down	luminal_HER2
ENSG00000181036	FCRL6	Fc receptor like 6	protein_coding	343413	41.4799	-2.57577	0.6114	-4.21291	2.52107e-05	0.000432176	down	HER2_TNBC
ENSG00000120093	HOXB3	homeobox B3	protein_coding	3213	907.398	-1.83764	0.436421	-4.21071	2.54569e-05	0.00043595	down	luminal_HER2_TNBC
ENSG00000120327	PCDHB14	protocadherin beta 14	protein_coding	56122	926.996	-1.18873	0.282565	-4.20694	2.58852e-05	0.000442831	down	HER2
ENSG00000131080	EDA2R	ectodysplasin A2 receptor	protein_coding	60401	19.0461	-2.05566	0.489024	-4.20359	2.62711e-05	0.000448514	down	HER2_TNBC
ENSG00000166148	AVPR1A	arginine vasopressin receptor 1A	protein_coding	552	163.769	-1.93075	0.459677	-4.20024	2.66635e-05	0.000454749	down	luminal_HER2_TNBC
ENSG00000139292	LGR5	leucine rich repeat containing G protein-coupled receptor 5	protein_coding	8549	132.359	-1.62552	0.387036	-4.19991	2.67017e-05	0.000454937	down	HER2
ENSG00000131711	MAP1B	microtubule associated protein 1B	protein_coding	4131	9397.21	1.11916	0.266622	4.19755	2.69813e-05	0.000459231	up	luminal_HER2_TNBC
ENSG00000265107	GJA5	gap junction protein alpha 5	protein_coding	2702	600.132	-1.57928	0.376698	-4.19242	2.75994e-05	0.000468797	down	luminal_HER2
ENSG00000204922	UQCC3	ubiquinol-cytochrome c reductase complex assembly factor 3	protein_coding	790955	60.769	1.31482	0.313661	4.19186	2.76682e-05	0.000469489	up	HER2
ENSG00000221890	NPTXR	neuronal pentraxin receptor	protein_coding	23467	195.57	1.55769	0.371729	4.19038	2.78489e-05	0.000471597	up	HER2
ENSG00000204220	PFDN6	prefoldin subunit 6	protein_coding	10471	272.693	1.02945	0.245735	4.18928	2.79844e-05	0.000473412	up	HER2
ENSG00000155816	FMN2	formin 2	protein_coding	56776	128.223	2.02285	0.482933	4.18867	2.80592e-05	0.000474197	up	luminal_HER2_TNBC
ENSG00000134198	TSPAN2	tetraspanin 2	protein_coding	10100	163.572	-1.54364	0.368701	-4.18671	2.83025e-05	0.000477827	down	luminal_HER2
ENSG00000188517	COL25A1	collagen type XXV alpha 1 chain	protein_coding	84570	63.5254	-2.32556	0.555622	-4.18551	2.84529e-05	0.000479881	down	HER2
ENSG00000120162	MOB3B	MOB kinase activator 3B	protein_coding	79817	226.703	-1.66351	0.397761	-4.18219	2.88719e-05	0.000485966	down	HER2
ENSG00000132205	EMILIN2	elastin microfibril interfacer 2	protein_coding	84034	478.608	-1.17904	0.281975	-4.18137	2.8976e-05	0.000487229	down	HER2
ENSG00000136167	LCP1	lymphocyte cytosolic protein 1	protein_coding	3936	3304.64	-1.25017	0.299043	-4.18056	2.90795e-05	0.000487986	down	luminal_HER2
ENSG00000256713	PGA5	pepsinogen 5, group I (pepsinogen A)	protein_coding	5222	93.7122	3.77458	0.903198	4.17913	2.92621e-05	0.000490558	up	HER2
ENSG00000136250	AOAH	acyloxyacyl hydrolase	protein_coding	313	658.459	-1.68528	0.40337	-4.17801	2.94073e-05	0.000492498	down	HER2_TNBC
ENSG00000196747	HIST1H2AI	histone cluster 1 H2A family member i	protein_coding	8329	996.752	1.51334	0.362554	4.17411	2.99159e-05	0.000500515	up	HER2
ENSG00000065989	PDE4A	phosphodiesterase 4A	protein_coding	5141	339.114	-1.33921	0.320861	-4.1738	2.99562e-05	0.000500532	down	HER2
ENSG00000127951	FGL2	fibrinogen like 2	protein_coding	10875	769.023	-1.23559	0.296047	-4.17364	2.99768e-05	0.000500532	down	HER2_TNBC
ENSG00000115232	ITGA4	integrin subunit alpha 4	protein_coding	3676	1273.62	-1.13782	0.272742	-4.17178	3.02235e-05	0.000504148	down	luminal_HER2_TNBC
ENSG00000154065	ANKRD29	ankyrin repeat domain 29	protein_coding	147463	77.6612	-2.50352	0.600199	-4.17115	3.03063e-05	0.000504474	down	HER2_TNBC
ENSG00000111913	RIPOR2	RHO family interacting cell polarization regulator 2	protein_coding	9750	822.593	-1.7489	0.419615	-4.16787	3.07454e-05	0.000510813	down	HER2
ENSG00000009790	TRAF3IP3	TRAF3 interacting protein 3	protein_coding	80342	375.149	-1.74791	0.419514	-4.16651	3.09301e-05	0.000513242	down	luminal_HER2
ENSG00000154545	MAGED4	MAGE family member D4	protein_coding	728239	308.038	-1.57994	0.379214	-4.16634	3.0953e-05	0.000513242	down	HER2
ENSG00000007933	FMO3	flavin containing monooxygenase 3	protein_coding	2328	516.006	-1.69948	0.408224	-4.16312	3.13934e-05	0.000519	down	luminal_HER2
ENSG00000078589	P2RY10	P2Y receptor family member 10	protein_coding	27334	53.1679	-3.29329	0.791129	-4.16277	3.14408e-05	0.00051927	down	HER2_TNBC
ENSG00000167634	NLRP7	NLR family pyrin domain containing 7	protein_coding	199713	166.635	-4.08413	0.981466	-4.16125	3.16506e-05	0.00052119	down	HER2
ENSG00000047648	ARHGAP6	Rho GTPase activating protein 6	protein_coding	395	171.411	-1.54181	0.370596	-4.16035	3.17756e-05	0.000522337	down	HER2
ENSG00000117115	PADI2	peptidyl arginine deiminase 2	protein_coding	11240	1191.95	1.26049	0.303048	4.15938	3.19108e-05	0.000523443	up	luminal_HER2
ENSG00000204381	LAYN	layilin	protein_coding	143903	210.73	-1.21063	0.291062	-4.15937	3.19127e-05	0.000523443	down	HER2
ENSG00000172985	SH3RF3	SH3 domain containing ring finger 3	protein_coding	344558	182.393	-1.30545	0.313925	-4.15849	3.20358e-05	0.000524948	down	HER2
ENSG00000175879	HOXD8	homeobox D8	protein_coding	3234	180.048	-1.96732	0.473162	-4.15781	3.21315e-05	0.000526	down	luminal_HER2_TNBC
ENSG00000180992	MRPL14	mitochondrial ribosomal protein L14	protein_coding	64928	286.922	1.058	0.254482	4.15746	3.21811e-05	0.000526296	up	HER2
ENSG00000139174	PRICKLE1	prickle planar cell polarity protein 1	protein_coding	144165	1025.09	-1.23587	0.297362	-4.15611	3.23713e-05	0.000528665	down	luminal_HER2
ENSG00000130005	GAMT	guanidinoacetate N-methyltransferase	protein_coding	2593	226.193	1.0459	0.251784	4.15397	3.26758e-05	0.000532823	up	HER2
ENSG00000164128	NPY1R	neuropeptide Y receptor Y1	protein_coding	4886	139.901	-4.15811	1.00197	-4.14993	3.32579e-05	0.000541439	down	luminal_HER2
ENSG00000166006	KCNC2	potassium voltage-gated channel subfamily C member 2	protein_coding	3747	31.0766	-3.96208	0.955066	-4.14849	3.34681e-05	0.000543621	down	HER2
ENSG00000170571	EMB	embigin	protein_coding	133418	735.294	-1.44069	0.347482	-4.14608	3.38222e-05	0.000548307	down	luminal_HER2_TNBC
ENSG00000077264	PAK3	p21 (RAC1) activated kinase 3	protein_coding	5063	243.622	-2.41337	0.582145	-4.14565	3.38851e-05	0.000548795	down	HER2_TNBC
ENSG00000043462	LCP2	lymphocyte cytosolic protein 2	protein_coding	3937	1898.79	-1.25504	0.302907	-4.14331	3.42324e-05	0.000553882	down	luminal_HER2
ENSG00000133124	IRS4	insulin receptor substrate 4	protein_coding	8471	138.039	2.96545	0.716029	4.14152	3.4501e-05	0.000557688	up	HER2
ENSG00000178776	C5orf46	chromosome 5 open reading frame 46	protein_coding	389336	28.4457	-2.6561	0.64216	-4.13619	3.53116e-05	0.000568591	down	HER2
ENSG00000135472	FAIM2	Fas apoptotic inhibitory molecule 2	protein_coding	23017	379.068	2.36722	0.572701	4.13343	3.5739e-05	0.000574457	up	HER2_TNBC
ENSG00000184985	SORCS2	sortilin related VPS10 domain containing receptor 2	protein_coding	57537	214.553	-1.77604	0.429681	-4.13339	3.57446e-05	0.000574457	down	HER2_TNBC
ENSG00000116254	CHD5	chromodomain helicase DNA binding protein 5	protein_coding	26038	128.839	1.82128	0.440675	4.13294	3.58154e-05	0.000575041	up	luminal_HER2
ENSG00000090339	ICAM1	intercellular adhesion molecule 1	protein_coding	3383	371.46	-1.15881	0.280408	-4.13258	3.5871e-05	0.00057528	down	HER2_TNBC
ENSG00000165457	FOLR2	folate receptor beta	protein_coding	2350	170.194	-1.49331	0.361366	-4.1324	3.58991e-05	0.00057528	down	luminal_HER2_TNBC
ENSG00000186854	TRABD2A	TraB domain containing 2A	protein_coding	129293	39.6626	-2.08794	0.505499	-4.13046	3.6204e-05	0.000578503	down	HER2_TNBC
ENSG00000162627	SNX7	sorting nexin 7	protein_coding	51375	527.793	-1.2892	0.31223	-4.129	3.64341e-05	0.000581624	down	HER2
ENSG00000106571	GLI3	GLI family zinc finger 3	protein_coding	2737	5883.6	-1.28922	0.312281	-4.12841	3.65284e-05	0.000582143	down	HER2_TNBC
ENSG00000153165	RGPD3	RANBP2-like and GRIP domain containing 3	protein_coding	653489	1593.46	-1.69833	0.411479	-4.12738	3.66921e-05	0.000584068	down	HER2
ENSG00000073756	PTGS2	prostaglandin-endoperoxide synthase 2	protein_coding	5743	113.163	-1.95866	0.474661	-4.12643	3.6843e-05	0.000585747	down	HER2
ENSG00000136244	IL6	interleukin 6	protein_coding	3569	50.0014	-2.86097	0.693353	-4.12628	3.68676e-05	0.000585747	down	luminal_HER2_TNBC
ENSG00000197437	OR13G1	olfactory receptor family 13 subfamily G member 1	protein_coding	441933	35.4532	-2.98156	0.722752	-4.12529	3.70273e-05	0.000587725	down	HER2
ENSG00000187942	LDLRAD2	low density lipoprotein receptor class A domain containing 2	protein_coding	401944	87.7848	-2.18381	0.52945	-4.12468	3.71245e-05	0.000588709	down	HER2
ENSG00000253250	C8orf88	chromosome 8 open reading frame 88	protein_coding	100127983	68.8463	-1.90419	0.462263	-4.11928	3.80065e-05	0.000601182	down	HER2
ENSG00000122679	RAMP3	receptor activity modifying protein 3	protein_coding	10268	103.15	-1.87269	0.454838	-4.11726	3.83411e-05	0.000605702	down	HER2_TNBC
ENSG00000170153	RNF150	ring finger protein 150	protein_coding	57484	94.4722	-1.91121	0.464233	-4.11691	3.83982e-05	0.000606032	down	HER2
ENSG00000181649	PHLDA2	pleckstrin homology like domain family A member 2	protein_coding	7262	76.0474	1.71185	0.415841	4.11658	3.84531e-05	0.000606326	up	HER2
ENSG00000136490	LIMD2	LIM domain containing 2	protein_coding	80774	64.3004	-1.93577	0.470463	-4.1146	3.87852e-05	0.00061041	down	HER2_TNBC
ENSG00000101255	TRIB3	tribbles pseudokinase 3	protein_coding	57761	542.123	1.17545	0.285818	4.11257	3.91281e-05	0.000615228	up	HER2
ENSG00000123612	ACVR1C	activin A receptor type 1C	protein_coding	130399	97.6419	-2.42175	0.589105	-4.1109	3.94114e-05	0.000617939	down	luminal_HER2
ENSG00000279486	OR2AG1	olfactory receptor family 2 subfamily AG member 1 (gene/pseudogene)	protein_coding	144125	41.6418	-2.94123	0.715822	-4.10889	3.97571e-05	0.000622191	down	HER2
ENSG00000141622	RNF165	ring finger protein 165	protein_coding	494470	70.4967	-2.53779	0.617726	-4.10828	3.9861e-05	0.000622651	down	HER2
ENSG00000150594	ADRA2A	adrenoceptor alpha 2A	protein_coding	150	113.023	-2.99024	0.727845	-4.10835	3.98496e-05	0.000622651	down	luminal_HER2_TNBC
ENSG00000142102	PGGHG	protein-glucosylgalactosylhydroxylysine glucosidase	protein_coding	80162	1869.71	-1.07649	0.262174	-4.106	4.02573e-05	0.000628254	down	HER2
ENSG00000105971	CAV2	caveolin 2	protein_coding	858	169.884	-1.17072	0.285365	-4.10254	4.08637e-05	0.000637124	down	HER2
ENSG00000115085	ZAP70	zeta chain of T-cell receptor associated protein kinase 70	protein_coding	7535	111.743	-1.90206	0.463709	-4.10185	4.09865e-05	0.000638442	down	luminal_HER2_TNBC
ENSG00000173706	HEG1	heart development protein with EGF like domains 1	protein_coding	57493	3015.94	-1.01758	0.248193	-4.09995	4.13231e-05	0.000643085	down	luminal_HER2
ENSG00000158966	CACHD1	cache domain containing 1	protein_coding	57685	556.879	-1.10775	0.270217	-4.09949	4.14058e-05	0.000643175	down	HER2
ENSG00000188916	FAM196A	family with sequence similarity 196 member A	protein_coding	642938	323.361	-1.18691	0.289571	-4.09887	4.15181e-05	0.00064432	down	HER2
ENSG00000117020	AKT3	AKT serine/threonine kinase 3	protein_coding	10000	1192.79	-1.00687	0.245783	-4.09658	4.19303e-05	0.000650114	down	HER2
ENSG00000100628	ASB2	ankyrin repeat and SOCS box containing 2	protein_coding	51676	34.5154	-2.37634	0.580273	-4.09522	4.21768e-05	0.000653329	down	HER2_TNBC
ENSG00000004776	HSPB6	heat shock protein family B (small) member 6	protein_coding	126393	148.246	-1.86914	0.456541	-4.09413	4.23758e-05	0.000655804	down	luminal_HER2
ENSG00000212126	TAS2R50	taste 2 receptor member 50	protein_coding	259296	157.377	-1.13823	0.278103	-4.09282	4.26152e-05	0.000658899	down	HER2
ENSG00000186684	CYP27C1	cytochrome P450 family 27 subfamily C member 1	protein_coding	339761	16.2969	-2.40699	0.588184	-4.09224	4.27231e-05	0.000659348	down	HER2
ENSG00000173208	ABCD2	ATP binding cassette subfamily D member 2	protein_coding	225	95.3939	-2.38218	0.582318	-4.09086	4.29773e-05	0.000661438	down	HER2
ENSG00000164089	ETNPPL	ethanolamine-phosphate phospho-lyase	protein_coding	64850	23.4412	3.43122	0.839196	4.0887	4.33792e-05	0.00066701	up	luminal_HER2_TNBC
ENSG00000166086	JAM3	junctional adhesion molecule 3	protein_coding	83700	851.434	-1.06077	0.259611	-4.08601	4.38855e-05	0.000674079	down	HER2
ENSG00000105639	JAK3	Janus kinase 3	protein_coding	3718	693.724	-1.17707	0.288296	-4.08284	4.4488e-05	0.000681356	down	HER2_TNBC
ENSG00000197471	SPN	sialophorin	protein_coding	105369247	120.504	-2.13179	0.522152	-4.0827	4.4516e-05	0.000681356	down	luminal_HER2_TNBC
ENSG00000135318	NT5E	5-nucleotidase ecto protein_coding 4907 1023.89008086386 -1.13444672729167 0.278039196569876 -4.08016834060505 4.50030975959154e-05 0.000687551895080557 down ENSG00000197870 PRB3 proline rich protein BstNI subfamily 3 protein_coding 5544 538.997576578796 -1.5837266743545 0.388195380285196 -4.07971540823331 4.50908697268863e-05 0.000688263741201076 down ENSG00000109684 CLNK cytokine dependent hema…	protein_coding	93034	83.4645	-1.32823	0.379504	-3.49991	0.000465422	0.00426017	down	luminal_HER2
ENSG00000129596	CDO1	cysteine dioxygenase type 1	protein_coding	1036	55.917	-2.39286	0.683977	-3.49846	0.000467961	0.00427872	down	HER2
ENSG00000133687	TMTC1	transmembrane and tetratricopeptide repeat containing 1	protein_coding	83857	755.502	-1.44323	0.412634	-3.49759	0.000469475	0.00428787	down	HER2
ENSG00000170439	METTL7B	methyltransferase like 7B	protein_coding	196410	20.4252	2.39864	0.685934	3.49689	0.000470716	0.00429686	up	luminal_HER2
ENSG00000172137	CALB2	calbindin 2	protein_coding	794	221.908	-2.06721	0.591494	-3.49489	0.000474256	0.00431738	down	HER2
ENSG00000028137	TNFRSF1B	TNF receptor superfamily member 1B	protein_coding	7133	289.529	-1.33225	0.381296	-3.494	0.00047584	0.0043203	down	luminal_HER2_TNBC
ENSG00000078900	TP73	tumor protein p73	protein_coding	7161	79.65	1.05092	0.300744	3.4944	0.000475133	0.0043203	up	HER2
ENSG00000178222	RNF212	ring finger protein 212	protein_coding	285498	79.859	-1.35544	0.387949	-3.49388	0.000476063	0.0043203	down	luminal_HER2
ENSG00000214842	RAD51AP2	RAD51 associated protein 2	protein_coding	729475	27.2079	-2.55824	0.732215	-3.49384	0.000476128	0.0043203	down	HER2
ENSG00000284686			protein_coding		106.166	-1.80064	0.515365	-3.49391	0.000475996	0.0043203	down
ENSG00000081277	PKP1	plakophilin 1	protein_coding	5317	520.594	-1.68296	0.482272	-3.48965	0.000483648	0.00437724	down	HER2
ENSG00000198108	CHSY3	chondroitin sulfate synthase 3	protein_coding	337876	116.853	-1.29324	0.370709	-3.48855	0.000485648	0.00438763	down	luminal_HER2
ENSG00000010671	BTK	Bruton tyrosine kinase	protein_coding	695	696.201	-1.17515	0.337025	-3.48684	0.000488762	0.00441339	down	luminal_HER2
ENSG00000135744	AGT	angiotensinogen	protein_coding	183	342.68	1.5587	0.447108	3.48617	0.000489989	0.00442207	up	luminal_HER2_TNBC
ENSG00000232629	HLA-DQB2	major histocompatibility complex, class II, DQ beta 2	protein_coding	3120	370.032	-1.76002	0.50519	-3.48389	0.000494188	0.0044426	down	luminal_HER2_TNBC
ENSG00000164692	COL1A2	collagen type I alpha 2 chain	protein_coding	1278	258830	-1.96958	0.56543	-3.48333	0.000495223	0.0044453	down	luminal_HER2_TNBC
ENSG00000182162	P2RY8	P2Y receptor family member 8	protein_coding	286530	83.9594	-1.82486	0.524267	-3.48079	0.000499937	0.004478	down	luminal_HER2_TNBC
ENSG00000106541	AGR2	anterior gradient 2, protein disulphide isomerase family member	protein_coding	10551	8914.33	1.38164	0.397199	3.47847	0.00050429	0.00450011	up	HER2
ENSG00000103316	CRYM	crystallin mu	protein_coding	1428	385.199	1.77659	0.510863	3.47763	0.000505871	0.00451181	up	HER2
ENSG00000165246	NLGN4Y	neuroligin 4, Y-linked	protein_coding	22829	213.526	-2.06965	0.595268	-3.47684	0.000507366	0.00452032	down	HER2
ENSG00000145451	GLRA3	glycine receptor alpha 3	protein_coding	8001	32.5149	-2.68414	0.77233	-3.47538	0.000510132	0.00454012	down	HER2
ENSG00000110900	TSPAN11	tetraspanin 11	protein_coding	441631	27.3564	-2.37117	0.683101	-3.47118	0.000518171	0.00460431	down	HER2_TNBC
ENSG00000203867	RBM20	RNA binding motif protein 20	protein_coding	282996	150.578	1.2569	0.362159	3.47057	0.000519352	0.00461236	up	HER2_TNBC
ENSG00000185499	MUC1	mucin 1, cell surface associated	protein_coding	4582	19043.9	1.06781	0.307734	3.46992	0.000520622	0.00462117	up	HER2
ENSG00000115541	HSPE1	heat shock protein family E (Hsp10) member 1	protein_coding	3336	1723.14	1.00813	0.290952	3.46495	0.000530339	0.00469994	up	HER2
ENSG00000104972	LILRB1	leukocyte immunoglobulin like receptor B1	protein_coding	10859	261.174	-1.07874	0.31139	-3.46428	0.000531656	0.00470911	down	luminal_HER2_TNBC
ENSG00000089199	CHGB	chromogranin B	protein_coding	1114	255.28	2.71955	0.785133	3.46381	0.000532583	0.00471239	up	luminal_HER2_TNBC
ENSG00000125740	FOSB	FosB proto-oncogene, AP-1 transcription factor subunit	protein_coding	2354	608.335	-1.6417	0.473988	-3.46359	0.000533026	0.0047125	down	HER2
ENSG00000134242	PTPN22	protein tyrosine phosphatase, non-receptor type 22	protein_coding	26191	482.667	-1.21492	0.350776	-3.46352	0.000533166	0.0047125	down	HER2_TNBC
ENSG00000164236	ANKRD33B	ankyrin repeat domain 33B	protein_coding	651746	36.1763	-1.76454	0.509788	-3.46132	0.00053754	0.00474614	down	HER2
ENSG00000162670	BRINP3	BMP/retinoic acid inducible neural specific 3	protein_coding	339479	214.309	3.48949	1.00879	3.45908	0.00054203	0.00478326	up	luminal_HER2_TNBC
ENSG00000149328	GLB1L2	galactosidase beta 1 like 2	protein_coding	89944	352.361	1.09383	0.316499	3.45603	0.000548198	0.00482241	up	luminal_HER2
ENSG00000269404	SPIB	Spi-B transcription factor	protein_coding	6689	19.3573	-2.27467	0.658213	-3.45584	0.000548591	0.00482333	down	HER2
ENSG00000113805	CNTN3	contactin 3	protein_coding	5067	167.552	-2.13359	0.61804	-3.45218	0.000556081	0.00488148	down	HER2_TNBC
ENSG00000124256	ZBP1	Z-DNA binding protein 1	protein_coding	81030	163.321	-1.02484	0.297196	-3.44837	0.000563982	0.00494046	down	HER2_TNBC
ENSG00000118729	CASQ2	calsequestrin 2	protein_coding	845	83.073	-2.05923	0.597581	-3.44595	0.000569059	0.00497972	down	HER2
ENSG00000094755	GABRP	gamma-aminobutyric acid type A receptor pi subunit	protein_coding	2568	701.122	-1.69548	0.492694	-3.44124	0.000579046	0.00505652	down	luminal_HER2
ENSG00000196263	ZNF471	zinc finger protein 471	protein_coding	57573	202.663	-1.28088	0.372342	-3.44007	0.000581556	0.0050739	down	HER2
ENSG00000203710	CR1	complement C3b/C4b receptor 1 (Knops blood group)	protein_coding	1378	2158.21	-1.19143	0.346783	-3.43565	0.000591126	0.0051432	down	luminal_HER2_TNBC
ENSG00000101204	CHRNA4	cholinergic receptor nicotinic alpha 4 subunit	protein_coding	1137	92.391	2.95041	0.858823	3.43541	0.000591652	0.00514378	up	luminal_HER2
ENSG00000223953	C1QTNF5	C1q and TNF related 5	protein_coding	114902	228.248	-1.10777	0.322463	-3.43534	0.000591809	0.00514378	down	luminal_HER2_TNBC
ENSG00000079263	SP140	SP140 nuclear body protein	protein_coding	11262	935.521	-1.20042	0.349942	-3.43033	0.000602845	0.00522883	down	luminal_HER2_TNBC
ENSG00000177455	CD19	CD19 molecule	protein_coding	930	79.3014	-2.2785	0.664207	-3.43041	0.000602674	0.00522883	down	HER2_TNBC
ENSG00000072195	SPEG	SPEG complex locus	protein_coding	100996693	288.87	-1.00911	0.294326	-3.42853	0.000606861	0.00524884	down	HER2
ENSG00000174059	CD34	CD34 molecule	protein_coding	947	663.037	-1.08837	0.31742	-3.42879	0.000606273	0.00524884	down	luminal_HER2_TNBC
ENSG00000164045	CDC25A	cell division cycle 25A	protein_coding	993	209.353	1.2055	0.351631	3.42831	0.000607351	0.00524884	up	HER2
ENSG00000164796	CSMD3	CUB and Sushi multiple domains 3	protein_coding	114788	235.402	1.89825	0.554006	3.42641	0.00061162	0.00528028	up	luminal_HER2_TNBC
ENSG00000129465	RIPK3	receptor interacting serine/threonine kinase 3	protein_coding	11035	163.479	-1.66391	0.485968	-3.4239	0.000617294	0.00532651	down	luminal_HER2
ENSG00000104722	NEFM	neurofilament medium	protein_coding	4741	169.764	2.30348	0.672889	3.42327	0.000618721	0.00533607	up	luminal_HER2
ENSG00000183878	UTY	ubiquitously transcribed tetratricopeptide repeat containing, Y-linked	protein_coding	7404	251.647	-3.257	0.952067	-3.42097	0.000623972	0.00537581	down	HER2
ENSG00000188452	CERKL	ceramide kinase like	protein_coding	375298	331.928	-1.12499	0.328866	-3.42081	0.000624353	0.00537632	down	HER2
ENSG00000183048	SLC25A10	solute carrier family 25 member 10	protein_coding	1468	505.371	1.27579	0.373162	3.41887	0.000628808	0.0054119	up	HER2
ENSG00000160183	TMPRSS3	transmembrane protease, serine 3	protein_coding	64699	902.44	-1.60492	0.469731	-3.41668	0.000633891	0.00544443	down	HER2
ENSG00000072422	RHOBTB1	Rho related BTB domain containing 1	protein_coding	9886	445.903	-1.11998	0.327881	-3.4158	0.000635944	0.00545926	down	HER2
ENSG00000151655	ITIH2	inter-alpha-trypsin inhibitor heavy chain 2	protein_coding	3698	210.66	1.2405	0.363588	3.41182	0.000645307	0.00552827	up	luminal_HER2_TNBC
ENSG00000042980	ADAM28	ADAM metallopeptidase domain 28	protein_coding	10863	684.415	-1.03458	0.303327	-3.41078	0.000647782	0.00554663	down	HER2
ENSG00000087494	PTHLH	parathyroid hormone like hormone	protein_coding	5744	193.458	-1.8215	0.53463	-3.40703	0.000656738	0.00560895	down	HER2_TNBC
ENSG00000123975	CKS2	CDC28 protein kinase regulatory subunit 2	protein_coding	1164	280.186	1.03639	0.304564	3.40286	0.000666843	0.00568653	up	HER2
ENSG00000182783	OR2T29	olfactory receptor family 2 subfamily T member 29	protein_coding	343563	15.1147	-3.7994	1.11656	-3.40277	0.000667072	0.00568653	down	HER2_TNBC
ENSG00000070915	SLC12A3	solute carrier family 12 member 3	protein_coding	6559	20.1867	-2.58237	0.759847	-3.39854	0.000677461	0.00576239	down	luminal_HER2_TNBC
ENSG00000058404	CAMK2B	calcium/calmodulin dependent protein kinase II beta	protein_coding	816	129.837	1.74452	0.513572	3.39683	0.000681713	0.0057956	up	luminal_HER2_TNBC
ENSG00000214140	PRCD	photoreceptor disc component	protein_coding	768206	139.831	-1.52554	0.44922	-3.39598	0.000683828	0.00580767	down	luminal_HER2
ENSG00000166743	ACSM1	acyl-CoA synthetase medium chain family member 1	protein_coding	116285	100.368	-1.66288	0.490027	-3.39345	0.000690175	0.00585563	down	HER2
ENSG00000101493	ZNF516	zinc finger protein 516	protein_coding	9658	390.606	-1.10857	0.326698	-3.39325	0.000690695	0.00585707	down	HER2
ENSG00000167483	FAM129C	family with sequence similarity 129 member C	protein_coding	199786	101.537	-1.35141	0.39873	-3.38929	0.000700736	0.00593318	down	HER2_TNBC
ENSG00000104998	IL27RA	interleukin 27 receptor subunit alpha	protein_coding	9466	80.7586	-1.50452	0.444069	-3.38802	0.000703982	0.00595463	down	luminal_HER2
ENSG00000173269	MMRN2	multimerin 2	protein_coding	79812	406.391	-1.30031	0.384172	-3.38471	0.000712546	0.00602402	down	luminal_HER2
ENSG00000123360	PDE1B	phosphodiesterase 1B	protein_coding	5153	139.024	-1.09817	0.324492	-3.38427	0.000713683	0.00603058	down	HER2_TNBC
ENSG00000146021	KLHL3	kelch like family member 3	protein_coding	26249	237.61	-1.01961	0.301302	-3.38401	0.000714358	0.00603324	down	HER2_TNBC
ENSG00000180549	FUT7	fucosyltransferase 7	protein_coding	2529	37.3489	-2.49894	0.738611	-3.3833	0.000716215	0.00604281	down	HER2
ENSG00000129521	EGLN3	egl-9 family hypoxia inducible factor 3	protein_coding	112399	935.013	1.08092	0.319572	3.38239	0.000718573	0.00605659	up	HER2
ENSG00000178562	CD28	CD28 molecule	protein_coding	940	107.886	-1.6628	0.492163	-3.37855	0.000728684	0.00613872	down	luminal_HER2_TNBC
ENSG00000101194	SLC17A9	solute carrier family 17 member 9	protein_coding	63910	194.485	-1.17124	0.347034	-3.375	0.000738158	0.00620915	down	HER2
ENSG00000115919	KYNU	kynureninase	protein_coding	8942	1799.05	-1.0969	0.325414	-3.37077	0.000749575	0.00629075	down	HER2
ENSG00000182132	KCNIP1	potassium voltage-gated channel interacting protein 1	protein_coding	30820	36.5834	-2.46212	0.730482	-3.37054	0.000750213	0.00629075	down	HER2
ENSG00000146352	CLVS2	clavesin 2	protein_coding	134829	41.2363	3.47311	1.03108	3.36842	0.00075601	0.00633064	up	HER2_TNBC
ENSG00000172403	SYNPO2	synaptopodin 2	protein_coding	171024	2226.93	-1.11156	0.330048	-3.36789	0.000757462	0.00633645	down	HER2
ENSG00000179715	PCED1B	PC-esterase domain containing 1B	protein_coding	91523	138.273	-1.13465	0.337013	-3.36679	0.000760473	0.00634892	down	HER2_TNBC
ENSG00000170577	SIX2	SIX homeobox 2	protein_coding	10736	636.85	1.70281	0.505847	3.36626	0.000761951	0.00635809	up	HER2
ENSG00000177380	PPFIA3	PTPRF interacting protein alpha 3	protein_coding	8541	359.811	1.0494	0.311953	3.36398	0.000768257	0.00640112	up	HER2
ENSG00000179915	NRXN1	neurexin 1	protein_coding	9378	152.98	2.11347	0.628315	3.36372	0.000769009	0.00640335	up	luminal_HER2_TNBC
ENSG00000170456	DENND5B	DENN domain containing 5B	protein_coding	160518	713.647	-1.07587	0.32018	-3.36021	0.000778842	0.00646996	down	HER2_TNBC
ENSG00000105967	TFEC	transcription factor EC	protein_coding	22797	389.436	-1.17838	0.350863	-3.35852	0.000783612	0.0064999	down	HER2_TNBC
ENSG00000173401	GLIPR1L1	GLI pathogenesis related 1 like 1	protein_coding	256710	193.539	-1.29675	0.386182	-3.35787	0.000785451	0.00651191	down	HER2
ENSG00000074966	TXK	TXK tyrosine kinase	protein_coding	7294	171.332	-1.68948	0.503304	-3.35678	0.000788555	0.00653442	down	HER2
ENSG00000204116	CHIC1	cysteine rich hydrophobic domain 1	protein_coding	53344	133.429	-1.02429	0.305168	-3.35648	0.000789419	0.00653833	down	HER2
ENSG00000197444	OGDHL	oxoglutarate dehydrogenase like	protein_coding	55753	44.4505	2.56679	0.765349	3.35376	0.000797219	0.00659966	up	luminal_HER2_TNBC
ENSG00000160223	ICOSLG	inducible T-cell costimulator ligand	protein_coding	23308	354.712	1.44348	0.430562	3.35255	0.000800717	0.00662206	up	HER2
ENSG00000165071	TMEM71	transmembrane protein 71	protein_coding	137835	81.9345	-1.90378	0.568062	-3.35136	0.000804156	0.00664721	down	luminal_HER2
ENSG00000165325	DEUP1	deuterosome assembly protein 1	protein_coding	159989	62.3012	-1.60929	0.480244	-3.35098	0.000805257	0.00665253	down	HER2
ENSG00000197360	ZNF98	zinc finger protein 98	protein_coding	148198	442.406	-1.63924	0.48922	-3.35073	0.000805993	0.00665253	down	HER2
ENSG00000221946	FXYD7	FXYD domain containing ion transport regulator 7	protein_coding	53822	27.7909	-2.35702	0.703845	-3.34878	0.00081168	0.00668626	down	HER2
ENSG00000283528			protein_coding		488.735	-1.71586	0.512455	-3.34831	0.00081306	0.00669433	down
ENSG00000076258	FMO4	flavin containing monooxygenase 4	protein_coding	2329	420.738	-1.06932	0.319441	-3.34746	0.00081555	0.00669744	down	HER2
ENSG00000134824	FADS2	fatty acid desaturase 2	protein_coding	9415	8688.78	1.14245	0.341296	3.34738	0.000815803	0.00669744	up	luminal_HER2
ENSG00000174004	NRROS	negative regulator of reactive oxygen species	protein_coding	375387	93.3357	-1.21071	0.361664	-3.3476	0.000815143	0.00669744	down	luminal_HER2
ENSG00000178187	ZNF454	zinc finger protein 454	protein_coding	285676	148.509	-1.26021	0.376456	-3.34756	0.000815276	0.00669744	down	HER2
ENSG00000118596	SLC16A7	solute carrier family 16 member 7	protein_coding	9194	211.044	-1.36934	0.409888	-3.34077	0.000835471	0.00683842	down	HER2
ENSG00000055813	CCDC85A	coiled-coil domain containing 85A	protein_coding	114800	45.4373	-1.9356	0.579754	-3.33866	0.000841846	0.00687713	down	HER2
ENSG00000134321	RSAD2	radical S-adenosyl methionine domain containing 2	protein_coding	91543	467.994	-1.34335	0.402874	-3.33441	0.000854811	0.00696602	down	HER2_TNBC
ENSG00000156475	PPP2R2B	protein phosphatase 2 regulatory subunit Bbeta	protein_coding	5521	208.805	1.50782	0.452463	3.33248	0.000860747	0.00700415	up	luminal_HER2
ENSG00000283297	TEX52	testis expressed 52	protein_coding	101929469	146.582	-1.02799	0.309036	-3.32646	0.000879576	0.00713306	down	HER2
ENSG00000198075	SULT1C4	sulfotransferase family 1C member 4	protein_coding	27233	50.3144	-1.10395	0.332089	-3.32427	0.000886518	0.00717543	down	HER2
ENSG00000223658	C1GALT1C1L	C1GALT1-specific chaperone 1 like	protein_coding	728819	23.3414	-1.49875	0.450826	-3.32444	0.000885959	0.00717543	down	HER2
ENSG00000147724	FAM135B	family with sequence similarity 135 member B	protein_coding	51059	333.356	2.38521	0.717653	3.32362	0.000888569	0.00718507	up	HER2_TNBC
ENSG00000138650	PCDH10	protocadherin 10	protein_coding	57575	252.088	1.80615	0.543508	3.32313	0.000890129	0.0071942	up	luminal_HER2_TNBC
ENSG00000196739	COL27A1	collagen type XXVII alpha 1 chain	protein_coding	85301	1609.56	-1.00126	0.301342	-3.32268	0.000891565	0.00720233	down	HER2
ENSG00000137960	GIPC2	GIPC PDZ domain containing family member 2	protein_coding	54810	36.6978	-2.34073	0.70459	-3.32212	0.000893355	0.00720924	down	luminal_HER2_TNBC
ENSG00000186281	GPAT2	glycerol-3-phosphate acyltransferase 2, mitochondrial	protein_coding	150763	184.612	-1.06098	0.319386	-3.32194	0.000893937	0.00720924	down	HER2
ENSG00000275896	PRSS2	protease, serine 2	protein_coding	5645	27.6436	-2.62118	0.789098	-3.32174	0.000894577	0.00720924	down	HER2
ENSG00000176928	GCNT4	glucosaminyl (N-acetyl) transferase 4, core 2	protein_coding	51301	67.461	-1.60018	0.481763	-3.32151	0.000895333	0.00721084	down	HER2_TNBC
ENSG00000144218	AFF3	AF4/FMR2 family member 3	protein_coding	3899	5009.14	-1.76299	0.530958	-3.32039	0.000898915	0.00723025	down	HER2
ENSG00000174099	MSRB3	methionine sulfoxide reductase B3	protein_coding	253827	425.047	-1.2349	0.371951	-3.32005	0.000900026	0.0072357	down	luminal_HER2_TNBC
ENSG00000157368	IL34	interleukin 34	protein_coding	146433	21.2058	-1.91422	0.576838	-3.31847	0.000905115	0.00726963	down	HER2
ENSG00000161249	DMKN	dermokine	protein_coding	93099	287.204	-1.55446	0.468451	-3.3183	0.00090566	0.00727051	down	HER2
ENSG00000115353	TACR1	tachykinin receptor 1	protein_coding	6869	104.859	-1.66981	0.503313	-3.31763	0.000907846	0.00728106	down	HER2
ENSG00000197106	SLC6A17	solute carrier family 6 member 17	protein_coding	388662	41.205	2.54623	0.76953	3.30882	0.000936907	0.00749615	up	HER2
ENSG00000080007	DDX43	DEAD-box helicase 43	protein_coding	55510	142.327	-1.32476	0.40045	-3.30817	0.000939063	0.00749905	down	HER2
ENSG00000111981	ULBP1	UL16 binding protein 1	protein_coding	80329	20.1172	2.35508	0.711888	3.30823	0.00093889	0.00749905	up	HER2
ENSG00000170558	CDH2	cadherin 2	protein_coding	1000	1761.27	1.26669	0.382952	3.3077	0.000940654	0.00750816	up	luminal_HER2_TNBC
ENSG00000235268	KDM4E	lysine demethylase 4E	protein_coding	390245	24.4734	-2.90215	0.877858	-3.30595	0.000946558	0.00754448	down	HER2
ENSG00000069011	PITX1	paired like homeodomain 1	protein_coding	5307	1803.19	1.26836	0.383796	3.30477	0.000950544	0.00756183	up	HER2
ENSG00000158077	NLRP14	NLR family pyrin domain containing 14	protein_coding	338323	28.25	-2.18488	0.661512	-3.30286	0.000957058	0.00759917	down	HER2
ENSG00000125869	LAMP5	lysosomal associated membrane protein family member 5	protein_coding	24141	115.928	-2.15168	0.651698	-3.30164	0.000961199	0.00762454	down	HER2_TNBC
ENSG00000151715	TMEM45B	transmembrane protein 45B	protein_coding	120224	397.363	1.39996	0.424034	3.30152	0.000961621	0.00762454	up	HER2
ENSG00000267697	LUZP6	leucine zipper protein 6	protein_coding	767558	121.992	-2.01322	0.609878	-3.30101	0.000963358	0.00762746	down	HER2
ENSG00000093072	ADA2	adenosine deaminase 2	protein_coding	51816	559.296	-1.10572	0.335113	-3.29954	0.000968439	0.00766406	down	HER2_TNBC
ENSG00000147255	IGSF1	immunoglobulin superfamily member 1	protein_coding	3547	76.498	-2.30449	0.698487	-3.29927	0.000969378	0.00766786	down	HER2
ENSG00000198573	SPANXC	SPANX family member C	protein_coding	64663	100.411	-2.5537	0.775175	-3.29435	0.000986492	0.00778114	down	HER2
ENSG00000102802	MEDAG	mesenteric estrogen dependent adipogenesis	protein_coding	84935	131.89	-1.54608	0.469444	-3.29344	0.000989701	0.00779908	down	luminal_HER2_TNBC
ENSG00000109321	AREG	amphiregulin	protein_coding	374	12382.2	-1.61528	0.49056	-3.29272	0.00099222	0.00781462	down	HER2
ENSG00000205456	TP53TG3D	TP53 target 3D	protein_coding	729264	58.8571	-2.10082	0.638041	-3.29261	0.000992607	0.00781462	down	HER2
ENSG00000160791	CCR5	C-C motif chemokine receptor 5 (gene/pseudogene)	protein_coding	1234	64.1569	-1.78886	0.544455	-3.28559	0.00101768	0.00798567	down	HER2_TNBC
ENSG00000126218	F10	coagulation factor X	protein_coding	2159	85.9742	-1.39155	0.423983	-3.28208	0.00103046	0.0080708	down	HER2
ENSG00000007237	GAS7	growth arrest specific 7	protein_coding	8522	861.315	-1.21989	0.371777	-3.28125	0.00103348	0.00809071	down	HER2
ENSG00000100154	TTC28	tetratricopeptide repeat domain 28	protein_coding	23331	1709.25	-1.07795	0.328652	-3.27992	0.00103835	0.00811938	down	HER2
ENSG00000148655	LRMDA	leucine rich melanocyte differentiation associated	protein_coding	83938	129.671	-1.00091	0.305182	-3.27972	0.00103909	0.00811938	down	HER2
ENSG00000161634	DCD	dermcidin	protein_coding	117159	19713.4	3.11286	0.949183	3.27952	0.00103984	0.00812144	up	HER2_TNBC
ENSG00000269067	ZNF728	zinc finger protein 728	protein_coding	388523	93.3636	-1.99752	0.60922	-3.27882	0.00104241	0.00813393	down	HER2
ENSG00000198774	RASSF9	Ras association domain family member 9	protein_coding	9182	54.1688	-1.94974	0.594686	-3.2786	0.00104322	0.00813645	down	HER2_TNBC
ENSG00000173894	CBX2	chromobox 2	protein_coding	84733	1064.18	1.15521	0.352547	3.27675	0.0010501	0.00817863	up	HER2
ENSG00000155011	DKK2	dickkopf WNT signaling pathway inhibitor 2	protein_coding	27123	44.0785	-1.77447	0.541619	-3.27623	0.00105203	0.0081899	down	luminal_HER2
ENSG00000101336	HCK	HCK proto-oncogene, Src family tyrosine kinase	protein_coding	3055	236.147	-1.18957	0.363217	-3.2751	0.00105624	0.00821258	down	HER2
ENSG00000101445	PPP1R16B	protein phosphatase 1 regulatory subunit 16B	protein_coding	26051	250.523	-1.66504	0.508411	-3.275	0.00105663	0.00821258	down	HER2_TNBC
ENSG00000172987	HPSE2	heparanase 2 (inactive)	protein_coding	60495	49.1067	-2.89215	0.88312	-3.27492	0.00105691	0.00821258	down	HER2_TNBC
ENSG00000282218			protein_coding		15.3689	-9.73305	2.97383	-3.2729	0.0010645	0.00826004	down
ENSG00000177359			protein_coding	408186	99.3361	-1.27556	0.389948	-3.27112	0.00107124	0.0082969	down
ENSG00000105894	PTN	pleiotrophin	protein_coding	5764	197.675	1.32439	0.405005	3.27005	0.00107528	0.00831663	up	luminal_HER2_TNBC
ENSG00000164330	EBF1	early B-cell factor 1	protein_coding	1879	671.9	-1.01817	0.311709	-3.2664	0.00108926	0.00840142	down	luminal_HER2
ENSG00000172548	NIPAL4	NIPA like domain containing 4	protein_coding	348938	91.9877	-1.26769	0.388128	-3.26616	0.00109018	0.00840466	down	HER2
ENSG00000187474	FPR3	formyl peptide receptor 3	protein_coding	2359	334.118	-1.23005	0.376659	-3.26569	0.00109197	0.00841118	down	luminal_HER2_TNBC
ENSG00000166106	ADAMTS15	ADAM metallopeptidase with thrombospondin type 1 motif 15	protein_coding	170689	282.779	-1.26162	0.386383	-3.26521	0.00109383	0.0084134	down	luminal_HER2
ENSG00000185345	PRKN	parkin RBR E3 ubiquitin protein ligase	protein_coding	5071	130.747	-1.19477	0.366117	-3.26336	0.00110101	0.00845847	down	HER2
ENSG00000166793	YPEL4	yippee like 4	protein_coding	219539	145.969	-1.85242	0.567963	-3.26151	0.00110821	0.0085005	down	HER2
ENSG00000159753	CARMIL2	capping protein regulator and myosin 1 linker 2	protein_coding	146206	99.6084	-1.59295	0.488834	-3.25866	0.00111938	0.00857049	down	HER2_TNBC
ENSG00000131477	RAMP2	receptor activity modifying protein 2	protein_coding	10266	148.44	-1.03474	0.317625	-3.25772	0.00112309	0.00859101	down	luminal_HER2_TNBC
ENSG00000164093	PITX2	paired like homeodomain 2	protein_coding	5308	6.85049	-3.36693	1.03391	-3.2565	0.00112794	0.00861231	down	HER2
ENSG00000101680	LAMA1	laminin subunit alpha 1	protein_coding	284217	913.858	-1.17856	0.361943	-3.2562	0.00112915	0.00861761	down	luminal_HER2
ENSG00000175857	GAPT	GRB2 binding adaptor protein, transmembrane	protein_coding	202309	103.263	-1.80103	0.553541	-3.25365	0.00113934	0.008681	down	luminal_HER2_TNBC
ENSG00000147113	CXorf36	chromosome X open reading frame 36	protein_coding	79742	173.551	-1.15433	0.354897	-3.25258	0.00114364	0.00870436	down	luminal_HER2
ENSG00000165300	SLITRK5	SLIT and NTRK like family member 5	protein_coding	26050	214.36	1.39126	0.427979	3.25076	0.00115098	0.00874828	up	luminal_HER2
ENSG00000133106	EPSTI1	epithelial stromal interaction 1	protein_coding	94240	1351.38	-1.04822	0.32292	-3.24607	0.00117012	0.00886953	down	HER2_TNBC
ENSG00000129946	SHC2	SHC adaptor protein 2	protein_coding	25759	141.766	-1.24249	0.38282	-3.24562	0.00117197	0.00887956	down	HER2
ENSG00000169946	ZFPM2	zinc finger protein, FOG family member 2	protein_coding	23414	1446.64	-1.14303	0.352227	-3.24515	0.00117389	0.00889009	down	HER2
ENSG00000180881	CAPS2	calcyphosine 2	protein_coding	84698	212.07	-1.04485	0.322016	-3.24471	0.00117571	0.00889986	down	HER2
ENSG00000131055	COX4I2	cytochrome c oxidase subunit 4I2	protein_coding	84701	46.4182	-1.88171	0.580027	-3.24418	0.00117788	0.00890817	down	HER2
ENSG00000120457	KCNJ5	potassium voltage-gated channel subfamily J member 5	protein_coding	3762	185.8	-1.41966	0.437663	-3.24373	0.00117974	0.00891821	down	luminal_HER2
ENSG00000140022	STON2	stonin 2	protein_coding	85439	476.066	-1.11972	0.345552	-3.24038	0.00119371	0.00900903	down	luminal_HER2
ENSG00000167281	RBFOX3	RNA binding fox-1 homolog 3	protein_coding	146713	38.4325	2.50958	0.774512	3.24021	0.00119443	0.00900903	up	luminal_HER2_TNBC
ENSG00000143851	PTPN7	protein tyrosine phosphatase, non-receptor type 7	protein_coding	5778	127.952	-1.08618	0.335324	-3.2392	0.00119864	0.00903658	down	HER2_TNBC
ENSG00000171489	SPACA5	sperm acrosome associated 5	protein_coding	389852	507.1	-1.31001	0.404545	-3.23824	0.0012027	0.00905493	down	HER2
ENSG00000133561	GIMAP6	GTPase, IMAP family member 6	protein_coding	474344	100.378	-1.64048	0.50678	-3.23706	0.00120766	0.0090841	down	luminal_HER2_TNBC
ENSG00000132821	VSTM2L	V-set and transmembrane domain containing 2 like	protein_coding	128434	54.0108	3.00667	0.929991	3.23301	0.00122493	0.00919331	up	HER2
ENSG00000100024	UPB1	beta-ureidopropionase 1	protein_coding	51733	30.4176	-1.98252	0.613329	-3.2324	0.00122755	0.00920835	down	HER2
ENSG00000122223	CD244	CD244 molecule	protein_coding	51744	27.716	-2.78191	0.860901	-3.2314	0.00123187	0.00922176	down	HER2
ENSG00000175445	LPL	lipoprotein lipase	protein_coding	4023	1276.07	-1.31462	0.407204	-3.2284	0.00124484	0.009301	down	HER2
ENSG00000095464	PDE6C	phosphodiesterase 6C	protein_coding	5146	248.919	-1.04319	0.323156	-3.22813	0.00124603	0.00930572	down	HER2
ENSG00000138061	CYP1B1	cytochrome P450 family 1 subfamily B member 1	protein_coding	1545	3485.9	-1.03074	0.319341	-3.22772	0.00124782	0.00931491	down	HER2_TNBC
ENSG00000165424	ZCCHC24	zinc finger CCHC-type containing 24	protein_coding	219654	90.5144	-1.2088	0.374879	-3.22451	0.00126187	0.00940543	down	HER2
ENSG00000148677	ANKRD1	ankyrin repeat domain 1	protein_coding	27063	954.888	1.37963	0.428173	3.22213	0.00127243	0.00946483	up	HER2
ENSG00000254852	NPIPA2	nuclear pore complex interacting protein family member A2	protein_coding	642799	2279.14	-1.65779	0.514499	-3.22214	0.00127236	0.00946483	down	HER2
ENSG00000144407	PTH2R	parathyroid hormone 2 receptor	protein_coding	5746	44.5499	-1.97057	0.611642	-3.22177	0.00127403	0.00947247	down	HER2_TNBC
ENSG00000183421	RIPK4	receptor interacting serine/threonine kinase 4	protein_coding	54101	265.204	1.07468	0.333774	3.21978	0.00128288	0.00951715	up	HER2
ENSG00000137198	GMPR	guanosine monophosphate reductase	protein_coding	2766	146.28	-1.44573	0.449282	-3.21787	0.00129146	0.00955954	down	HER2
ENSG00000149294	NCAM1	neural cell adhesion molecule 1	protein_coding	4684	308.763	1.36381	0.423948	3.21692	0.00129576	0.00958287	up	luminal_HER2_TNBC
ENSG00000078549	ADCYAP1R1	ADCYAP receptor type I	protein_coding	117	79.2893	-2.24725	0.698738	-3.21616	0.00129919	0.00959979	down	HER2
ENSG00000166823	MESP1	mesoderm posterior bHLH transcription factor 1	protein_coding	55897	46.8797	2.29668	0.714104	3.21617	0.00129916	0.00959979	up	HER2
ENSG00000127920	GNG11	G protein subunit gamma 11	protein_coding	2791	75.2047	-1.19008	0.370053	-3.21598	0.00130001	0.00960159	down	HER2
ENSG00000071991	CDH19	cadherin 19	protein_coding	28513	23.7552	1.90491	0.592444	3.21535	0.00130287	0.00961422	up	HER2
ENSG00000130176	CNN1	calponin 1	protein_coding	1264	97.6927	-1.28478	0.399628	-3.21494	0.00130472	0.00962363	down	luminal_HER2
ENSG00000115607	IL18RAP	interleukin 18 receptor accessory protein	protein_coding	8807	30.2498	-2.15071	0.669167	-3.21401	0.00130893	0.00965041	down	HER2
ENSG00000135069	PSAT1	phosphoserine aminotransferase 1	protein_coding	29968	722.424	1.12282	0.349484	3.21281	0.00131445	0.00967825	up	luminal_HER2
ENSG00000169684	CHRNA5	cholinergic receptor nicotinic alpha 5 subunit	protein_coding	1138	105.124	1.41478	0.440348	3.21287	0.00131414	0.00967825	up	HER2
ENSG00000171094	ALK	ALK receptor tyrosine kinase	protein_coding	238	142.328	-1.1018	0.34305	-3.21178	0.00131915	0.00970862	down	HER2
ENSG00000169994	MYO7B	myosin VIIB	protein_coding	4648	104	-1.29198	0.402706	-3.20824	0.0013355	0.00980733	down	luminal_HER2
ENSG00000171714	ANO5	anoctamin 5	protein_coding	203859	292.736	1.44045	0.449028	3.20793	0.00133695	0.00981369	up	HER2
ENSG00000169442	CD52	CD52 molecule	protein_coding	1043	213.707	-1.81712	0.566473	-3.20778	0.00133763	0.00981439	down	luminal_HER2_TNBC
ENSG00000064692	SNCAIP	synuclein alpha interacting protein	protein_coding	9627	515.906	-2.03247	0.63444	-3.20356	0.00135738	0.00992011	down	HER2
ENSG00000065675	PRKCQ	protein kinase C theta	protein_coding	5588	212.353	-1.22768	0.383515	-3.20112	0.00136896	0.00997421	down	HER2
ENSG00000165269	AQP7	aquaporin 7	protein_coding	364	92.27	-1.81125	0.565819	-3.20112	0.00136896	0.00997421	down	HER2_TNBC
ENSG00000184557	SOCS3	suppressor of cytokine signaling 3	protein_coding	9021	143.092	-1.24242	0.388609	-3.19708	0.00138825	0.0101015	down	luminal_HER2
ENSG00000259511	UBE2Q2L	ubiquitin conjugating enzyme E2 Q2 like	protein_coding	100505679	49.8459	-1.5848	0.495752	-3.19676	0.00138979	0.0101083	down	HER2
ENSG00000205795	CYS1	cystin 1	protein_coding	192668	10.7234	-2.7757	0.868465	-3.19609	0.00139302	0.010123	down	HER2
ENSG00000274933	TBC1D3I	TBC1 domain family member 3I	protein_coding	102724862	1361.08	-1.47008	0.459979	-3.19596	0.00139365	0.0101232	down	HER2
ENSG00000176049	JAKMIP2	janus kinase and microtubule interacting protein 2	protein_coding	9832	176.268	1.07358	0.335957	3.1956	0.0013954	0.0101315	up	HER2
ENSG00000169248	CXCL11	C-X-C motif chemokine ligand 11	protein_coding	6373	85.7839	-1.67836	0.52532	-3.19492	0.00139868	0.010148	down	luminal_HER2_TNBC
ENSG00000013619	MAMLD1	mastermind like domain containing 1	protein_coding	10046	1059.88	-1.10848	0.347039	-3.19411	0.00140263	0.0101663	down	luminal_HER2
ENSG00000178809	TRIM73	tripartite motif containing 73	protein_coding	375593	389.624	-1.24783	0.390719	-3.19366	0.0014048	0.0101732	down	HER2
ENSG00000128394	APOBEC3F	apolipoprotein B mRNA editing enzyme catalytic subunit 3F	protein_coding	200316	338.706	-1.11133	0.3482	-3.19163	0.0014147	0.0102171	down	luminal_HER2
ENSG00000115461	IGFBP5	insulin like growth factor binding protein 5	protein_coding	3488	1814.64	-1.13003	0.35439	-3.18867	0.00142931	0.0103016	down	HER2
ENSG00000090382	LYZ	lysozyme	protein_coding	4069	3817.11	-1.21454	0.381151	-3.18652	0.00143997	0.0103695	down	luminal_HER2_TNBC
ENSG00000162894	FCMR	Fc fragment of IgM receptor	protein_coding	9214	162.54	-1.64649	0.516879	-3.18544	0.00144535	0.0104037	down	luminal_HER2_TNBC
ENSG00000171847	FAM90A1	family with sequence similarity 90 member A1	protein_coding	55138	676.803	-1.04066	0.326849	-3.18392	0.00145295	0.0104495	down	HER2
ENSG00000124334	IL9R	interleukin 9 receptor	protein_coding	3581	124.036	-2.12387	0.667104	-3.18372	0.00145394	0.0104521	down	HER2
ENSG00000141293	SKAP1	src kinase associated phosphoprotein 1	protein_coding	8631	201.407	-1.00752	0.316483	-3.18349	0.00145514	0.0104562	down	luminal_HER2_TNBC
ENSG00000106536	POU6F2	POU class 6 homeobox 2	protein_coding	11281	30.7201	2.09466	0.658906	3.17899	0.00147787	0.0105872	up	luminal_HER2_TNBC
ENSG00000157551	KCNJ15	potassium voltage-gated channel subfamily J member 15	protein_coding	3772	1819.07	-1.80092	0.566688	-3.17797	0.00148312	0.0106116	down	luminal_HER2_TNBC
ENSG00000182902	SLC25A18	solute carrier family 25 member 18	protein_coding	83733	76.821	1.3698	0.431248	3.17637	0.00149131	0.0106657	up	HER2
ENSG00000107954	NEURL1	neuralized E3 ubiquitin protein ligase 1	protein_coding	9148	121.737	1.77962	0.560512	3.17498	0.00149845	0.010703	up	HER2
ENSG00000175514	GPR152	G protein-coupled receptor 152	protein_coding	390212	16.9685	-1.71166	0.539212	-3.17438	0.00150159	0.0107209	down	HER2
ENSG00000196335	STK31	serine/threonine kinase 31	protein_coding	56164	126.719	1.25432	0.395744	3.16952	0.00152691	0.0108645	up	HER2
ENSG00000154639	CXADR	CXADR, Ig-like cell adhesion molecule	protein_coding	1525	1205.9	1.25244	0.395288	3.16843	0.00153267	0.0108962	up	HER2
ENSG00000164342	TLR3	toll like receptor 3	protein_coding	7098	314.048	-1.0241	0.323603	-3.16467	0.00155258	0.0110149	down	HER2
ENSG00000099864	PALM	paralemmin	protein_coding	5064	132.436	-1.08126	0.341746	-3.16393	0.00155656	0.0110333	down	HER2
ENSG00000111339	ART4	ADP-ribosyltransferase 4 (Dombrock blood group)	protein_coding	420	39.1335	-1.85041	0.584999	-3.1631	0.001561	0.01106	down	HER2_TNBC
ENSG00000227234	SPANXB1	SPANX family member B1	protein_coding	728695	285.06	-1.91104	0.604255	-3.16264	0.00156345	0.011068	down	HER2
ENSG00000107159	CA9	carbonic anhydrase 9	protein_coding	768	297.541	1.72671	0.546098	3.1619	0.00156743	0.0110868	up	HER2
ENSG00000102290	PCDH11X	protocadherin 11 X-linked	protein_coding	27328	1760.46	-1.87115	0.591843	-3.16157	0.00156921	0.0110947	down	HER2
ENSG00000129757	CDKN1C	cyclin dependent kinase inhibitor 1C	protein_coding	1028	100.122	-1.49256	0.472163	-3.16112	0.00157163	0.0111024	down	HER2
ENSG00000244734	HBB	hemoglobin subunit beta	protein_coding	3043	5357.24	1.7721	0.561095	3.15828	0.00158701	0.0112015	up	luminal_HER2_TNBC
ENSG00000125851	PCSK2	proprotein convertase subtilisin/kexin type 2	protein_coding	5126	29.628	2.75339	0.871847	3.15811	0.00158794	0.0112034	up	HER2
ENSG00000204472	AIF1	allograft inflammatory factor 1	protein_coding	199	382.217	-1.14153	0.361519	-3.15759	0.0015908	0.0112141	down	luminal_HER2_TNBC
ENSG00000100079	LGALS2	galectin 2	protein_coding	3957	226.49	-1.03515	0.327908	-3.15684	0.00159486	0.0112333	down	HER2
ENSG00000133800	LYVE1	lymphatic vessel endothelial hyaluronan receptor 1	protein_coding	10894	228.498	-1.60737	0.509212	-3.15659	0.00159628	0.0112385	down	HER2
ENSG00000011677	GABRA3	gamma-aminobutyric acid type A receptor alpha3 subunit	protein_coding	2556	155.745	3.55962	1.12779	3.15629	0.00159788	0.011245	up	luminal_HER2
ENSG00000123610	TNFAIP6	TNF alpha induced protein 6	protein_coding	7130	252.74	-1.20887	0.383428	-3.15279	0.0016172	0.0113523	down	luminal_HER2
ENSG00000115266	APC2	APC2, WNT signaling pathway regulator	protein_coding	10297	129.439	1.11981	0.355388	3.15095	0.00162739	0.0114095	up	luminal_HER2_TNBC
ENSG00000154252	GAL3ST2	galactose-3-O-sulfotransferase 2	protein_coding	64090	264.296	1.56309	0.496277	3.14963	0.00163478	0.0114565	up	HER2
ENSG00000214102	WEE2	WEE1 homolog 2	protein_coding	494551	32.5031	-1.90621	0.605448	-3.14842	0.00164153	0.0114894	down	HER2
ENSG00000000005	TNMD	tenomodulin	protein_coding	64102	25.1901	-2.49059	0.791658	-3.14604	0.00165495	0.0115609	down	HER2
ENSG00000156140	ADAMTS3	ADAM metallopeptidase with thrombospondin type 1 motif 3	protein_coding	9508	177.71	-1.49965	0.476941	-3.14431	0.00166481	0.011618	down	HER2
ENSG00000138606	SHF	Src homology 2 domain containing F	protein_coding	90525	88.6092	-1.58683	0.504977	-3.14239	0.00167574	0.0116847	down	HER2
ENSG00000095739	BAMBI	BMP and activin membrane bound inhibitor	protein_coding	25805	1306.38	1.00259	0.319261	3.14035	0.00168746	0.0117566	up	HER2
ENSG00000188833	ENTPD8	ectonucleoside triphosphate diphosphohydrolase 8	protein_coding	377841	75.6699	-1.57809	0.502822	-3.13846	0.00169838	0.0118131	down	HER2
ENSG00000104432	IL7	interleukin 7	protein_coding	3574	98.2556	-1.40463	0.44762	-3.138	0.00170104	0.0118266	down	HER2_TNBC
ENSG00000180096	SEPT1	septin 1	protein_coding	1731	205.386	-1.0982	0.350068	-3.13712	0.00170618	0.0118476	down
ENSG00000128564	VGF	VGF nerve growth factor inducible	protein_coding	7425	23.063	2.26015	0.720635	3.13634	0.00171072	0.0118692	up	HER2
ENSG00000049540	ELN	elastin	protein_coding	2006	7768.66	-1.27787	0.407661	-3.13464	0.00172064	0.0119133	down	HER2
ENSG00000189334	S100A14	S100 calcium binding protein A14	protein_coding	57402	1402.44	1.00886	0.322127	3.13186	0.00173703	0.0120088	up	HER2
ENSG00000135736	CCDC102A	coiled-coil domain containing 102A	protein_coding	92922	63.1151	-1.00016	0.31949	-3.13049	0.00174514	0.0120431	down	HER2
ENSG00000105141	CASP14	caspase 14	protein_coding	23581	457.4	2.26979	0.725465	3.12874	0.00175559	0.0121029	up	luminal_HER2
ENSG00000262814	MRPL12	mitochondrial ribosomal protein L12	protein_coding	6182	223.266	1.10864	0.354349	3.12867	0.00175598	0.0121029	up	HER2
ENSG00000198719	DLL1	delta like canonical Notch ligand 1	protein_coding	28514	432.113	-1.03044	0.329447	-3.1278	0.0017612	0.0121239	down	HER2
ENSG00000151320	AKAP6	A-kinase anchoring protein 6	protein_coding	9472	509.622	1.10741	0.354141	3.12702	0.00176589	0.0121461	up	luminal_HER2
ENSG00000173124	ACSM6	acyl-CoA synthetase medium chain family member 6	protein_coding	142827	105.21	-1.19933	0.384096	-3.12248	0.00179334	0.0123046	down	HER2
ENSG00000169902	TPST1	tyrosylprotein sulfotransferase 1	protein_coding	8460	440	-1.03977	0.333063	-3.12184	0.00179723	0.0123262	down	HER2
ENSG00000105696	TMEM59L	transmembrane protein 59 like	protein_coding	25789	49.8884	1.77054	0.567212	3.12147	0.00179951	0.0123317	up	luminal_HER2_TNBC
ENSG00000166501	PRKCB	protein kinase C beta	protein_coding	5579	351.417	-1.05357	0.337604	-3.12073	0.00180405	0.0123476	down	HER2_TNBC
ENSG00000101353	MROH8	maestro heat like repeat family member 8	protein_coding	140699	104.478	-1.39229	0.446604	-3.1175	0.00182391	0.0124378	down	HER2
ENSG00000156500	FAM122C	family with sequence similarity 122C	protein_coding	159091	77.9718	-1.21957	0.391312	-3.11661	0.00182945	0.0124634	down	HER2
ENSG00000172322	CLEC12A	C-type lectin domain family 12 member A	protein_coding	160364	43.969	-2.18297	0.700745	-3.11522	0.00183808	0.0124987	down	luminal_HER2
ENSG00000247746	USP51	ubiquitin specific peptidase 51	protein_coding	158880	75.0553	-1.04183	0.334816	-3.11166	0.00186039	0.0126298	down	HER2
ENSG00000135423	GLS2	glutaminase 2	protein_coding	27165	59.9196	1.22492	0.393737	3.11101	0.00186447	0.0126523	up	HER2
ENSG00000168477	TNXB	tenascin XB	protein_coding	7148	26479.3	-1.14564	0.36834	-3.11029	0.00186902	0.012673	down	HER2
ENSG00000041982	TNC	tenascin C	protein_coding	3371	13127.3	-1.14258	0.367433	-3.10963	0.00187321	0.012691	down	luminal_HER2
ENSG00000104419	NDRG1	N-myc downstream regulated 1	protein_coding	10397	16208.9	1.09006	0.350565	3.10945	0.00187435	0.0126936	up	HER2
ENSG00000156395	SORCS3	sortilin related VPS10 domain containing receptor 3	protein_coding	22986	23.9577	2.75587	0.88726	3.10604	0.00189609	0.0128149	up	luminal_HER2_TNBC
ENSG00000211448	DIO2	iodothyronine deiodinase 2	protein_coding	1734	384.934	-1.29898	0.41821	-3.10605	0.00189605	0.0128149	down	HER2
ENSG00000214787	MS4A4E	membrane spanning 4-domains A4E	protein_coding	643680	96.2943	-1.56896	0.505208	-3.10558	0.00189904	0.0128296	down	HER2
ENSG00000125618	PAX8	paired box 8	protein_coding	7849	406.549	-1.44049	0.46406	-3.10411	0.00190851	0.012878	down	HER2
ENSG00000198569	SLC34A3	solute carrier family 34 member 3	protein_coding	142680	222.762	-1.28061	0.41309	-3.10007	0.00193473	0.0130339	down	HER2
ENSG00000196169	KIF19	kinesin family member 19	protein_coding	124602	29.0595	-1.91883	0.619015	-3.09981	0.00193645	0.0130402	down	HER2_TNBC
ENSG00000198821	CD247	CD247 molecule	protein_coding	919	562.554	-2.11346	0.683241	-3.09329	0.00197951	0.0132767	down	luminal_HER2_TNBC
ENSG00000144285	SCN1A	sodium voltage-gated channel alpha subunit 1	protein_coding	6323	1154.08	2.4111	0.77994	3.09139	0.00199225	0.0133407	up	luminal_HER2_TNBC
ENSG00000169760	NLGN1	neuroligin 1	protein_coding	22871	108.08	2.25027	0.728499	3.08891	0.00200889	0.0134313	up	luminal_HER2
ENSG00000171840	NINJ2	ninjurin 2	protein_coding	4815	36.3775	-1.87323	0.606439	-3.0889	0.00200899	0.0134313	down	HER2
ENSG00000179178	TMEM125	transmembrane protein 125	protein_coding	128218	45.4476	1.16339	0.376729	3.08813	0.0020142	0.0134446	up	HER2
ENSG00000128596	CCDC136	coiled-coil domain containing 136	protein_coding	64753	145.533	-1.52828	0.495002	-3.08742	0.00201904	0.0134662	down	HER2
ENSG00000100167	SEPT3	septin 3	protein_coding	55964	256.582	1.38008	0.447154	3.08637	0.0020262	0.0134978	up	luminal_HER2
ENSG00000128346	C22orf23	chromosome 22 open reading frame 23	protein_coding	84645	48.27	-1.05087	0.340819	-3.08336	0.00204676	0.0136184	down	HER2
ENSG00000080293	SCTR	secretin receptor	protein_coding	6344	24.6372	-2.36802	0.768127	-3.08285	0.00205032	0.0136367	down	HER2
ENSG00000065618	COL17A1	collagen type XVII alpha 1 chain	protein_coding	1308	876.649	-1.25612	0.407713	-3.0809	0.00206377	0.0137044	down	luminal_HER2
ENSG00000147434	CHRNA6	cholinergic receptor nicotinic alpha 6 subunit	protein_coding	8973	31.0024	-2.36104	0.766294	-3.08111	0.00206228	0.0137044	down	HER2
ENSG00000154864	PIEZO2	piezo type mechanosensitive ion channel component 2	protein_coding	63895	1409.21	-1.1449	0.371769	-3.07962	0.00207266	0.0137525	down	HER2
ENSG00000196155	PLEKHG4	pleckstrin homology and RhoGEF domain containing G4	protein_coding	25894	696.222	-1.46883	0.476996	-3.07933	0.00207469	0.013755	down	HER2
ENSG00000175287	PHYHD1	phytanoyl-CoA dioxygenase domain containing 1	protein_coding	254295	251.517	-1.14784	0.373055	-3.07685	0.00209198	0.0138406	down	HER2
ENSG00000154080	CHST9	carbohydrate sulfotransferase 9	protein_coding	83539	51.2652	-1.91723	0.623486	-3.07501	0.00210494	0.0138884	down	HER2
ENSG00000154975	CA10	carbonic anhydrase 10	protein_coding	56934	37.0095	3.12783	1.01725	3.0748	0.00210644	0.0138884	up	luminal_HER2_TNBC
ENSG00000101000	PROCR	protein C receptor	protein_coding	10544	221.909	-1.08132	0.351859	-3.07316	0.00211802	0.0139427	down	luminal_HER2_TNBC
ENSG00000138653	NDST4	N-deacetylase and N-sulfotransferase 4	protein_coding	64579	114.84	2.36107	0.768748	3.07131	0.00213119	0.0140095	up	HER2
ENSG00000197565	COL4A6	collagen type IV alpha 6 chain	protein_coding	1288	84.8042	-1.764	0.575222	-3.06665	0.00216474	0.0141555	down	luminal_HER2
ENSG00000128340	RAC2	Rac family small GTPase 2	protein_coding	5880	503.775	-1.08397	0.353656	-3.06505	0.00217635	0.0142259	down	luminal_HER2_TNBC
ENSG00000169302	STK32A	serine/threonine kinase 32A	protein_coding	202374	58.4507	1.88369	0.614679	3.06451	0.00218028	0.014246	up	HER2
ENSG00000160307	S100B	S100 calcium binding protein B	protein_coding	6285	161.207	1.54234	0.503474	3.06339	0.00218847	0.0142828	up	luminal_HER2_TNBC
ENSG00000203989	RHOXF2B	Rhox homeobox family member 2B	protein_coding		66.8631	-4.51295	1.47319	-3.06339	0.00218841	0.0142828	down	luminal_HER2
ENSG00000129993	CBFA2T3	CBFA2/RUNX1 translocation partner 3	protein_coding	863	143.213	-1.76168	0.575217	-3.06263	0.00219401	0.0143133	down	HER2_TNBC
ENSG00000196090	PTPRT	protein tyrosine phosphatase, receptor type T	protein_coding	11122	575.537	-1.62442	0.530425	-3.06248	0.00219512	0.0143149	down	HER2
ENSG00000133083	DCLK1	doublecortin like kinase 1	protein_coding	9201	628.743	-1.31262	0.428895	-3.06048	0.00220983	0.0144001	down	HER2_TNBC
ENSG00000198400	NTRK1	neurotrophic receptor tyrosine kinase 1	protein_coding	4914	51.1477	-2.28366	0.746223	-3.0603	0.00221116	0.0144027	down	HER2
ENSG00000054938	CHRDL2	chordin like 2	protein_coding	25884	16.0137	-1.85907	0.607866	-3.05835	0.00222561	0.0144799	down	HER2
ENSG00000111452	ADGRD1	adhesion G protein-coupled receptor D1	protein_coding	283383	264.875	-1.49649	0.489545	-3.0569	0.00223643	0.0145446	down	luminal_HER2_TNBC
ENSG00000184210	DGAT2L6	diacylglycerol O-acyltransferase 2 like 6	protein_coding	347516	67.7497	-1.91092	0.625265	-3.05618	0.00224179	0.0145738	down	HER2
ENSG00000058091	CDK14	cyclin dependent kinase 14	protein_coding	5218	1298.92	-1.04728	0.342708	-3.0559	0.00224386	0.0145759	down	HER2
ENSG00000269897	COMMD3-BMI1	COMMD3-BMI1 readthrough	protein_coding	100532731	1620.72	1.17048	0.38324	3.05416	0.00225693	0.0146437	up	HER2
ENSG00000250424			protein_coding		204.121	-1.6725	0.547899	-3.05257	0.00226892	0.0147044	down
ENSG00000198077	CYP2A7	cytochrome P450 family 2 subfamily A member 7	protein_coding	1549	65.4203	-1.56004	0.5111	-3.05231	0.00227088	0.0147057	down	HER2
ENSG00000050730	TNIP3	TNFAIP3 interacting protein 3	protein_coding	79931	55.8606	-2.41157	0.790635	-3.05017	0.0022871	0.0147879	down	HER2
ENSG00000188613	NANOS1	nanos C2HC-type zinc finger 1	protein_coding	340719	26.5414	1.68898	0.553841	3.04958	0.00229165	0.0148058	up	HER2_TNBC
ENSG00000129990	SYT5	synaptotagmin 5	protein_coding	6861	140.383	2.11765	0.694574	3.04884	0.00229726	0.0148249	up	HER2
ENSG00000116544	DLGAP3	DLG associated protein 3	protein_coding	58512	74.2889	1.75863	0.577263	3.04649	0.00231529	0.0149182	up	luminal_HER2
ENSG00000229474	PATL2	PAT1 homolog 2	protein_coding	197135	118.736	-1.15558	0.379371	-3.04604	0.00231877	0.0149348	down	HER2_TNBC
ENSG00000108821	COL1A1	collagen type I alpha 1 chain	protein_coding	1277	211263	-1.89286	0.621572	-3.04528	0.00232467	0.01495	down	luminal_HER2_TNBC
ENSG00000104369	JPH1	junctophilin 1	protein_coding	56704	308.211	1.08347	0.356103	3.04259	0.00234555	0.0150667	up	HER2
ENSG00000101331	CCM2L	CCM2 like scaffolding protein	protein_coding	140706	41.383	-1.10264	0.362721	-3.0399	0.00236658	0.0151726	down	HER2
ENSG00000112333	NR2E1	nuclear receptor subfamily 2 group E member 1	protein_coding	7101	21.2173	2.31473	0.761896	3.03812	0.00238057	0.0152331	up	luminal_HER2
ENSG00000167757	KLK11	kallikrein related peptidase 11	protein_coding	11012	23.9585	-2.476	0.815285	-3.03697	0.00238966	0.0152795	down	HER2
ENSG00000102683	SGCG	sarcoglycan gamma	protein_coding	6445	116.362	-2.55896	0.842703	-3.03662	0.0023925	0.0152802	down	HER2
ENSG00000139780	METTL21C	methyltransferase like 21C	protein_coding	196541	33.8568	1.41592	0.466322	3.03635	0.00239461	0.0152878	up	HER2
ENSG00000162992	NEUROD1	neuronal differentiation 1	protein_coding	4760	35.6766	2.43773	0.80338	3.03434	0.0024106	0.0153664	up	HER2_TNBC
ENSG00000124920	MYRF	myelin regulatory factor	protein_coding	745	169.584	1.14193	0.37647	3.03325	0.00241938	0.0154165	up	luminal_HER2_TNBC
ENSG00000196684	HSH2D	hematopoietic SH2 domain containing	protein_coding	84941	185.906	-1.44292	0.476064	-3.03094	0.0024379	0.0154946	down	HER2_TNBC
ENSG00000137674	MMP20	matrix metallopeptidase 20	protein_coding	9313	39.7379	-3.35091	1.10571	-3.03055	0.00244112	0.0155018	down	luminal_HER2_TNBC
ENSG00000205643	CDPF1	cysteine rich DPF motif domain containing 1	protein_coding	150383	44.9187	-1.51483	0.499955	-3.02992	0.00244616	0.0155162	down	HER2
ENSG00000096006	CRISP3	cysteine rich secretory protein 3	protein_coding	10321	5061.62	2.5595	0.845675	3.02658	0.00247339	0.0156592	up	HER2
ENSG00000213865	C8orf44	chromosome 8 open reading frame 44	protein_coding	56260	36.8175	-1.07675	0.355891	-3.0255	0.00248221	0.0157091	down	HER2
ENSG00000117586	TNFSF4	TNF superfamily member 4	protein_coding	7292	37.3752	-1.28334	0.424217	-3.02519	0.00248479	0.0157194	down	luminal_HER2_TNBC
ENSG00000151023	ENKUR	enkurin, TRPC channel interacting protein	protein_coding	219670	40.9308	2.08668	0.690396	3.02244	0.00250747	0.015839	up	HER2
ENSG00000175471	MCTP1	multiple C2 and transmembrane domain containing 1	protein_coding	79772	709.491	-1.0116	0.334787	-3.02163	0.00251422	0.0158696	down	luminal_HER2_TNBC
ENSG00000143147	GPR161	G protein-coupled receptor 161	protein_coding	23432	104.511	-1.10294	0.36517	-3.02035	0.0025248	0.0159243	down	HER2
ENSG00000108622	ICAM2	intercellular adhesion molecule 2	protein_coding	3384	73.4229	-1.39452	0.461851	-3.01942	0.0025326	0.0159615	down	HER2_TNBC
ENSG00000105366	SIGLEC8	sialic acid binding Ig like lectin 8	protein_coding	27181	121.666	1.38266	0.45795	3.01924	0.0025341	0.0159649	up	luminal_HER2_TNBC
ENSG00000276231	PIK3R6	phosphoinositide-3-kinase regulatory subunit 6	protein_coding	146850	76.3357	-1.37716	0.456258	-3.01838	0.00254132	0.0159966	down	luminal_HER2
ENSG00000239697	TNFSF12	TNF superfamily member 12	protein_coding	8742	111.324	-1.14426	0.379415	-3.01586	0.00256255	0.0160956	down	luminal_HER2_TNBC
ENSG00000174123	TLR10	toll like receptor 10	protein_coding	81793	55.4641	-1.97915	0.656351	-3.01539	0.0025665	0.0161083	down	HER2_TNBC
ENSG00000188992	LIPI	lipase I	protein_coding	149998	114.794	-1.39025	0.461186	-3.01451	0.00257393	0.0161368	down	HER2
ENSG00000203952	CCDC160	coiled-coil domain containing 160	protein_coding	347475	158.366	1.02195	0.339188	3.01294	0.0025873	0.0162024	up	HER2
ENSG00000188883	KLRG2	killer cell lectin like receptor G2	protein_coding	346689	77.5205	1.49571	0.496488	3.01257	0.00259042	0.0162158	up	HER2_TNBC
ENSG00000105675	ATP4A	ATPase H+/K+ transporting alpha subunit	protein_coding	495	28.3773	2.73357	0.907575	3.01195	0.00259578	0.0162323	up	luminal_HER2
ENSG00000144681	STAC	SH3 and cysteine rich domain	protein_coding	6769	49.1589	-1.71998	0.571065	-3.01188	0.00259636	0.0162323	down	HER2
ENSG00000164659	KIAA1324L	KIAA1324 like	protein_coding	222223	1190.9	-1.00105	0.332714	-3.00875	0.00262325	0.0163845	down	HER2
ENSG00000257446	ZNF878	zinc finger protein 878	protein_coding	729747	106.061	1.09381	0.363905	3.00576	0.0026492	0.0165219	up	HER2
ENSG00000080031	PTPRH	protein tyrosine phosphatase, receptor type H	protein_coding	5794	324.391	1.22891	0.408957	3.00499	0.00265594	0.0165454	up	luminal_HER2
ENSG00000145794	MEGF10	multiple EGF like domains 10	protein_coding	84466	146.37	1.19093	0.397371	2.99703	0.00272626	0.0169016	up	HER2
ENSG00000175164	ABO	ABO, alpha 1-3-N-acetylgalactosaminyltransferase and alpha 1-3-galactosyltransferase	protein_coding	28	44.3347	-1.73875	0.580344	-2.99607	0.00273481	0.0169483	down	HER2
ENSG00000117215	PLA2G2D	phospholipase A2 group IID	protein_coding	26279	30.0143	-2.19225	0.732181	-2.99414	0.00275221	0.0170218	down	luminal_HER2_TNBC
ENSG00000221970	OR2A1	olfactory receptor family 2 subfamily A member 1	protein_coding	346528	388.74	-1.10806	0.370126	-2.99374	0.00275582	0.017028	down	HER2
ENSG00000205236			protein_coding		2354.53	-1.68655	0.563923	-2.99074	0.00278303	0.0171517	down
ENSG00000165379	LRFN5	leucine rich repeat and fibronectin type III domain containing 5	protein_coding	145581	48.4548	-1.79274	0.599477	-2.9905	0.00278517	0.0171523	down	HER2_TNBC
ENSG00000198865	CCDC152	coiled-coil domain containing 152	protein_coding	100129792	49.8	-1.52985	0.511602	-2.99031	0.00278697	0.0171549	down	HER2
ENSG00000165644	COMTD1	catechol-O-methyltransferase domain containing 1	protein_coding	118881	73.7237	1.02571	0.343172	2.9889	0.00279981	0.0172171	up	HER2
ENSG00000132958	TPTE2	transmembrane phosphoinositide 3-phosphatase and tensin homolog 2	protein_coding	93492	62.2034	-2.07531	0.694659	-2.98752	0.00281251	0.0172581	down	HER2
ENSG00000204909	SPINK9	serine peptidase inhibitor, Kazal type 9	protein_coding	643394	54.9613	-1.1663	0.390989	-2.98294	0.00285489	0.0174531	down	HER2
ENSG00000139144	PIK3C2G	phosphatidylinositol-4-phosphate 3-kinase catalytic subunit type 2 gamma	protein_coding	5288	530.75	-1.5276	0.512154	-2.9827	0.00285721	0.0174609	down	HER2
ENSG00000123358	NR4A1	nuclear receptor subfamily 4 group A member 1	protein_coding	3164	806.515	-1.03179	0.346068	-2.98146	0.00286875	0.0175122	down	HER2
ENSG00000015592	STMN4	stathmin 4	protein_coding	81551	41.6338	2.77591	0.931387	2.9804	0.00287869	0.01756	up	luminal_HER2_TNBC
ENSG00000232810	TNF	tumor necrosis factor	protein_coding	7124	19.4397	-1.85687	0.623481	-2.97824	0.00289913	0.0176525	down	HER2_TNBC
ENSG00000230657	PRB4	proline rich protein BstNI subfamily 4	protein_coding	5545	146.077	-1.00086	0.336135	-2.97754	0.00290569	0.0176731	down	HER2_TNBC
ENSG00000103742	IGDCC4	immunoglobulin superfamily DCC subclass member 4	protein_coding	57722	147.733	-1.54119	0.517673	-2.97715	0.00290946	0.0176896	down	luminal_HER2
ENSG00000180340	FZD2	frizzled class receptor 2	protein_coding	2535	55.5156	-1.3671	0.459516	-2.97509	0.00292907	0.0177829	down	luminal_HER2
ENSG00000138669	PRKG2	protein kinase, cGMP-dependent, type II	protein_coding	5593	65.3728	-1.88477	0.633661	-2.97441	0.0029355	0.01781	down	HER2
ENSG00000120738	EGR1	early growth response 1	protein_coding	1958	5187.57	-1.10672	0.372187	-2.97356	0.00294368	0.0178457	down	luminal_HER2
ENSG00000121690	DEPDC7	DEP domain containing 7	protein_coding	91614	32.8935	-1.4828	0.499244	-2.9701	0.00297704	0.0180126	down	HER2
ENSG00000160219	GAB3	GRB2 associated binding protein 3	protein_coding	139716	185.963	-1.00831	0.339494	-2.97003	0.00297768	0.0180126	down	luminal_HER2_TNBC
ENSG00000104368	PLAT	plasminogen activator, tissue type	protein_coding	5327	1869.4	-1.03561	0.348719	-2.96976	0.00298031	0.0180202	down	luminal_HER2
ENSG00000166349	RAG1	recombination activating 1	protein_coding	5896	103.317	-1.31572	0.443051	-2.96968	0.00298108	0.0180202	down	HER2
ENSG00000182885	ADGRG3	adhesion G protein-coupled receptor G3	protein_coding	222487	23.8995	-1.94513	0.65526	-2.96848	0.00299272	0.0180775	down	HER2
ENSG00000176907	TCIM	transcriptional and immune response regulator	protein_coding	56892	403.79	-1.08704	0.366497	-2.96604	0.0030166	0.0181692	down	HER2_TNBC
ENSG00000102524	TNFSF13B	TNF superfamily member 13b	protein_coding	10673	275.57	-1.07089	0.361105	-2.9656	0.00302094	0.0181757	down	HER2_TNBC
ENSG00000176438	SYNE3	spectrin repeat containing nuclear envelope family member 3	protein_coding	161176	371.284	-1.01832	0.343411	-2.96532	0.00302368	0.0181856	down	luminal_HER2
ENSG00000178199	ZC3H12D	zinc finger CCCH-type containing 12D	protein_coding	340152	34.0177	-1.60871	0.542785	-2.96381	0.00303853	0.0182618	down	HER2_TNBC
ENSG00000169403	PTAFR	platelet activating factor receptor	protein_coding	5724	132.984	-1.13878	0.384365	-2.96275	0.00304903	0.0183051	down	HER2_TNBC
ENSG00000104974	LILRA1	leukocyte immunoglobulin like receptor A1	protein_coding	11024	57.0848	-2.03402	0.686661	-2.96219	0.0030546	0.0183188	down	HER2
ENSG00000165072	MAMDC2	MAM domain containing 2	protein_coding	256691	323.137	-1.05106	0.354822	-2.96221	0.00305443	0.0183188	down	HER2
ENSG00000204849	SPATA31A1	SPATA31 subfamily A member 1	protein_coding	647060	20.7046	-8.82245	2.97821	-2.96233	0.00305319	0.0183188	down	HER2
ENSG00000206181	ELOA2	elongin A2	protein_coding	51224	95.3926	-1.09448	0.369705	-2.9604	0.00307237	0.0184188	down	HER2
ENSG00000143452	HORMAD1	HORMA domain containing 1	protein_coding	84072	49.895	-1.36407	0.460988	-2.95901	0.00308633	0.0184826	down	HER2
ENSG00000132837	DMGDH	dimethylglycine dehydrogenase	protein_coding	29958	208.368	-1.1689	0.395193	-2.95778	0.00309862	0.0185164	down	HER2
ENSG00000144843	ADPRH	ADP-ribosylarginine hydrolase	protein_coding	141	61.1169	-1.20451	0.407764	-2.95394	0.00313743	0.0187082	down	HER2
ENSG00000151490	PTPRO	protein tyrosine phosphatase, receptor type O	protein_coding	5800	342.007	-1.08935	0.368831	-2.95352	0.0031417	0.0187136	down	HER2
ENSG00000101306	MYLK2	myosin light chain kinase 2	protein_coding	85366	50.3625	1.90509	0.645275	2.95238	0.00315336	0.0187662	up	HER2_TNBC
ENSG00000129204	USP6	ubiquitin specific peptidase 6	protein_coding	9098	945.887	-1.24545	0.422489	-2.94788	0.00319958	0.0189974	down	HER2
ENSG00000178297	TMPRSS9	transmembrane protease, serine 9	protein_coding	360200	119.753	-1.12037	0.380366	-2.9455	0.00322431	0.01912	down	HER2
ENSG00000135144	DTX1	deltex E3 ubiquitin ligase 1	protein_coding	1840	51.5202	-1.22596	0.416536	-2.94322	0.00324814	0.0192175	down	HER2
ENSG00000025423	HSD17B6	hydroxysteroid 17-beta dehydrogenase 6	protein_coding	8630	105.786	-1.36844	0.465232	-2.94141	0.00326725	0.0192828	down	HER2_TNBC
ENSG00000276612			protein_coding		51.2246	-5.78771	1.96761	-2.94149	0.00326637	0.0192828	down
ENSG00000120833	SOCS2	suppressor of cytokine signaling 2	protein_coding	8835	101.397	-1.49828	0.509671	-2.93969	0.00328536	0.019376	down	HER2
ENSG00000100191	SLC5A4	solute carrier family 5 member 4	protein_coding	6527	117.554	-1.22795	0.417774	-2.93926	0.00328996	0.0193908	down	HER2
ENSG00000156103	MMP16	matrix metallopeptidase 16	protein_coding	4325	301.846	-1.17883	0.401098	-2.93902	0.00329252	0.0193908	down	HER2
ENSG00000154856	APCDD1	APC down-regulated 1	protein_coding	147495	308.836	-1.01241	0.344534	-2.93848	0.00329821	0.0194175	down	HER2
ENSG00000136834	OR1J1	olfactory receptor family 1 subfamily J member 1	protein_coding	347168	36.4633	-2.17455	0.740749	-2.93561	0.00332893	0.0195364	down	HER2
ENSG00000074803	SLC12A1	solute carrier family 12 member 1	protein_coding	6557	358.403	-1.40859	0.480087	-2.93404	0.00334585	0.0196219	down	HER2_TNBC
ENSG00000079112	CDH17	cadherin 17	protein_coding	1015	64.827	-1.49764	0.510478	-2.9338	0.00334843	0.0196302	down	HER2
ENSG00000006611	USH1C	USH1 protein network component harmonin	protein_coding	10083	51.0682	3.28158	1.119	2.9326	0.00336132	0.019685	up	luminal_HER2
ENSG00000186198	SLC51B	solute carrier family 51 beta subunit	protein_coding	123264	13.9511	-1.72028	0.587338	-2.92894	0.00340118	0.0199045	down	HER2
ENSG00000188771	PLET1	placenta expressed transcript 1	protein_coding	349633	73.6718	-1.49378	0.5103	-2.92726	0.00341965	0.0199916	down	HER2
ENSG00000163689	C3orf67	chromosome 3 open reading frame 67	protein_coding	200844	376.765	-1.0598	0.362785	-2.9213	0.00348579	0.0202856	down	HER2
ENSG00000182218	HHIPL1	HHIP like 1	protein_coding	84439	61.0565	-1.55047	0.530765	-2.92119	0.00348692	0.0202856	down	HER2
ENSG00000115325	DOK1	docking protein 1	protein_coding	1796	171.707	-1.13832	0.390301	-2.91652	0.00353956	0.020556	down	HER2_TNBC
ENSG00000010438	PRSS3	protease, serine 3	protein_coding	5646	46.3007	1.98663	0.681594	2.91469	0.00356043	0.0206396	up	luminal_HER2
ENSG00000216588	IGSF23	immunoglobulin superfamily member 23	protein_coding	147710	36.764	-2.13836	0.733664	-2.91463	0.0035611	0.0206396	down	HER2
ENSG00000162631	NTNG1	netrin G1	protein_coding	22854	60.0427	2.23438	0.766873	2.91363	0.00357259	0.0206975	up	luminal_HER2_TNBC
ENSG00000180113	TDRD6	tudor domain containing 6	protein_coding	221400	209.967	-1.47096	0.505431	-2.91031	0.00361072	0.0208723	down	HER2
ENSG00000130032	PRRG3	proline rich and Gla domain 3	protein_coding	79057	1889.47	-1.29343	0.444787	-2.90797	0.00363788	0.0209957	down	luminal_HER2
ENSG00000158856	DMTN	dematin actin binding protein	protein_coding	2039	202.192	-1.20943	0.416089	-2.90666	0.00365313	0.0210619	down	HER2
ENSG00000114698	PLSCR4	phospholipid scramblase 4	protein_coding	57088	524.726	-1.27932	0.440437	-2.90465	0.00367661	0.0211389	down	HER2
ENSG00000167157	PRRX2	paired related homeobox 2	protein_coding	51450	17.8319	-1.77503	0.611498	-2.90276	0.00369894	0.0212454	down	HER2_TNBC
ENSG00000184271	POU6F1	POU class 6 homeobox 1	protein_coding	5463	112.291	-1.25352	0.43201	-2.90159	0.00371272	0.0213009	down	HER2
ENSG00000143318	CASQ1	calsequestrin 1	protein_coding	844	65.8389	-1.55634	0.536473	-2.90105	0.00371912	0.0213173	down	HER2
ENSG00000177181	RIMKLA	ribosomal modification protein rimK like family member A	protein_coding	284716	129.58	1.62498	0.560302	2.90019	0.00372939	0.0213689	up	luminal_HER2
ENSG00000120280	CXorf21	chromosome X open reading frame 21	protein_coding	80231	38.7891	-1.22608	0.422932	-2.89899	0.00374362	0.0214128	down	luminal_HER2_TNBC
ENSG00000214814	FER1L6	fer-1 like family member 6	protein_coding	654463	231.081	-1.40264	0.483886	-2.89871	0.00374707	0.0214128	down	HER2
ENSG00000118557	PMFBP1	polyamine modulated factor 1 binding protein 1	protein_coding	83449	103.546	-1.17545	0.405584	-2.89817	0.00375341	0.0214404	down	HER2
ENSG00000204195	AWAT1	acyl-CoA wax alcohol acyltransferase 1	protein_coding	158833	95.085	-1.23888	0.427553	-2.89762	0.0037601	0.0214639	down	HER2
ENSG00000186891	TNFRSF18	TNF receptor superfamily member 18	protein_coding	8784	25.8753	-1.71097	0.59072	-2.89641	0.00377456	0.0215097	down	HER2_TNBC
ENSG00000181804	SLC9A9	solute carrier family 9 member A9	protein_coding	285195	439.837	-1.30967	0.45223	-2.89604	0.0037791	0.0215172	down	HER2
ENSG00000169035	KLK7	kallikrein related peptidase 7	protein_coding	5650	19.3399	-2.43962	0.84266	-2.89514	0.00378986	0.0215455	down	HER2
ENSG00000137766	UNC13C	unc-13 homolog C	protein_coding	440279	217.16	2.31433	0.799687	2.89404	0.00380314	0.0215823	up	luminal_HER2
ENSG00000205810	KLRC3	killer cell lectin like receptor C3	protein_coding	3823	35.7483	-1.62021	0.559871	-2.8939	0.00380494	0.0215823	down	HER2_TNBC
ENSG00000164303	ENPP6	ectonucleotide pyrophosphatase/phosphodiesterase 6	protein_coding	133121	31.5569	2.12241	0.733569	2.89326	0.00381266	0.021609	up	luminal_HER2
ENSG00000185652	NTF3	neurotrophin 3	protein_coding	4908	13.2838	-2.84509	0.983714	-2.8922	0.00382557	0.0216454	down	HER2
ENSG00000196209	SIRPB2	signal regulatory protein beta 2	protein_coding	284759	59.0528	-1.24588	0.430823	-2.89186	0.00382963	0.0216537	down	luminal_HER2_TNBC
ENSG00000125910	S1PR4	sphingosine-1-phosphate receptor 4	protein_coding	8698	6.49468	-2.49373	0.863023	-2.88952	0.00385828	0.0217789	down	HER2
ENSG00000169291	SHE	Src homology 2 domain containing E	protein_coding	126669	110.555	-1.45746	0.504655	-2.88803	0.00387657	0.0218674	down	HER2_TNBC
ENSG00000110484	SCGB2A2	secretoglobin family 2A member 2	protein_coding	4250	45533.9	2.20315	0.762892	2.88789	0.00387841	0.0218704	up	HER2
ENSG00000109610	SOD3	superoxide dismutase 3	protein_coding	6649	173.32	-1.39329	0.482792	-2.8859	0.00390291	0.0219714	down	HER2
ENSG00000122025	FLT3	fms related tyrosine kinase 3	protein_coding	2322	239.244	-1.44385	0.500879	-2.88263	0.00394375	0.0221491	down	luminal_HER2
ENSG00000170209	ANKK1	ankyrin repeat and kinase domain containing 1	protein_coding	255239	53.962	-1.20576	0.418452	-2.88148	0.00395813	0.0222075	down	HER2
ENSG00000168329	CX3CR1	C-X3-C motif chemokine receptor 1	protein_coding	1524	43.9196	-1.96444	0.682284	-2.87922	0.00398662	0.0223211	down	HER2
ENSG00000100453	GZMB	granzyme B	protein_coding	3002	86.0074	-1.8251	0.634431	-2.87674	0.00401802	0.0224231	down	HER2_TNBC
ENSG00000153012	LGI2	leucine rich repeat LGI family member 2	protein_coding	55203	87.4689	-1.60211	0.556909	-2.87678	0.0040175	0.0224231	down	HER2_TNBC
ENSG00000259224	SLC35G6	solute carrier family 35 member G6	protein_coding	643664	139.346	-1.06167	0.369702	-2.8717	0.00408266	0.0227307	down	HER2
ENSG00000171916	LGALS9C	galectin 9C	protein_coding	654346	76.0367	-2.34922	0.820046	-2.86474	0.00417356	0.0231366	down	HER2
ENSG00000188536	HBA2	hemoglobin subunit alpha 2	protein_coding	3040	14149.7	1.60209	0.559225	2.86483	0.00417228	0.0231366	up	luminal_HER2_TNBC
ENSG00000124216	SNAI1	snail family transcriptional repressor 1	protein_coding	6615	34.1808	-1.09947	0.38381	-2.86463	0.004175	0.0231369	down	HER2
ENSG00000215474	SKOR2	SKI family transcriptional corepressor 2	protein_coding	652991	76.239	-1.11389	0.389051	-2.86308	0.00419541	0.0232269	down	HER2
ENSG00000019991	HGF	hepatocyte growth factor	protein_coding	3082	443.982	-1.02364	0.357545	-2.86297	0.00419692	0.0232276	down	HER2
ENSG00000145526	CDH18	cadherin 18	protein_coding	1016	50.0716	1.9164	0.670031	2.86017	0.00423412	0.0233639	up	luminal_HER2
ENSG00000272897			protein_coding		73.5901	-1.51852	0.531071	-2.85934	0.0042452	0.0234048	down
ENSG00000197191	CYSRT1	cysteine rich tail 1	protein_coding	375791	41.6493	-1.11179	0.389154	-2.85695	0.00427729	0.0235167	down	HER2
ENSG00000260691	ANKRD20A1	ankyrin repeat domain 20 family member A1	protein_coding	84210	920.293	-1.65753	0.580441	-2.85564	0.00429507	0.0235989	down	HER2
ENSG00000155254	MARVELD1	MARVEL domain containing 1	protein_coding	83742	100.833	-1.49293	0.52303	-2.85439	0.00431199	0.0236607	down	luminal_HER2
ENSG00000241128	OR14A2	olfactory receptor family 14 subfamily A member 2	protein_coding	388761	23.2785	-2.7996	0.980926	-2.85404	0.00431671	0.0236711	down	HER2_TNBC
ENSG00000123572	NRK	Nik related kinase	protein_coding	203447	887.42	-1.36955	0.480179	-2.85217	0.00434217	0.0238029	down	HER2_TNBC
ENSG00000111729	CLEC4A	C-type lectin domain family 4 member A	protein_coding	50856	106.242	-1.37238	0.481326	-2.85125	0.00435483	0.0238645	down	HER2
ENSG00000136943	CTSV	cathepsin V	protein_coding	1515	84.4445	1.23934	0.434845	2.85007	0.00437102	0.0239375	up	HER2_TNBC
ENSG00000234602	MCIDAS	multiciliate differentiation and DNA synthesis associated cell cycle protein	protein_coding	345643	19.6037	2.04571	0.718013	2.84913	0.00438388	0.0239843	up	HER2
ENSG00000109107	ALDOC	aldolase, fructose-bisphosphate C	protein_coding	230	260.878	1.05517	0.370508	2.84789	0.004401	0.0240623	up	luminal_HER2
ENSG00000121446	RGSL1	regulator of G protein signaling like 1	protein_coding	353299	66.4465	-2.28958	0.804167	-2.84714	0.00441138	0.0241111	down	HER2
ENSG00000198021	SPANXA1	sperm protein associated with the nucleus, X-linked, family member A1	protein_coding	30014	418.376	-1.57559	0.553533	-2.84642	0.00442141	0.024158	down	HER2
ENSG00000148803	FUOM	fucose mutarotase	protein_coding	282969	48.9531	-1.29345	0.454532	-2.84567	0.00443176	0.024196	down	HER2
ENSG00000152804	HHEX	hematopoietically expressed homeobox	protein_coding	3087	88.3452	-1.39388	0.491162	-2.83792	0.0045408	0.0246893	down	luminal_HER2_TNBC
ENSG00000008056	SYN1	synapsin I	protein_coding	6853	138.145	1.43666	0.506472	2.83661	0.00455948	0.0247667	up	luminal_HER2_TNBC
ENSG00000122691	TWIST1	twist family bHLH transcription factor 1	protein_coding	7291	168.955	-1.82614	0.644119	-2.83509	0.00458128	0.0248609	down	luminal_HER2_TNBC
ENSG00000186204	CYP4F12	cytochrome P450 family 4 subfamily F member 12	protein_coding	66002	51.4821	-1.84106	0.649836	-2.83312	0.00460967	0.0249663	down	HER2
ENSG00000110436	SLC1A2	solute carrier family 1 member 2	protein_coding	6506	404.519	1.24393	0.439092	2.83297	0.00461178	0.0249697	up	luminal_HER2
ENSG00000110675	ELMOD1	ELMO domain containing 1	protein_coding	55531	28.3278	2.03011	0.716746	2.83241	0.00461991	0.0249894	up	luminal_HER2
ENSG00000129467	ADCY4	adenylate cyclase 4	protein_coding	196883	447.655	-1.13092	0.399335	-2.83199	0.00462587	0.0250135	down	HER2
ENSG00000183066	WBP2NL	WBP2 N-terminal like	protein_coding	164684	60.6348	-1.30447	0.460868	-2.83046	0.00464815	0.0251096	down	HER2
ENSG00000132286	TIMM10B	translocase of inner mitochondrial membrane 10B	protein_coding	26515	51.337	1.86568	0.659447	2.82916	0.004667	0.0251789	up	HER2
ENSG00000236320	SLFN14	schlafen family member 14	protein_coding	342618	43.4242	-2.0958	0.740893	-2.82875	0.00467304	0.0252033	down	HER2
ENSG00000198211			protein_coding		614.63	-1.27595	0.451405	-2.82663	0.00470414	0.0253139	down
ENSG00000141655	TNFRSF11A	TNF receptor superfamily member 11a	protein_coding	8792	583.696	-1.09707	0.388278	-2.82547	0.0047211	0.0253807	down	HER2
ENSG00000158457	TSPAN33	tetraspanin 33	protein_coding	340348	148.04	-1.03871	0.367935	-2.82307	0.00475657	0.0255467	down	luminal_HER2
ENSG00000175520	UBQLN3	ubiquilin 3	protein_coding	50613	33.0801	-1.68788	0.598281	-2.82121	0.00478424	0.0256706	down	luminal_HER2
ENSG00000113430	IRX4	iroquois homeobox 4	protein_coding	50805	98.6403	-1.71722	0.608877	-2.82031	0.00479778	0.0257102	down	HER2
ENSG00000100626	GALNT16	polypeptide N-acetylgalactosaminyltransferase 16	protein_coding	57452	230.103	-1.21788	0.432278	-2.81736	0.00484199	0.0258958	down	HER2
ENSG00000169245	CXCL10	C-X-C motif chemokine ligand 10	protein_coding	3627	706.688	-1.86335	0.662065	-2.81444	0.00488617	0.0261002	down	HER2_TNBC
ENSG00000153446	C16orf89	chromosome 16 open reading frame 89	protein_coding	146556	156.493	1.22421	0.434999	2.81429	0.00488848	0.0261042	up	luminal_HER2
ENSG00000166173	LARP6	La ribonucleoprotein domain family member 6	protein_coding	55323	175.759	-1.15068	0.409022	-2.81324	0.00490452	0.0261647	down	HER2
ENSG00000205078	SYCE1L	synaptonemal complex central element protein 1 like	protein_coding	100130958	29.5331	-1.61713	0.575595	-2.80949	0.00496195	0.0264258	down	HER2
ENSG00000178358	OR2D3	olfactory receptor family 2 subfamily D member 3	protein_coding	120775	19.2018	-2.35669	0.839536	-2.80713	0.00499845	0.0265641	down	HER2
ENSG00000188508	KRTDAP	keratinocyte differentiation associated protein	protein_coding	388533	10.8918	-3.51843	1.25385	-2.8061	0.00501453	0.0266242	down	HER2
ENSG00000236609	ZNF853	zinc finger protein 853	protein_coding	54753	63.5427	-1.35188	0.482313	-2.80292	0.00506428	0.0268032	down	HER2
ENSG00000171451	DSEL	dermatan sulfate epimerase-like	protein_coding	92126	321.503	-1.01238	0.361325	-2.80185	0.00508099	0.0268722	down	HER2
ENSG00000166780	C16orf45	chromosome 16 open reading frame 45	protein_coding	89927	236.322	-1.01612	0.363183	-2.79782	0.00514486	0.0271351	down	HER2
ENSG00000138678	GPAT3	glycerol-3-phosphate acyltransferase 3	protein_coding	84803	123.028	-1.41177	0.504641	-2.79757	0.00514886	0.0271391	down	HER2
ENSG00000173530	TNFRSF10D	TNF receptor superfamily member 10d	protein_coding	8793	84.7267	-1.09785	0.392548	-2.79672	0.00516246	0.0271765	down	HER2
ENSG00000274276	CBSL	cystathionine-beta-synthase like	protein_coding	102724560	362.682	1.13179	0.404768	2.79615	0.00517154	0.0272072	up	HER2
ENSG00000167549	CORO6	coronin 6	protein_coding	84940	102.124	-1.24726	0.446119	-2.7958	0.00517712	0.0272279	down	HER2
ENSG00000073861	TBX21	T-box 21	protein_coding	30009	23.2674	-2.31707	0.829721	-2.79259	0.0052288	0.0274566	down	HER2_TNBC
ENSG00000187054	TMPRSS11A	transmembrane protease, serine 11A	protein_coding	339967	79.8536	-1.18364	0.424025	-2.79144	0.00524744	0.0275285	down	HER2
ENSG00000105926	MPP6	membrane palmitoylated protein 6	protein_coding	51678	918.928	-1.06228	0.380703	-2.7903	0.00526587	0.0275819	down	HER2
ENSG00000142449	FBN3	fibrillin 3	protein_coding	84467	119.103	-2.01815	0.723812	-2.78822	0.00529985	0.0277164	down	HER2
ENSG00000205869	KRTAP5-1	keratin associated protein 5-1	protein_coding	387264	257.34	1.06871	0.383323	2.78801	0.00530326	0.0277256	up	HER2
ENSG00000130283	GDF1	growth differentiation factor 1	protein_coding	10715	123.619	1.219	0.437419	2.78681	0.00532298	0.0277877	up	luminal_HER2_TNBC
ENSG00000228836	CT45A5	cancer/testis antigen family 45 member A5	protein_coding	441521	118.285	8.30155	2.9789	2.78678	0.00532346	0.0277877	up	HER2
ENSG00000171557	FGG	fibrinogen gamma chain	protein_coding	2266	97.649	-2.39611	0.861144	-2.78247	0.0053947	0.0280894	down	HER2
ENSG00000197766	CFD	complement factor D	protein_coding	1675	214.143	-1.14944	0.413116	-2.78237	0.00539638	0.0280894	down	luminal_HER2
ENSG00000160999	SH2B2	SH2B adaptor protein 2	protein_coding	10603	96.8007	-1.12016	0.402951	-2.77991	0.00543748	0.0282418	down	HER2
ENSG00000117122	MFAP2	microfibril associated protein 2	protein_coding	4237	523.195	-1.01746	0.366226	-2.77823	0.00546566	0.0283617	down	luminal_HER2
ENSG00000170122	FOXD4	forkhead box D4	protein_coding	2298	164.937	1.19774	0.431255	2.77735	0.00548049	0.0284034	up	HER2
ENSG00000243444	PALM2	paralemmin 2	protein_coding	114299	90.6763	-1.7811	0.641359	-2.77707	0.00548514	0.0284187	down	HER2
ENSG00000204983	PRSS1	protease, serine 1	protein_coding	5644	46.2419	-2.22968	0.804632	-2.77106	0.00558745	0.0288059	down	HER2_TNBC
ENSG00000186479	RGS7BP	regulator of G protein signaling 7 binding protein	protein_coding	401190	48.6212	2.22865	0.804342	2.77077	0.00559243	0.0288138	up	luminal_HER2
ENSG00000081041	CXCL2	C-X-C motif chemokine ligand 2	protein_coding	2920	31.7442	-1.61489	0.58317	-2.76915	0.00562029	0.0289127	down	HER2
ENSG00000213973	ZNF99	zinc finger protein 99	protein_coding	7652	226.584	-1.40147	0.506256	-2.76831	0.00563486	0.0289521	down	HER2
ENSG00000150281	CTF1	cardiotrophin 1	protein_coding	1489	24.0488	-1.64563	0.594847	-2.76647	0.00566669	0.02907	down	HER2
ENSG00000130598	TNNI2	troponin I2, fast skeletal type	protein_coding	7136	33.1517	-1.46507	0.52963	-2.76621	0.00567113	0.0290758	down	HER2
ENSG00000116014	KISS1R	KISS1 receptor	protein_coding	84634	19.4461	2.70812	0.979053	2.76607	0.00567371	0.0290801	up	HER2
ENSG00000122122	SASH3	SAM and SH3 domain containing 3	protein_coding	54440	180.663	-1.18868	0.430098	-2.76373	0.00571444	0.0292358	down	HER2_TNBC
ENSG00000159423	ALDH4A1	aldehyde dehydrogenase 4 family member A1	protein_coding	8659	363.792	1.11786	0.404477	2.76372	0.00571457	0.0292358	up	HER2
ENSG00000284505			protein_coding		5.40663	-8.26715	2.99116	-2.76386	0.00571224	0.0292358	down
ENSG00000133874	RNF122	ring finger protein 122	protein_coding	79845	104.513	-1.15882	0.419355	-2.76333	0.00572146	0.0292621	down	luminal_HER2
ENSG00000188124	OR2AG2	olfactory receptor family 2 subfamily AG member 2	protein_coding	338755	20.1108	-2.61752	0.948097	-2.76082	0.00576571	0.0294614	down	HER2
ENSG00000198844	ARHGEF15	Rho guanine nucleotide exchange factor 15	protein_coding	22899	121.786	-1.19729	0.43371	-2.76057	0.00577004	0.0294655	down	HER2_TNBC
ENSG00000187840	EIF4EBP1	eukaryotic translation initiation factor 4E binding protein 1	protein_coding	1978	715.285	1.02413	0.371088	2.7598	0.00578371	0.0295172	up	HER2
ENSG00000171903	CYP4F11	cytochrome P450 family 4 subfamily F member 11	protein_coding	57834	86.8947	1.15571	0.418873	2.7591	0.00579602	0.029571	up	luminal_HER2
ENSG00000167208	SNX20	sorting nexin 20	protein_coding	124460	18.7455	-1.36851	0.496372	-2.75702	0.00583305	0.0297146	down	HER2_TNBC
ENSG00000115112	TFCP2L1	transcription factor CP2 like 1	protein_coding	29842	211.599	-1.28796	0.467327	-2.75602	0.00585102	0.029788	down	HER2
ENSG00000170955	CAVIN3	caveolae associated protein 3	protein_coding	112464	17.9072	-1.38125	0.501392	-2.75483	0.00587219	0.0298685	down	HER2
ENSG00000130045	NXNL2	nucleoredoxin like 2	protein_coding	158046	62.6404	-1.21447	0.441587	-2.75025	0.00595506	0.0302348	down	HER2
ENSG00000132031	MATN3	matrilin 3	protein_coding	4148	137.728	-1.31958	0.480222	-2.74786	0.00599865	0.0303914	down	HER2
ENSG00000108511	HOXB6	homeobox B6	protein_coding	3216	248.943	-1.28245	0.466741	-2.74768	0.00600186	0.0303985	down	HER2_TNBC
ENSG00000138759	FRAS1	Fraser extracellular matrix complex subunit 1	protein_coding	80144	477.126	-1.22988	0.448132	-2.74447	0.00606094	0.0306328	down	HER2
ENSG00000119866	BCL11A	B-cell CLL/lymphoma 11A	protein_coding	53335	114.081	-1.5823	0.577108	-2.74177	0.00611098	0.0308018	down	HER2
ENSG00000138135	CH25H	cholesterol 25-hydroxylase	protein_coding	9023	29.2264	-1.66797	0.608436	-2.7414	0.0061178	0.0308269	down	HER2
ENSG00000113327	GABRG2	gamma-aminobutyric acid type A receptor gamma2 subunit	protein_coding	2566	510.715	1.274	0.465118	2.7391	0.00616079	0.0309875	up	luminal_HER2_TNBC
ENSG00000103175	WFDC1	WAP four-disulfide core domain 1	protein_coding	58189	39.2078	-1.40161	0.51189	-2.73811	0.00617932	0.031062	down	HER2
ENSG00000136698	CFC1	cripto, FRL-1, cryptic family 1	protein_coding	55997	7.58787	4.69937	1.71636	2.73798	0.00618172	0.0310647	up	HER2
ENSG00000163154	TNFAIP8L2	TNF alpha induced protein 8 like 2	protein_coding	79626	36.3691	-1.15253	0.421122	-2.73681	0.00620374	0.0311567	down	HER2
ENSG00000084110	HAL	histidine ammonia-lyase	protein_coding	3034	146.397	-1.12157	0.410123	-2.73471	0.00624353	0.0313249	down	HER2
ENSG00000105717	PBX4	PBX homeobox 4	protein_coding	80714	40.4891	-1.37456	0.503151	-2.73191	0.00629691	0.0315424	down	HER2
ENSG00000183682	BMP8A	bone morphogenetic protein 8a	protein_coding	353500	195.474	-1.13815	0.416606	-2.73197	0.00629573	0.0315424	down	HER2
ENSG00000277586	NEFL	neurofilament light	protein_coding	4747	88.786	2.23857	0.820225	2.72922	0.00634843	0.031706	up	luminal_HER2_TNBC
ENSG00000198225	FKBP1C	FK506 binding protein 1C	protein_coding		73.8554	-1.42291	0.521488	-2.72856	0.00636115	0.0317563	down	HER2
ENSG00000153823	PID1	phosphotyrosine interaction domain containing 1	protein_coding	55022	64.7055	-1.45917	0.535484	-2.72497	0.00643082	0.0320467	down	HER2
ENSG00000144406	UNC80	unc-80 homolog, NALCN channel complex subunit	protein_coding	285175	196.663	1.2698	0.466194	2.72376	0.00645429	0.0321349	up	luminal_HER2_TNBC
ENSG00000067840	PDZD4	PDZ domain containing 4	protein_coding	57595	110.39	1.31819	0.484119	2.72286	0.00647193	0.0321844	up	luminal_HER2_TNBC
ENSG00000102837	OLFM4	olfactomedin 4	protein_coding	10562	51.401	-2.65749	0.976286	-2.72204	0.00648806	0.032255	down	HER2
ENSG00000167767	KRT80	keratin 80	protein_coding	144501	196.798	1.23995	0.455632	2.72138	0.00650093	0.0322902	up	HER2
ENSG00000197465	GYPE	glycophorin E (MNS blood group)	protein_coding	2996	56.6723	-1.54144	0.566738	-2.71984	0.00653129	0.0324121	down	HER2
ENSG00000120051	CFAP58	cilia and flagella associated protein 58	protein_coding	159686	58.1505	-1.39773	0.513941	-2.71964	0.0065353	0.0324224	down	HER2
ENSG00000152672	CLEC4F	C-type lectin domain family 4 member F	protein_coding	165530	157.456	-1.65218	0.607814	-2.71823	0.00656324	0.032532	down	HER2
ENSG00000166707	ZCCHC18	zinc finger CCHC-type containing 18	protein_coding	644353	42.4187	-1.63667	0.602632	-2.71587	0.00661022	0.0326777	down	HER2_TNBC
ENSG00000104755	ADAM2	ADAM metallopeptidase domain 2	protein_coding	2515	69.7014	2.84077	1.04629	2.71509	0.0066258	0.0327064	up	HER2
ENSG00000149380	P4HA3	prolyl 4-hydroxylase subunit alpha 3	protein_coding	283208	124.312	-1.44009	0.530931	-2.71239	0.00668001	0.0329059	down	luminal_HER2_TNBC
ENSG00000185338	SOCS1	suppressor of cytokine signaling 1	protein_coding	8651	17.5854	-1.74301	0.643385	-2.70912	0.00674621	0.0331929	down	HER2
ENSG00000153002	CPB1	carboxypeptidase B1	protein_coding	1360	1990.71	-2.2755	0.840237	-2.70816	0.0067657	0.0332692	down	HER2
ENSG00000236125	USP17L4	ubiquitin specific peptidase 17-like family member 4	protein_coding	645402	212.95	-1.68525	0.622475	-2.70734	0.00678247	0.0333116	down	HER2
ENSG00000205364	MT1M	metallothionein 1M	protein_coding	4499	36.1433	-1.86047	0.687565	-2.70589	0.00681223	0.0334095	down	HER2
ENSG00000010282	HHATL	hedgehog acyltransferase like	protein_coding	57467	11.5187	2.29703	0.849727	2.70326	0.0068663	0.0336274	up	luminal_HER2_TNBC
ENSG00000155659	VSIG4	V-set and immunoglobulin domain containing 4	protein_coding	11326	1149.69	1.0199	0.377411	2.70237	0.00688477	0.0336862	up	HER2_TNBC
ENSG00000186280	KDM4D	lysine demethylase 4D	protein_coding	55693	37.4823	-1.48464	0.550216	-2.69828	0.0069699	0.0340521	down	HER2
ENSG00000058335	RASGRF1	Ras protein specific guanine nucleotide releasing factor 1	protein_coding	5923	232.875	1.08233	0.401899	2.69303	0.00708056	0.0344525	up	luminal_HER2
ENSG00000234511	C5orf58	chromosome 5 open reading frame 58	protein_coding	133874	71.771	-1.64485	0.611223	-2.69108	0.00712207	0.0346042	down	HER2
ENSG00000167754	KLK5	kallikrein related peptidase 5	protein_coding	25818	56.9555	-2.09184	0.777392	-2.69084	0.00712726	0.0346092	down	luminal_HER2
ENSG00000164076	CAMKV	CaM kinase like vesicle associated	protein_coding	79012	9.23714	3.38656	1.25902	2.68984	0.00714859	0.0346725	up	luminal_HER2
ENSG00000027644	INSRR	insulin receptor related receptor	protein_coding	3645	37.9746	-1.55183	0.576982	-2.68957	0.00715433	0.0346903	down	HER2
ENSG00000085741	WNT11	Wnt family member 11	protein_coding	7481	23.6733	-1.80083	0.670218	-2.68693	0.00721126	0.0349258	down	HER2
ENSG00000159713	TPPP3	tubulin polymerization promoting protein family member 3	protein_coding	51673	156.045	-1.21454	0.452079	-2.68656	0.00721917	0.034954	down	HER2_TNBC
ENSG00000186577	SMIM29	small integral membrane protein 29	protein_coding	221491	148.209	1.09477	0.407666	2.68547	0.00724287	0.0350282	up	HER2
ENSG00000129965	INS-IGF2	INS-IGF2 readthrough	protein_coding	3481	33.0629	2.04632	0.762516	2.68364	0.00728253	0.0351793	up	HER2_TNBC
ENSG00000278558	TMEM191B	transmembrane protein 191B	protein_coding	728229	38.3949	1.81247	0.675857	2.68174	0.00732399	0.0353591	up	HER2
ENSG00000179913	B3GNT3	UDP-GlcNAc:betaGal beta-1,3-N-acetylglucosaminyltransferase 3	protein_coding	10331	169.292	1.43614	0.535677	2.68098	0.00734074	0.0354093	up	HER2
ENSG00000162367	TAL1	TAL bHLH transcription factor 1, erythroid differentiation factor	protein_coding	6886	37.4419	-1.66027	0.619378	-2.68055	0.0073501	0.0354442	down	HER2
ENSG00000070190	DAPP1	dual adaptor of phosphotyrosine and 3-phosphoinositides 1	protein_coding	27071	360.514	-1.07293	0.400403	-2.67962	0.00737064	0.0355114	down	HER2
ENSG00000174417	TRHR	thyrotropin releasing hormone receptor	protein_coding	7201	87.7257	-1.3534	0.505532	-2.67718	0.00742458	0.0356901	down	HER2
ENSG00000125820	NKX2-2	NK2 homeobox 2	protein_coding	4821	33.063	2.58722	0.968252	2.67206	0.00753882	0.0361182	up	luminal_HER2
ENSG00000144031	ANKRD53	ankyrin repeat domain 53	protein_coding	79998	77.4759	-1.04273	0.390319	-2.67148	0.00755167	0.0361554	down	HER2
ENSG00000120659	TNFSF11	TNF superfamily member 11	protein_coding	8600	67.0514	-1.81889	0.680975	-2.671	0.00756254	0.0361868	down	HER2_TNBC
ENSG00000135925	WNT10A	Wnt family member 10A	protein_coding	80326	19.6613	-2.64508	0.99042	-2.67066	0.00757021	0.0362131	down	luminal_HER2_TNBC
ENSG00000099284	H2AFY2	H2A histone family member Y2	protein_coding	55506	285.351	-1.01691	0.381129	-2.66814	0.00762721	0.0364544	down	HER2
ENSG00000179097	HTR1F	5-hydroxytryptamine receptor 1F	protein_coding	3355	47.4542	-1.4874	0.558003	-2.66558	0.00768554	0.0366599	down	HER2_TNBC
ENSG00000256671	LIMS4	LIM zinc finger domain containing 4	protein_coding	100288695	38.3294	-2.04788	0.768676	-2.66417	0.00771792	0.0367693	down	HER2_TNBC
ENSG00000198846	TOX	thymocyte selection associated high mobility group box	protein_coding	9760	115.751	-1.24988	0.469264	-2.66348	0.00773364	0.0368157	down	HER2_TNBC
ENSG00000134897	BIVM	basic, immunoglobulin-like variable motif containing	protein_coding	54841	172.415	1.26198	0.474038	2.6622	0.00776327	0.0369147	up	HER2
ENSG00000242574	HLA-DMB	major histocompatibility complex, class II, DM beta	protein_coding	3109	236.303	-1.01537	0.381537	-2.66127	0.00778473	0.0369852	down	luminal_HER2_TNBC
ENSG00000149043	SYT8	synaptotagmin 8	protein_coding	90019	41.0307	-1.64683	0.61907	-2.66017	0.00781006	0.0370616	down	HER2
ENSG00000186038	HTR3E	5-hydroxytryptamine receptor 3E	protein_coding	285242	50.3526	-1.48529	0.559872	-2.65291	0.00798013	0.0376567	down	HER2
ENSG00000087076	HSD17B14	hydroxysteroid 17-beta dehydrogenase 14	protein_coding	51171	112.438	-1.14862	0.433274	-2.65101	0.0080251	0.0377835	down	HER2
ENSG00000183148	ANKRD20A2	ankyrin repeat domain 20 family member A2	protein_coding	441430	333.819	2.45929	0.927659	2.65107	0.0080236	0.0377835	up	HER2
ENSG00000122254	HS3ST2	heparan sulfate-glucosamine 3-sulfotransferase 2	protein_coding	9956	52.5246	-1.4224	0.537243	-2.64759	0.00810674	0.0380714	down	HER2
ENSG00000214575	CPEB1	cytoplasmic polyadenylation element binding protein 1	protein_coding	64506	46.9615	-1.30208	0.492399	-2.64435	0.00818469	0.038362	down	HER2
ENSG00000119508	NR4A3	nuclear receptor subfamily 4 group A member 3	protein_coding	8013	219.616	-1.08303	0.409661	-2.64373	0.0081998	0.038408	down	luminal_HER2
ENSG00000139973	SYT16	synaptotagmin 16	protein_coding	83851	115.035	1.84181	0.697154	2.64189	0.00824442	0.0385662	up	HER2
ENSG00000134940	ACRV1	acrosomal vesicle protein 1	protein_coding	56	33.6003	1.33081	0.503785	2.64163	0.0082508	0.0385853	up	HER2
ENSG00000116819	TFAP2E	transcription factor AP-2 epsilon	protein_coding	339488	116.89	-1.24432	0.471559	-2.63874	0.00832151	0.0388182	down	HER2
ENSG00000107984	DKK1	dickkopf WNT signaling pathway inhibitor 1	protein_coding	22943	175.318	1.47719	0.560368	2.6361	0.00838647	0.0390885	up	HER2
ENSG00000143469	SYT14	synaptotagmin 14	protein_coding	255928	280.951	1.42547	0.540978	2.63498	0.00841421	0.039196	up	luminal_HER2
ENSG00000156414	TDRD9	tudor domain containing 9	protein_coding	122402	113.778	-1.1568	0.439358	-2.63293	0.00846522	0.0393677	down	HER2
ENSG00000173762	CD7	CD7 molecule	protein_coding	924	20.8002	-1.74551	0.66322	-2.63187	0.00849169	0.0394799	down	HER2_TNBC
ENSG00000114646	CSPG5	chondroitin sulfate proteoglycan 5	protein_coding	10675	42.9641	1.13242	0.430417	2.63098	0.00851378	0.0395716	up	HER2
ENSG00000122367	LDB3	LIM domain binding 3	protein_coding	11155	157.618	-1.30313	0.495474	-2.63008	0.00853654	0.0396663	down	HER2
ENSG00000116661	FBXO2	F-box protein 2	protein_coding	26232	53.3071	1.76129	0.670018	2.62871	0.00857082	0.0397814	up	luminal_HER2
ENSG00000009694	TENM1	teneurin transmembrane protein 1	protein_coding	10178	267.922	-1.30847	0.497881	-2.62808	0.00858677	0.0398443	down	HER2
ENSG00000135333	EPHA7	EPH receptor A7	protein_coding	2045	56.0205	1.68814	0.644917	2.61761	0.00885469	0.0407629	up	luminal_HER2_TNBC
ENSG00000170848	PSG6	pregnancy specific beta-1-glycoprotein 6	protein_coding	5675	279.794	-1.60368	0.613089	-2.61574	0.00890354	0.0409279	down	HER2
ENSG00000256235	SMIM3	small integral membrane protein 3	protein_coding	85027	165.186	-1.29991	0.497228	-2.61431	0.00894066	0.0410646	down	luminal_HER2
ENSG00000114547	ROPN1B	rhophilin associated tail protein 1B	protein_coding	152015	32.4325	-1.2745	0.487779	-2.61286	0.00897883	0.0411947	down	HER2
ENSG00000106006	HOXA6	homeobox A6	protein_coding	3203	38.462	-1.97558	0.756357	-2.61196	0.00900238	0.0412461	down	HER2_TNBC
ENSG00000243284	VSIG8	V-set and immunoglobulin domain containing 8	protein_coding	391123	48.0158	-1.26638	0.484879	-2.61174	0.0090082	0.0412501	down	HER2
ENSG00000178409	BEND3	BEN domain containing 3	protein_coding	57673	106.838	1.00551	0.385177	2.61052	0.00904056	0.0413417	up	HER2
ENSG00000159388	BTG2	BTG anti-proliferation factor 2	protein_coding	7832	226.714	-1.07236	0.41122	-2.60774	0.0091142	0.0416329	down	HER2
ENSG00000111249	CUX2	cut like homeobox 2	protein_coding	23316	41.285	-1.9095	0.732409	-2.60715	0.00913005	0.0416825	down	HER2_TNBC
ENSG00000177807	KCNJ10	potassium voltage-gated channel subfamily J member 10	protein_coding	3766	117.716	1.50689	0.577965	2.60723	0.0091278	0.0416825	up	HER2
ENSG00000198003	CCDC151	coiled-coil domain containing 151	protein_coding	115948	19.9003	1.48127	0.568617	2.60504	0.00918635	0.0418823	up	HER2
ENSG00000149090	PAMR1	peptidase domain containing associated with muscle regeneration 1	protein_coding	25891	102.774	1.17219	0.450262	2.60334	0.00923206	0.0420678	up	HER2
ENSG00000087495	PHACTR3	phosphatase and actin regulator 3	protein_coding	116154	82.6724	1.35154	0.519384	2.60219	0.00926293	0.0421855	up	luminal_HER2_TNBC
ENSG00000158458	NRG2	neuregulin 2	protein_coding	9542	46.327	-1.38239	0.531379	-2.60152	0.0092811	0.0422567	down	HER2
ENSG00000277632	CCL3	C-C motif chemokine ligand 3	protein_coding	6348	889.202	-1.24601	0.47908	-2.60083	0.00929993	0.0422963	down	HER2
ENSG00000150625	GPM6A	glycoprotein M6A	protein_coding	2823	1268.27	1.73933	0.668822	2.60059	0.00930632	0.0423116	up	HER2
ENSG00000168676	KCTD19	potassium channel tetramerization domain containing 19	protein_coding	146212	65.4353	-1.59253	0.6128	-2.59878	0.0093556	0.0424686	down	HER2
ENSG00000235098	ANKRD65	ankyrin repeat domain 65	protein_coding	441869	6.50458	-1.80504	0.694953	-2.59736	0.00939439	0.04261	down	HER2
ENSG00000198535	C2CD4A	C2 calcium dependent domain containing 4A	protein_coding	145741	42.319	1.41484	0.545353	2.59436	0.00947672	0.0428787	up	HER2
ENSG00000129654	FOXJ1	forkhead box J1	protein_coding	2302	22.9699	1.93808	0.747324	2.59337	0.00950412	0.0429446	up	HER2
ENSG00000188038	NRN1L	neuritin 1 like	protein_coding	123904	7.13575	-2.01586	0.777417	-2.59302	0.00951369	0.0429762	down	HER2
ENSG00000173320	STOX2	storkhead box 2	protein_coding	56977	147.343	-1.51147	0.582948	-2.5928	0.0095199	0.0429926	down	HER2
ENSG00000078295	ADCY2	adenylate cyclase 2	protein_coding	108	806.751	1.30138	0.502117	2.59179	0.00954766	0.0430947	up	HER2
ENSG00000164418	GRIK2	glutamate ionotropic receptor kainate type subunit 2	protein_coding	2898	205.457	1.30146	0.502253	2.59125	0.00956284	0.043142	up	luminal_HER2_TNBC
ENSG00000120075	HOXB5	homeobox B5	protein_coding	3215	79.7756	-1.51689	0.585648	-2.59011	0.00959447	0.043201	down	HER2
ENSG00000163993	S100P	S100 calcium binding protein P	protein_coding	6286	936.107	1.48559	0.573754	2.58924	0.00961892	0.0432877	up	HER2
ENSG00000164879	CA3	carbonic anhydrase 3	protein_coding	761	25.6356	-1.91783	0.740681	-2.58928	0.00961775	0.0432877	down	HER2
ENSG00000101134	DOK5	docking protein 5	protein_coding	55816	32.9832	-1.3077	0.505294	-2.588	0.00965345	0.0434314	down	HER2
ENSG00000169884	WNT10B	Wnt family member 10B	protein_coding	7480	19.4977	-1.81637	0.702405	-2.58594	0.00971151	0.0435987	down	HER2_TNBC
ENSG00000113088	GZMK	granzyme K	protein_coding	3003	60.9479	-1.88689	0.730153	-2.58424	0.00975935	0.0437431	down	luminal_HER2_TNBC
ENSG00000136514	RTP4	receptor transporter protein 4	protein_coding	64108	70.6317	-1.30135	0.503735	-2.5834	0.00978331	0.0438297	down	HER2_TNBC
ENSG00000180287	PLD5	phospholipase D family member 5	protein_coding	200150	40.6279	1.76565	0.683845	2.58194	0.00982467	0.0440004	up	HER2_TNBC
ENSG00000275302	CCL4	C-C motif chemokine ligand 4	protein_coding	6351	799.695	-1.28076	0.49668	-2.57865	0.00991875	0.044239	down	luminal_HER2
ENSG00000198099	ADH4	alcohol dehydrogenase 4 (class II), pi polypeptide	protein_coding	127	106.897	-1.39558	0.541339	-2.57801	0.00993705	0.0443019	down	HER2
ENSG00000186832	KRT16	keratin 16	protein_coding	3868	850.512	-1.09813	0.426187	-2.57664	0.00997665	0.0444074	down	HER2_TNBC
ENSG00000226174	TEX22	testis expressed 22	protein_coding	647310	39.5026	-1.25935	0.488785	-2.57649	0.00998094	0.0444147	down	HER2
ENSG00000112319	EYA4	EYA transcriptional coactivator and phosphatase 4	protein_coding	2070	65.5008	-1.83827	0.713533	-2.57629	0.00998668	0.0444191	down	HER2
ENSG00000120279	MYCT1	MYC target 1	protein_coding	80177	60.5121	-1.23526	0.479507	-2.57611	0.00999202	0.0444191	down	HER2
ENSG00000170624	SGCD	sarcoglycan delta	protein_coding	6444	125.218	-1.32105	0.513066	-2.57481	0.0100296	0.0445244	down	luminal_HER2_TNBC
ENSG00000164129	NPY5R	neuropeptide Y receptor Y5	protein_coding	4889	17.2457	-2.61051	1.01552	-2.57061	0.0101519	0.0449482	down	HER2
ENSG00000164626	KCNK5	potassium two pore domain channel subfamily K member 5	protein_coding	8645	44.9403	-1.59014	0.618845	-2.56953	0.0101837	0.0450769	down	HER2
ENSG00000077616	NAALAD2	N-acetylated alpha-linked acidic dipeptidase 2	protein_coding	10003	93.6841	-1.25272	0.487688	-2.5687	0.0102081	0.0451407	down	HER2
ENSG00000155093	PTPRN2	protein tyrosine phosphatase, receptor type N2	protein_coding	5799	878.947	1.00259	0.390379	2.56824	0.0102216	0.0451603	up	luminal_HER2
ENSG00000221818	EBF2	early B-cell factor 2	protein_coding	64641	139.927	-1.34977	0.525579	-2.56815	0.0102242	0.0451603	down	luminal_HER2_TNBC
ENSG00000105374	NKG7	natural killer cell granule protein 7	protein_coding	4818	14.9685	-1.99177	0.775609	-2.56801	0.0102285	0.0451674	down	HER2
ENSG00000155719	OTOA	otoancorin	protein_coding	146183	126.355	-1.38322	0.538825	-2.5671	0.0102554	0.0452584	down	HER2
ENSG00000158125	XDH	xanthine dehydrogenase	protein_coding	7498	1123.08	-1.09642	0.427332	-2.56573	0.010296	0.0453935	down	HER2
ENSG00000254535	PABPC4L	poly(A) binding protein cytoplasmic 4 like	protein_coding	132430	49.8465	-1.03956	0.405236	-2.56532	0.0103082	0.0454051	down	HER2
ENSG00000072694	FCGR2B	Fc fragment of IgG receptor IIb	protein_coding	2213	685.39	-1.00688	0.392609	-2.5646	0.0103296	0.0454476	down	HER2
ENSG00000113303	BTNL8	butyrophilin like 8	protein_coding	79908	48.681	-1.73337	0.675886	-2.56458	0.01033	0.0454476	down	HER2
ENSG00000187323	DCC	DCC netrin 1 receptor	protein_coding	1630	127.787	-1.53738	0.600467	-2.56031	0.010458	0.0458901	down	HER2_TNBC
ENSG00000189430	NCR1	natural cytotoxicity triggering receptor 1	protein_coding	9437	10.8335	-1.98547	0.775814	-2.5592	0.0104913	0.0459878	down	HER2_TNBC
ENSG00000260170			protein_coding		244.08	1.56414	0.611787	2.55667	0.0105678	0.0462143	up
ENSG00000137078	SIT1	signaling threshold regulating transmembrane adaptor 1	protein_coding	27240	10.8406	-1.96074	0.767012	-2.55634	0.010578	0.0462343	down	HER2_TNBC
ENSG00000267168			protein_coding		44.6997	-2.00387	0.783947	-2.55614	0.0105842	0.0462494	down
ENSG00000007264	MATK	megakaryocyte-associated tyrosine kinase	protein_coding	4145	68.5374	-1.46299	0.572876	-2.55377	0.0106564	0.0464171	down	HER2_TNBC
ENSG00000134184	GSTM1	glutathione S-transferase mu 1	protein_coding	2944	1284.86	-1.08142	0.423459	-2.55377	0.0106563	0.0464171	down	HER2
ENSG00000174460	ZCCHC12	zinc finger CCHC-type containing 12	protein_coding	170261	69.4836	1.74508	0.683351	2.55371	0.0106583	0.0464171	up	luminal_HER2_TNBC
ENSG00000196639	HRH1	histamine receptor H1	protein_coding	3269	75.2986	-1.13103	0.442986	-2.5532	0.0106738	0.046459	down	HER2
ENSG00000184058	TBX1	T-box 1	protein_coding	6899	664.79	-1.02988	0.403551	-2.55204	0.0107095	0.0466019	down	luminal_HER2
ENSG00000124467	PSG8	pregnancy specific beta-1-glycoprotein 8	protein_coding	440533	251.191	-1.60488	0.630268	-2.54635	0.0108856	0.0471717	down	HER2
ENSG00000173805	HAP1	huntingtin associated protein 1	protein_coding	9001	58.8723	1.4663	0.576276	2.54445	0.0109451	0.0473809	up	HER2_TNBC
ENSG00000269699	ZIM2	zinc finger imprinted 2	protein_coding	23619	405.296	1.29066	0.507397	2.54368	0.0109691	0.0474598	up	HER2
ENSG00000257987	TEX49	testis expressed 49	protein_coding	255411	7.01292	2.00473	0.788808	2.54147	0.0110388	0.047675	up	HER2
ENSG00000227140	USP17L5	ubiquitin specific peptidase 17-like family member 5	protein_coding	728386	44.0099	-7.56957	2.982	-2.53842	0.0111354	0.0479604	down	HER2
ENSG00000120217	CD274	CD274 molecule	protein_coding	29126	103.305	-1.36433	0.537682	-2.53743	0.0111669	0.0480545	down	HER2_TNBC
ENSG00000091137	SLC26A4	solute carrier family 26 member 4	protein_coding	5172	161.26	-1.08666	0.42878	-2.5343	0.0112673	0.0483992	down	HER2
ENSG00000117152	RGS4	regulator of G protein signaling 4	protein_coding	5999	185.377	-1.04531	0.412737	-2.53264	0.0113206	0.0485657	down	HER2
ENSG00000148483	TMEM236	transmembrane protein 236	protein_coding	653567	252.71	-1.10509	0.436667	-2.53075	0.011382	0.048754	down	HER2
ENSG00000027869	SH2D2A	SH2 domain containing 2A	protein_coding	9047	27.4826	-1.16742	0.461524	-2.5295	0.0114226	0.0488903	down	HER2_TNBC
ENSG00000148826	NKX6-2	NK6 homeobox 2	protein_coding	84504	14.5116	1.87364	0.741009	2.5285	0.0114551	0.0489793	up	luminal_HER2_TNBC
ENSG00000022267	FHL1	four and a half LIM domains 1	protein_coding	2273	2363.63	-1.05562	0.417712	-2.52714	0.0114995	0.0491065	down	HER2
ENSG00000135447	PPP1R1A	protein phosphatase 1 regulatory inhibitor subunit 1A	protein_coding	5502	106.749	-1.37352	0.543791	-2.52582	0.0115428	0.0492531	down	HER2
ENSG00000178860	MSC	musculin	protein_coding	9242	70.2017	-1.38198	0.547356	-2.52484	0.0115752	0.0493291	down	luminal_HER2_TNBC
ENSG00000109511	ANXA10	annexin A10	protein_coding	11199	56.9304	-1.42747	0.565566	-2.52396	0.011604	0.0494139	down	HER2_TNBC
ENSG00000244509	APOBEC3C	apolipoprotein B mRNA editing enzyme catalytic subunit 3C	protein_coding	27350	344.791	-1.13624	0.450361	-2.52295	0.0116374	0.049531	down	HER2
ENSG00000067221	STOML1	stomatin like 1	protein_coding	9399	86.1954	-1.01013	0.400613	-2.52147	0.0116865	0.0497145	down	HER2
ENSG00000160013	PTGIR	prostaglandin I2 receptor	protein_coding	5739	22.1328	-1.40192	0.555994	-2.52147	0.0116865	0.0497145	down	HER2
ENSG00000157087	ATP2B2	ATPase plasma membrane Ca2+ transporting 2	protein_coding	491	185.463	2.15606	0.855736	2.51953	0.011751	0.0499128	up	luminal_HER2_TNBC
