# Supplementary material for: Mapping molecular subtype specific alterations in breast cancer brain metastases identifies clinically relevant vulnerabilities
Source: Nat Commun. 2022 Jan 26;13:514. doi: 10.1038/s41467-022-27987-5 (PMC8791982; doi:10.1038/s41467-022-27987-5)
Supplement: Supplementary file 7 — Supplementary Data 5 [file 41467_2022_27987_MOESM7_ESM.xlsx]

## Sheet: Sheet1
# Supplementary Data 5: Results of differential gene expression testing (brain mets vs primary breast tumour) for TNBC subtype. Significant DEG (+/- log2 Fold Change 1.5 ; adjusted p-value < 0.01 ), table sorted by adjusted pvalue and "Set". A gene was defined as differentially expressed based on an Benjamini & Hochberg adjusted p-value <0.05 (Wald test) and a log2 Fold Change (FC) +/- 2.0.
#
ensembl_gene_id	hgnc_symbol	description	gene_biotype	entrezgene	baseMean	log2FoldChange	lfcSE	stat	pvalue	padj	reg	set
ENSG00000131095	GFAP	glial fibrillary acidic protein	protein_coding	2670	1912.96	6.76933	0.41781	16.2019	4.88651e-59	8.16731e-55	up	luminal_HER2_TNBC
ENSG00000115457	IGFBP2	insulin like growth factor binding protein 2	protein_coding	3485	859.218	2.29429	0.174669	13.1351	2.07241e-39	1.73191e-35	up	HER2_TNBC
ENSG00000138615	CILP	cartilage intermediate layer protein	protein_coding	8483	479.86	-5.42403	0.421267	-12.8755	6.18141e-38	2.5829e-34	down	luminal_HER2_TNBC
ENSG00000145423	SFRP2	secreted frizzled related protein 2	protein_coding	6423	2127.53	-4.50462	0.349845	-12.8761	6.13898e-38	2.5829e-34	down	luminal_HER2_TNBC
ENSG00000105989	WNT2	Wnt family member 2	protein_coding	7472	160.907	-4.98286	0.388402	-12.8291	1.12638e-37	3.76525e-34	down	luminal_HER2_TNBC
ENSG00000099953	MMP11	matrix metallopeptidase 11	protein_coding	4320	1668.69	-3.02699	0.245833	-12.3132	7.69528e-35	2.14365e-31	down	luminal_HER2_TNBC
ENSG00000172061	LRRC15	leucine rich repeat containing 15	protein_coding	131578	504.256	-7.71412	0.663076	-11.6338	2.77321e-31	6.62164e-28	down	luminal_HER2_TNBC
ENSG00000105695	MAG	myelin associated glycoprotein	protein_coding	4099	89.2819	6.84306	0.614258	11.1404	7.97891e-29	1.66699e-25	up	luminal_TNBC
ENSG00000106624	AEBP1	AE binding protein 1	protein_coding	165	38255.1	-2.66341	0.241291	-11.0382	2.50048e-28	4.64368e-25	down	luminal_HER2_TNBC
ENSG00000137573	SULF1	sulfatase 1	protein_coding	23213	9820.14	-2.65456	0.250013	-10.6177	2.46552e-26	3.92974e-23	down	luminal_HER2_TNBC
ENSG00000181449	SOX2	SRY-box 2	protein_coding	6657	177.819	4.51347	0.425268	10.6132	2.58629e-26	3.92974e-23	up	luminal_TNBC
ENSG00000143196	DPT	dermatopontin	protein_coding	1805	218.03	-4.99777	0.486253	-10.2781	8.84282e-25	1.23166e-21	down	luminal_HER2_TNBC
ENSG00000139329	LUM	lumican	protein_coding	4060	4075.24	-2.91505	0.285731	-10.2021	1.94056e-24	2.31675e-21	down	luminal_HER2_TNBC
ENSG00000170801	HTRA3	HtrA serine peptidase 3	protein_coding	94031	398.954	-3.05546	0.299428	-10.2043	1.89612e-24	2.31675e-21	down	luminal_HER2_TNBC
ENSG00000070193	FGF10	fibroblast growth factor 10	protein_coding	2255	102.35	-5.98525	0.589281	-10.1569	3.08791e-24	3.44076e-21	down	luminal_HER2_TNBC
ENSG00000105664	COMP	cartilage oligomeric matrix protein	protein_coding	1311	2197.21	-3.9196	0.388723	-10.0833	6.55101e-24	6.84335e-21	down	luminal_HER2_TNBC
ENSG00000147588	PMP2	peripheral myelin protein 2	protein_coding	5375	220.671	4.41293	0.441717	9.99039	1.67928e-23	1.65103e-20	up	luminal_HER2_TNBC
ENSG00000181092	ADIPOQ	adiponectin, C1Q and collagen domain containing	protein_coding	9370	89.1551	-5.85904	0.593287	-9.87555	5.31402e-23	4.93437e-20	down	luminal_HER2_TNBC
ENSG00000087245	MMP2	matrix metallopeptidase 2	protein_coding	4313	12135.3	-2.41751	0.253228	-9.54675	1.33834e-21	1.17732e-18	down	luminal_HER2_TNBC
ENSG00000132386	SERPINF1	serpin family F member 1	protein_coding	5176	3151.44	-2.22154	0.238055	-9.33207	1.03823e-20	8.67648e-18	down	luminal_HER2_TNBC
ENSG00000089225	TBX5	T-box 5	protein_coding	6910	277.36	-5.53311	0.59892	-9.23847	2.50045e-20	1.99012e-17	down	luminal_HER2_TNBC
ENSG00000264424	MYH4	myosin heavy chain 4	protein_coding	4622	594.424	-4.46702	0.484692	-9.2162	3.07822e-20	2.33861e-17	down	luminal_HER2_TNBC
ENSG00000172020	GAP43	growth associated protein 43	protein_coding	2596	97.0874	4.14313	0.450453	9.1977	3.65691e-20	2.65746e-17	up	luminal_HER2_TNBC
ENSG00000108231	LGI1	leucine rich glioma inactivated 1	protein_coding	9211	173.233	4.72617	0.53258	8.8741	7.05006e-19	4.90978e-16	up	luminal_HER2_TNBC
ENSG00000149968	MMP3	matrix metallopeptidase 3	protein_coding	4314	558.206	-6.11669	0.691257	-8.84865	8.85815e-19	5.9222e-16	down	luminal_HER2_TNBC
ENSG00000163751	CPA3	carboxypeptidase A3	protein_coding	1359	109.471	-3.53904	0.400524	-8.83601	9.91972e-19	6.37685e-16	down	luminal_HER2_TNBC
ENSG00000137745	MMP13	matrix metallopeptidase 13	protein_coding	4322	702.193	-5.41461	0.613547	-8.82509	1.09375e-18	6.77069e-16	down	luminal_HER2_TNBC
ENSG00000133110	POSTN	periostin	protein_coding	10631	21878.4	-2.77717	0.315546	-8.80116	1.35406e-18	8.08278e-16	down	luminal_HER2_TNBC
ENSG00000123500	COL10A1	collagen type X alpha 1 chain	protein_coding	1300	8876.84	-1.75588	0.199636	-8.79542	1.42512e-18	8.12364e-16	down	luminal_HER2_TNBC
ENSG00000196460	RFX8	RFX family member 8, lacking RFX DNA binding domain	protein_coding	731220	195.243	-2.80261	0.318737	-8.79285	1.45811e-18	8.12364e-16	down	luminal_HER2_TNBC
ENSG00000174348	PODN	podocan	protein_coding	127435	555.885	-3.4699	0.396234	-8.7572	2.00158e-18	1.0587e-15	down	luminal_HER2_TNBC
ENSG00000197253	TPSB2	tryptase beta 2 (gene/pseudogene)	protein_coding	64499	122.745	-4.56953	0.521887	-8.75578	2.02696e-18	1.0587e-15	down	luminal_TNBC
ENSG00000083782	EPYC	epiphycan	protein_coding	1833	105.105	-6.30989	0.727354	-8.67512	4.1312e-18	2.09239e-15	down	luminal_TNBC
ENSG00000116132	PRRX1	paired related homeobox 1	protein_coding	5396	2188.95	-2.21995	0.258251	-8.59611	8.24606e-18	4.05367e-15	down	luminal_HER2_TNBC
ENSG00000109061	MYH1	myosin heavy chain 1	protein_coding	4619	627.572	-4.73399	0.56181	-8.42631	3.56727e-17	1.691e-14	down	luminal_HER2_TNBC
ENSG00000162692	VCAM1	vascular cell adhesion molecule 1	protein_coding	7412	1315.18	-2.36021	0.280181	-8.42388	3.64222e-17	1.691e-14	down	luminal_HER2_TNBC
ENSG00000111799	COL12A1	collagen type XII alpha 1 chain	protein_coding	1303	28204.1	-2.59007	0.308467	-8.39658	4.59655e-17	2.0764e-14	down	luminal_HER2_TNBC
ENSG00000064205	WISP2	WNT1 inducible signaling pathway protein 2	protein_coding	8839	70.2231	-3.5921	0.428286	-8.38715	4.98056e-17	2.18806e-14	down	luminal_HER2_TNBC
ENSG00000143387	CTSK	cathepsin K	protein_coding	1513	3939.49	-1.81521	0.216502	-8.38424	5.10557e-17	2.18806e-14	down	luminal_HER2_TNBC
ENSG00000204291	COL15A1	collagen type XV alpha 1 chain	protein_coding	1306	2821.88	-2.24578	0.270509	-8.30206	1.02324e-16	4.2756e-14	down	luminal_HER2_TNBC
ENSG00000169851	PCDH7	protocadherin 7	protein_coding	5099	697.46	-2.79198	0.33943	-8.22551	1.94361e-16	7.92329e-14	down	luminal_HER2_TNBC
ENSG00000170323	FABP4	fatty acid binding protein 4	protein_coding	2167	258.697	-4.29324	0.52225	-8.22067	2.02367e-16	8.05323e-14	down	luminal_HER2_TNBC
ENSG00000196104	SPOCK3	SPARC/osteonectin, cwcv and kazal like domains proteoglycan 3	protein_coding	50859	48.4543	6.64466	0.817242	8.13058	4.27231e-16	1.66064e-13	up	luminal_HER2_TNBC
ENSG00000145147	SLIT2	slit guidance ligand 2	protein_coding	9353	1342.74	-2.36813	0.291484	-8.12437	4.4968e-16	1.67021e-13	down	luminal_HER2_TNBC
ENSG00000166923	GREM1	gremlin 1, DAN family BMP antagonist	protein_coding	26585	803.744	-2.96313	0.364705	-8.12473	4.48377e-16	1.67021e-13	down	luminal_HER2_TNBC
ENSG00000101825	MXRA5	matrix remodeling associated 5	protein_coding	25878	14451.9	-2.23529	0.27689	-8.07283	6.86854e-16	2.49567e-13	down	luminal_HER2_TNBC
ENSG00000171885	AQP4	aquaporin 4	protein_coding	361	274.058	3.94072	0.493371	7.98734	1.37886e-15	4.80132e-13	up	luminal_HER2_TNBC
ENSG00000203805	PLPP4	phospholipid phosphatase 4	protein_coding	196051	92.5917	-2.8281	0.354328	-7.98158	1.44475e-15	4.92808e-13	down	luminal_HER2_TNBC
ENSG00000136859	ANGPTL2	angiopoietin like 2	protein_coding	23452	492.938	-1.85379	0.232815	-7.96248	1.68619e-15	5.63661e-13	down	luminal_HER2_TNBC
ENSG00000085265	FCN1	ficolin 1	protein_coding		229.811	-3.04663	0.383408	-7.94618	1.92354e-15	6.30393e-13	down	luminal_HER2_TNBC
ENSG00000198597	ZNF536	zinc finger protein 536	protein_coding	9745	37.285	6.02364	0.759849	7.92741	2.23762e-15	7.19224e-13	up	luminal_HER2_TNBC
ENSG00000133020	MYH8	myosin heavy chain 8	protein_coding	4626	960.779	-4.4909	0.567294	-7.91636	2.44556e-15	7.71229e-13	down	luminal_HER2_TNBC
ENSG00000166819	PLIN1	perilipin 1	protein_coding	5346	257.647	-3.35693	0.424867	-7.90113	2.76397e-15	8.55499e-13	down	luminal_HER2_TNBC
ENSG00000138755	CXCL9	C-X-C motif chemokine ligand 9	protein_coding	4283	1441.19	-4.588	0.589602	-7.78152	7.16563e-15	2.13868e-12	down	luminal_HER2_TNBC
ENSG00000154451	GBP5	guanylate binding protein 5	protein_coding	115362	2689.71	-2.54346	0.326783	-7.78334	7.06321e-15	2.13868e-12	down	luminal_TNBC
ENSG00000087250	MT3	metallothionein 3	protein_coding	4504	59.6708	5.14949	0.662444	7.77346	7.63698e-15	2.22601e-12	up	luminal_HER2_TNBC
ENSG00000091129	NRCAM	neuronal cell adhesion molecule	protein_coding	4897	1024.92	2.50584	0.322525	7.76946	7.88238e-15	2.22601e-12	up	luminal_HER2_TNBC
ENSG00000140538	NTRK3	neurotrophic receptor tyrosine kinase 3	protein_coding	4916	1315.11	2.52009	0.324309	7.77065	7.80846e-15	2.22601e-12	up	luminal_TNBC
ENSG00000198178	CLEC4C	C-type lectin domain family 4 member C	protein_coding	170482	35.6713	-5.15993	0.664279	-7.76772	7.99094e-15	2.22601e-12	down	HER2_TNBC
ENSG00000136040	PLXNC1	plexin C1	protein_coding	10154	3636.48	-1.79052	0.230722	-7.76051	8.45917e-15	2.31781e-12	down	luminal_HER2_TNBC
ENSG00000138080	EMILIN1	elastin microfibril interfacer 1	protein_coding	11117	551.807	-1.91431	0.247123	-7.74639	9.45451e-15	2.54875e-12	down	luminal_HER2_TNBC
ENSG00000184347	SLIT3	slit guidance ligand 3	protein_coding	6586	1921.55	-2.11726	0.273926	-7.72934	1.08104e-14	2.86802e-12	down	luminal_HER2_TNBC
ENSG00000196611	MMP1	matrix metallopeptidase 1	protein_coding	4312	817.817	-5.23672	0.685288	-7.64164	2.14473e-14	5.60109e-12	down	luminal_HER2_TNBC
ENSG00000204262	COL5A2	collagen type V alpha 2 chain	protein_coding	1290	27578.5	-1.67482	0.220442	-7.59756	3.01761e-14	7.75942e-12	down	luminal_HER2_TNBC
ENSG00000078098	FAP	fibroblast activation protein alpha	protein_coding	2191	3738.27	-2.1692	0.285775	-7.59058	3.18472e-14	8.06506e-12	down	luminal_HER2_TNBC
ENSG00000050555	LAMC3	laminin subunit gamma 3	protein_coding	10319	1372.42	2.71953	0.358911	7.57718	3.53145e-14	8.80965e-12	up	luminal_HER2_TNBC
ENSG00000196361	ELAVL3	ELAV like RNA binding protein 3	protein_coding	1995	116.638	5.82825	0.772422	7.54543	4.50801e-14	1.10804e-11	up	luminal_HER2_TNBC
ENSG00000106538	RARRES2	retinoic acid receptor responder 2	protein_coding	5919	393.698	-2.5699	0.340827	-7.54017	4.69353e-14	1.13692e-11	down	luminal_HER2_TNBC
ENSG00000163359	COL6A3	collagen type VI alpha 3 chain	protein_coding	1293	67755.8	-1.8136	0.241506	-7.50956	5.93271e-14	1.41656e-11	down	luminal_HER2_TNBC
ENSG00000171951	SCG2	secretogranin II	protein_coding	7857	259.759	1.78422	0.23878	7.47222	7.88519e-14	1.83046e-11	up	luminal_HER2_TNBC
ENSG00000262406	MMP12	matrix metallopeptidase 12	protein_coding	4321	638.835	-3.56945	0.47765	-7.47294	7.84207e-14	1.83046e-11	down	luminal_HER2_TNBC
ENSG00000164220	F2RL2	coagulation factor II thrombin receptor like 2	protein_coding	2151	503.37	-2.47182	0.332211	-7.44052	1.00291e-13	2.29624e-11	down	luminal_HER2_TNBC
ENSG00000138650	PCDH10	protocadherin 10	protein_coding	57575	65.4335	3.92678	0.52848	7.43032	1.08332e-13	2.44683e-11	up	luminal_HER2_TNBC
ENSG00000222047	C10orf55	chromosome 10 open reading frame 55	protein_coding	414236	158.462	-2.22921	0.30196	-7.38247	1.55376e-13	3.4626e-11	down	luminal_HER2_TNBC
ENSG00000122121	XPNPEP2	X-prolyl aminopeptidase 2	protein_coding	7512	60.8682	-3.76888	0.510739	-7.37928	1.59149e-13	3.50002e-11	down	luminal_HER2_TNBC
ENSG00000129244	ATP1B2	ATPase Na+/K+ transporting subunit beta 2	protein_coding	482	338.901	2.2359	0.303549	7.36587	1.75989e-13	3.8201e-11	up	luminal_HER2_TNBC
ENSG00000162654	GBP4	guanylate binding protein 4	protein_coding	115361	2146.12	-2.30146	0.31518	-7.30206	2.83403e-13	6.07282e-11	down	TNBC
ENSG00000143333	RGS16	regulator of G protein signaling 16	protein_coding	6004	523.109	-1.79197	0.245627	-7.29552	2.97505e-13	6.2943e-11	down	luminal_TNBC
ENSG00000172724	CCL19	C-C motif chemokine ligand 19	protein_coding	6363	270.023	-3.77185	0.522812	-7.21455	5.41145e-13	1.13059e-10	down	luminal_HER2_TNBC
ENSG00000173068	BNC2	basonuclin 2	protein_coding	54796	2391.85	-2.20837	0.308003	-7.16998	7.50094e-13	1.54779e-10	down	luminal_HER2_TNBC
ENSG00000143341	HMCN1	hemicentin 1	protein_coding	83872	9727.16	-2.14912	0.30065	-7.14825	8.7894e-13	1.76995e-10	down	luminal_HER2_TNBC
ENSG00000165617	DACT1	dishevelled binding antagonist of beta catenin 1	protein_coding	51339	270.673	-1.94543	0.272113	-7.14936	8.71828e-13	1.76995e-10	down	luminal_HER2_TNBC
ENSG00000187957	DNER	delta/notch like EGF repeat containing	protein_coding	92737	948.249	3.10639	0.435491	7.13308	9.81445e-13	1.95284e-10	up	luminal_HER2_TNBC
ENSG00000103196	CRISPLD2	cysteine rich secretory protein LCCL domain containing 2	protein_coding	83716	1257.57	-1.46413	0.206895	-7.07671	1.47617e-12	2.90267e-10	down	luminal_HER2_TNBC
ENSG00000154175	ABI3BP	ABI family member 3 binding protein	protein_coding	25890	4419.73	-1.96807	0.279168	-7.04976	1.79227e-12	3.48326e-10	down	luminal_HER2_TNBC
ENSG00000183160	TMEM119	transmembrane protein 119	protein_coding	338773	91.8373	-3.1996	0.455209	-7.02885	2.08236e-12	4.00053e-10	down	luminal_HER2_TNBC
ENSG00000140287	HDC	histidine decarboxylase	protein_coding	3067	149.813	-4.31606	0.614855	-7.01965	2.22429e-12	4.22464e-10	down	luminal_HER2_TNBC
ENSG00000122641	INHBA	inhibin beta A subunit	protein_coding	3624	889.164	-1.6577	0.237493	-6.97998	2.95221e-12	5.48259e-10	down	luminal_HER2_TNBC
ENSG00000182866	LCK	LCK proto-oncogene, Src family tyrosine kinase	protein_coding	3932	364.071	-2.33296	0.334171	-6.98132	2.9241e-12	5.48259e-10	down	luminal_HER2_TNBC
ENSG00000169071	ROR2	receptor tyrosine kinase like orphan receptor 2	protein_coding	4920	1020.34	-2.36056	0.339339	-6.95636	3.49179e-12	6.41339e-10	down	luminal_HER2_TNBC
ENSG00000010932	FMO1	flavin containing monooxygenase 1	protein_coding	2326	223.55	-2.25509	0.324516	-6.94908	3.67682e-12	6.67983e-10	down	luminal_HER2_TNBC
ENSG00000169248	CXCL11	C-X-C motif chemokine ligand 11	protein_coding	6373	259.801	-3.31054	0.477559	-6.93221	4.14323e-12	7.44622e-10	down	luminal_HER2_TNBC
ENSG00000131471	AOC3	amine oxidase, copper containing 3	protein_coding	8639	249.29	-1.47216	0.213641	-6.89084	5.54643e-12	9.86202e-10	down	luminal_HER2_TNBC
ENSG00000168481	LGI3	leucine rich repeat LGI family member 3	protein_coding	203190	108.662	7.26757	1.05512	6.88792	5.66144e-12	9.96056e-10	up	luminal_TNBC
ENSG00000140285	FGF7	fibroblast growth factor 7	protein_coding	2252	388.123	-3.57983	0.520718	-6.87481	6.20744e-12	1.08074e-09	down	luminal_HER2_TNBC
ENSG00000170369	CST2	cystatin SA	protein_coding	1470	83.7167	-4.40712	0.641251	-6.87269	6.30013e-12	1.08557e-09	down	HER2_TNBC
ENSG00000018625	ATP1A2	ATPase Na+/K+ transporting subunit alpha 2	protein_coding	477	760.444	3.66688	0.533778	6.86967	6.43502e-12	1.0975e-09	up	luminal_HER2_TNBC
ENSG00000026751	SLAMF7	SLAM family member 7	protein_coding	57823	754.361	-3.17789	0.462859	-6.86579	6.6124e-12	1.11636e-09	down	luminal_HER2_TNBC
ENSG00000087116	ADAMTS2	ADAM metallopeptidase with thrombospondin type 1 motif 2	protein_coding	9509	3565.92	-1.54113	0.226076	-6.81686	9.30502e-12	1.55524e-09	down	luminal_HER2_TNBC
ENSG00000198829	SUCNR1	succinate receptor 1	protein_coding	56670	70.6816	-3.44393	0.50702	-6.79249	1.10217e-11	1.82393e-09	down	luminal_HER2_TNBC
ENSG00000134443	GRP	gastrin releasing peptide	protein_coding	2922	20.4158	-6.70438	0.988718	-6.78088	1.19447e-11	1.94153e-09	down	luminal_HER2_TNBC
ENSG00000148826	NKX6-2	NK6 homeobox 2	protein_coding	84504	58.4725	4.49277	0.662588	6.78064	1.19647e-11	1.94153e-09	up	luminal_HER2_TNBC
ENSG00000162645	GBP2	guanylate binding protein 2	protein_coding	2634	6455.43	-1.0912	0.161043	-6.77582	1.23702e-11	1.98803e-09	down	TNBC
ENSG00000206384	COL6A6	collagen type VI alpha 6 chain	protein_coding	131873	402.762	-2.08603	0.309035	-6.75013	1.47709e-11	2.35124e-09	down	luminal_HER2_TNBC
ENSG00000172156	CCL11	C-C motif chemokine ligand 11	protein_coding	6356	30.7307	-6.28422	0.93179	-6.74425	1.53819e-11	2.42541e-09	down	HER2_TNBC
ENSG00000172236	TPSAB1	tryptase alpha/beta 1	protein_coding	7177	100.254	-3.7599	0.559027	-6.72578	1.74652e-11	2.72815e-09	down	luminal_HER2_TNBC
ENSG00000166147	FBN1	fibrillin 1	protein_coding	2200	29775.6	-1.61626	0.241405	-6.69519	2.15385e-11	3.33328e-09	down	luminal_HER2_TNBC
ENSG00000134363	FST	follistatin	protein_coding	10468	124.121	-2.29718	0.343836	-6.68102	2.37284e-11	3.63849e-09	down	luminal_HER2_TNBC
ENSG00000168309	FAM107A	family with sequence similarity 107 member A	protein_coding	11170	81.7791	2.59925	0.389448	6.67421	2.48575e-11	3.77698e-09	up	luminal_TNBC
ENSG00000054690	PLEKHH1	pleckstrin homology, MyTH4 and FERM domain containing H1	protein_coding	57475	1853.56	1.31522	0.197137	6.67157	2.53078e-11	3.78087e-09	up	TNBC
ENSG00000172995	ARPP21	cAMP regulated phosphoprotein 21	protein_coding	10777	77.9334	6.2918	0.943098	6.67141	2.53355e-11	3.78087e-09	up	luminal_HER2_TNBC
ENSG00000144891	AGTR1	angiotensin II receptor type 1	protein_coding	185	25.9821	-3.99689	0.59952	-6.66682	2.61406e-11	3.8665e-09	down	luminal_HER2_TNBC
ENSG00000106483	SFRP4	secreted frizzled related protein 4	protein_coding	6424	1569.44	-2.33091	0.350251	-6.65497	2.83365e-11	4.15453e-09	down	luminal_HER2_TNBC
ENSG00000010030	ETV7	ETS variant 7	protein_coding	51513	236.986	-2.28631	0.343866	-6.64885	2.95393e-11	4.29322e-09	down	TNBC
ENSG00000150656	CNDP1	carnosine dipeptidase 1	protein_coding	84735	144.472	3.1912	0.48035	6.6435	3.06321e-11	4.37594e-09	up	luminal_HER2_TNBC
ENSG00000168542	COL3A1	collagen type III alpha 1 chain	protein_coding	1281	133624	-2.08026	0.313087	-6.64434	3.04584e-11	4.37594e-09	down	luminal_HER2_TNBC
ENSG00000123560	PLP1	proteolipid protein 1	protein_coding	5354	894.721	2.74751	0.413858	6.63878	3.16282e-11	4.47995e-09	up	luminal_HER2_TNBC
ENSG00000197953	AADACL2	arylacetamide deacetylase like 2	protein_coding	344752	70.2034	-3.82932	0.578566	-6.61864	3.62522e-11	5.09175e-09	down	luminal_HER2_TNBC
ENSG00000109906	ZBTB16	zinc finger and BTB domain containing 16	protein_coding	7704	2962.78	2.60687	0.394132	6.61419	3.73589e-11	5.16047e-09	up	TNBC
ENSG00000254709	IGLL5	immunoglobulin lambda like polypeptide 5	protein_coding	100423062	13617.1	-4.18455	0.63266	-6.61422	3.73521e-11	5.16047e-09	down	luminal_HER2_TNBC
ENSG00000168229	PTGDR	prostaglandin D2 receptor	protein_coding	5729	68.8492	-2.94241	0.445051	-6.6114	3.80695e-11	5.21553e-09	down	luminal_HER2_TNBC
ENSG00000131203	IDO1	indoleamine 2,3-dioxygenase 1	protein_coding	3620	545.215	-2.86046	0.432899	-6.60769	3.90357e-11	5.30442e-09	down	HER2_TNBC
ENSG00000149534	MS4A2	membrane spanning 4-domains A2	protein_coding	2206	73.8933	-3.84359	0.582088	-6.60312	4.02602e-11	5.42669e-09	down	luminal_HER2_TNBC
ENSG00000152910	CNTNAP4	contactin associated protein like 4	protein_coding	85445	247.282	2.9847	0.454844	6.56202	5.30824e-11	7.09776e-09	up	luminal_HER2_TNBC
ENSG00000186340	THBS2	thrombospondin 2	protein_coding	7058	7907.28	-1.74681	0.266382	-6.55753	5.4706e-11	7.25679e-09	down	luminal_HER2_TNBC
ENSG00000183876	ARSI	arylsulfatase family member I	protein_coding	340075	55.8718	-3.09612	0.47525	-6.51473	7.28198e-11	9.58354e-09	down	luminal_HER2_TNBC
ENSG00000168843	FSTL5	follistatin like 5	protein_coding	56884	77.1882	6.01514	0.924412	6.50699	7.66729e-11	1.00118e-08	up	luminal_HER2_TNBC
ENSG00000099822	HCN2	hyperpolarization activated cyclic nucleotide gated potassium and sodium channel 2	protein_coding	610	142.099	2.18229	0.336702	6.48135	9.09026e-11	1.17779e-08	up	luminal_HER2_TNBC
ENSG00000006788	MYH13	myosin heavy chain 13	protein_coding	8735	506.881	-4.24981	0.655853	-6.47982	9.18308e-11	1.18066e-08	down	luminal_HER2_TNBC
ENSG00000149256	TENM4	teneurin transmembrane protein 4	protein_coding	26011	721.303	-1.8111	0.280544	-6.45567	1.07741e-10	1.36303e-08	down	luminal_HER2_TNBC
ENSG00000197635	DPP4	dipeptidyl peptidase 4	protein_coding	1803	926.54	-2.19771	0.340485	-6.45466	1.08462e-10	1.36303e-08	down	luminal_HER2_TNBC
ENSG00000278500			protein_coding	3233	58.7646	-5.00329	0.77511	-6.45494	1.08265e-10	1.36303e-08	down
ENSG00000106511	MEOX2	mesenchyme homeobox 2	protein_coding	4223	87.5307	-3.4546	0.537077	-6.43223	1.25748e-10	1.56847e-08	down	luminal_HER2_TNBC
ENSG00000117090	SLAMF1	signaling lymphocytic activation molecule family member 1	protein_coding	6504	327.736	-2.55784	0.39805	-6.42593	1.31068e-10	1.62272e-08	down	luminal_HER2_TNBC
ENSG00000164691	TAGAP	T-cell activation RhoGTPase activating protein	protein_coding	117289	1042.69	-1.52211	0.237645	-6.40498	1.50388e-10	1.84822e-08	down	luminal_HER2_TNBC
ENSG00000184905	TCEAL2	transcription elongation factor A like 2	protein_coding	140597	220.634	3.33636	0.521162	6.40177	1.53591e-10	1.87381e-08	up	luminal_HER2_TNBC
ENSG00000116824	CD2	CD2 molecule	protein_coding	914	681.12	-2.45671	0.383949	-6.39854	1.56874e-10	1.89999e-08	down	luminal_HER2_TNBC
ENSG00000169604	ANTXR1	anthrax toxin receptor 1	protein_coding	84168	9078.33	-1.53212	0.239675	-6.39249	1.63207e-10	1.96248e-08	down	luminal_HER2_TNBC
ENSG00000134470	IL15RA	interleukin 15 receptor subunit alpha	protein_coding	3601	367.236	-1.31128	0.205168	-6.39127	1.64513e-10	1.96405e-08	down	luminal_HER2_TNBC
ENSG00000059804	SLC2A3	solute carrier family 2 member 3	protein_coding	6515	2789.44	-1.18266	0.185507	-6.37525	1.82661e-10	2.16524e-08	down	luminal_HER2_TNBC
ENSG00000179583	CIITA	class II major histocompatibility complex transactivator	protein_coding	4261	7692.54	-1.64321	0.257833	-6.37314	1.85201e-10	2.17989e-08	down	luminal_HER2_TNBC
ENSG00000150630	VEGFC	vascular endothelial growth factor C	protein_coding	7424	237.469	-1.67031	0.262998	-6.35103	2.13877e-10	2.49982e-08	down	luminal_HER2_TNBC
ENSG00000043355	ZIC2	Zic family member 2	protein_coding	7546	493.914	4.19543	0.662267	6.33496	2.37402e-10	2.75551e-08	up	luminal_HER2_TNBC
ENSG00000173200	PARP15	poly(ADP-ribose) polymerase family member 15	protein_coding	165631	900.432	-1.98761	0.315078	-6.30832	2.82082e-10	3.25153e-08	down	luminal_HER2_TNBC
ENSG00000253293	HOXA10	homeobox A10	protein_coding	3206	803.04	-2.28934	0.363312	-6.3013	2.95161e-10	3.37899e-08	down	luminal_HER2_TNBC
ENSG00000142173	COL6A2	collagen type VI alpha 2 chain	protein_coding	1292	42979.8	-1.60621	0.256197	-6.26942	3.62388e-10	4.09254e-08	down	luminal_HER2_TNBC
ENSG00000276409	CCL14	C-C motif chemokine ligand 14	protein_coding	6358	179.954	-2.37837	0.379353	-6.26954	3.6211e-10	4.09254e-08	down	HER2_TNBC
ENSG00000101017	CD40	CD40 molecule	protein_coding	958	903.895	-1.3562	0.217685	-6.23011	4.66099e-10	5.22844e-08	down	luminal_HER2_TNBC
ENSG00000175161	CADM2	cell adhesion molecule 2	protein_coding	253559	101.372	4.02152	0.647148	6.21422	5.158e-10	5.74739e-08	up	TNBC
ENSG00000038427	VCAN	versican	protein_coding	1462	46304.6	-1.74196	0.280926	-6.20078	5.61847e-10	6.21901e-08	down	luminal_HER2_TNBC
ENSG00000128284	APOL3	apolipoprotein L3	protein_coding	80833	789.218	-1.74035	0.280834	-6.19709	5.75159e-10	6.28314e-08	down	HER2_TNBC
ENSG00000128710	HOXD10	homeobox D10	protein_coding	3236	94.2984	-4.33179	0.698906	-6.19795	5.72018e-10	6.28314e-08	down	luminal_HER2_TNBC
ENSG00000271605	MILR1	mast cell immunoglobulin like receptor 1	protein_coding	284021	119.198	-1.86569	0.301294	-6.19225	5.93118e-10	6.43725e-08	down	luminal_TNBC
ENSG00000151834	GABRA2	gamma-aminobutyric acid type A receptor alpha2 subunit	protein_coding	2555	98.4279	3.50276	0.56644	6.18382	6.25684e-10	6.74689e-08	up	luminal_HER2_TNBC
ENSG00000125414	MYH2	myosin heavy chain 2	protein_coding	4620	738.117	-4.50107	0.728868	-6.17542	6.59862e-10	7.06983e-08	down	luminal_HER2_TNBC
ENSG00000196616	ADH1B	alcohol dehydrogenase 1B (class I), beta polypeptide	protein_coding	125	850.149	-4.44324	0.719983	-6.17131	6.77244e-10	7.20985e-08	down	luminal_HER2_TNBC
ENSG00000101938	CHRDL1	chordin like 1	protein_coding	91851	379.379	-2.21702	0.359627	-6.16478	7.05801e-10	7.46631e-08	down	luminal_HER2_TNBC
ENSG00000151388	ADAMTS12	ADAM metallopeptidase with thrombospondin type 1 motif 12	protein_coding	81792	1587.15	-1.83169	0.297205	-6.16305	7.13585e-10	7.50117e-08	down	luminal_HER2_TNBC
ENSG00000091986	CCDC80	coiled-coil domain containing 80	protein_coding	151887	10536.3	-2.15742	0.350592	-6.15366	7.5717e-10	7.90959e-08	down	luminal_HER2_TNBC
ENSG00000165966	PDZRN4	PDZ domain containing ring finger 4	protein_coding	29951	103.708	-3.75085	0.612948	-6.11936	9.39516e-10	9.75346e-08	down	luminal_HER2_TNBC
ENSG00000196549	MME	membrane metalloendopeptidase	protein_coding	4311	1527.14	-2.4705	0.404787	-6.1032	1.03964e-09	1.07262e-07	down	luminal_HER2_TNBC
ENSG00000145287	PLAC8	placenta specific 8	protein_coding	51316	268.465	-2.53982	0.417193	-6.08789	1.14411e-09	1.17317e-07	down	luminal_HER2_TNBC
ENSG00000203867	RBM20	RNA binding motif protein 20	protein_coding	282996	491.555	1.43639	0.236075	6.08446	1.16884e-09	1.19122e-07	up	HER2_TNBC
ENSG00000158481	CD1C	CD1c molecule	protein_coding	911	126.857	-4.26471	0.70235	-6.07205	1.26286e-09	1.27924e-07	down	luminal_HER2_TNBC
ENSG00000157214	STEAP2	STEAP2 metalloreductase	protein_coding	261729	424.868	-1.83159	0.302262	-6.05962	1.36444e-09	1.37381e-07	down	TNBC
ENSG00000130635	COL5A1	collagen type V alpha 1 chain	protein_coding	1289	24957.5	-1.50016	0.24766	-6.05735	1.38383e-09	1.38499e-07	down	luminal_HER2_TNBC
ENSG00000204482	LST1	leukocyte specific transcript 1	protein_coding	7940	278.088	-1.73009	0.285883	-6.05177	1.43267e-09	1.42533e-07	down	TNBC
ENSG00000017427	IGF1	insulin like growth factor 1	protein_coding	3479	506.99	-2.8887	0.479041	-6.03017	1.63789e-09	1.61986e-07	down	luminal_HER2_TNBC
ENSG00000137077	CCL21	C-C motif chemokine ligand 21	protein_coding	6366	89.4085	-3.95362	0.655899	-6.02778	1.66225e-09	1.63428e-07	down	luminal_HER2_TNBC
ENSG00000167210	LOXHD1	lipoxygenase homology domains 1	protein_coding	125336	101.075	-3.61623	0.600628	-6.02075	1.7361e-09	1.6897e-07	down	luminal_HER2_TNBC
ENSG00000178235	SLITRK1	SLIT and NTRK like family member 1	protein_coding	114798	52.4969	4.2914	0.712909	6.01956	1.74894e-09	1.6897e-07	up	luminal_TNBC
ENSG00000197614	MFAP5	microfibril associated protein 5	protein_coding	8076	270.411	-3.25294	0.540337	-6.02021	1.74191e-09	1.6897e-07	down	luminal_HER2_TNBC
ENSG00000197629	MPEG1	macrophage expressed 1	protein_coding	219972	912.435	-2.12717	0.354554	-5.99957	1.97843e-09	1.90043e-07	down	luminal_HER2_TNBC
ENSG00000223953	C1QTNF5	C1q and TNF related 5	protein_coding	114902	277.801	-1.75124	0.292122	-5.9949	2.03611e-09	1.94466e-07	down	luminal_HER2_TNBC
ENSG00000182326	C1S	complement C1s	protein_coding	716	19521.1	-1.48952	0.249152	-5.97838	2.25374e-09	2.14028e-07	down	luminal_HER2_TNBC
ENSG00000145087	STXBP5L	syntaxin binding protein 5 like	protein_coding	9515	213.222	3.13081	0.523794	5.97718	2.2704e-09	2.14393e-07	up	luminal_TNBC
ENSG00000154096	THY1	Thy-1 cell surface antigen	protein_coding	7070	675.383	-1.22035	0.204483	-5.96799	2.40191e-09	2.25536e-07	down	luminal_TNBC
ENSG00000115523	GNLY	granulysin	protein_coding	10578	169.013	-2.44429	0.409949	-5.96243	2.48519e-09	2.32053e-07	down	TNBC
ENSG00000187151	ANGPTL5	angiopoietin like 5	protein_coding	253935	44.4587	3.53161	0.592972	5.95578	2.58837e-09	2.40345e-07	up	TNBC
ENSG00000005844	ITGAL	integrin subunit alpha L	protein_coding	3683	1728.79	-1.92652	0.323561	-5.95413	2.61456e-09	2.41435e-07	down	TNBC
ENSG00000100342	APOL1	apolipoprotein L1	protein_coding	8542	744.379	-1.48686	0.250172	-5.94335	2.79256e-09	2.56455e-07	down	HER2_TNBC
ENSG00000133106	EPSTI1	epithelial stromal interaction 1	protein_coding	94240	2720.09	-1.27566	0.21471	-5.94131	2.82747e-09	2.58242e-07	down	HER2_TNBC
ENSG00000102010	BMX	BMX non-receptor tyrosine kinase	protein_coding	660	53.378	-2.51572	0.424431	-5.92727	3.08019e-09	2.79795e-07	down	luminal_HER2_TNBC
ENSG00000164484	TMEM200A	transmembrane protein 200A	protein_coding	114801	140.762	-1.53543	0.259144	-5.925	3.12302e-09	2.82152e-07	down	luminal_HER2_TNBC
ENSG00000172987	HPSE2	heparanase 2 (inactive)	protein_coding	60495	113.346	-3.80289	0.642199	-5.92167	3.18685e-09	2.86371e-07	down	HER2_TNBC
ENSG00000100448	CTSG	cathepsin G	protein_coding	1511	18.2095	-4.50841	0.761727	-5.91867	3.24554e-09	2.90086e-07	down	luminal_HER2_TNBC
ENSG00000171246	NPTX1	neuronal pentraxin 1	protein_coding	4884	95.2404	3.49171	0.590223	5.91591	3.30041e-09	2.93421e-07	up	TNBC
ENSG00000107562	CXCL12	C-X-C motif chemokine ligand 12	protein_coding	6387	2375.8	-1.79525	0.303599	-5.91323	3.35461e-09	2.93555e-07	down	luminal_HER2_TNBC
ENSG00000131042	LILRB2	leukocyte immunoglobulin like receptor B2	protein_coding	10288	812.626	-1.67643	0.28344	-5.91459	3.32706e-09	2.93555e-07	down	luminal_HER2_TNBC
ENSG00000168702	LRP1B	LDL receptor related protein 1B	protein_coding	53353	616.402	2.04875	0.346466	5.91328	3.35369e-09	2.93555e-07	up	luminal_TNBC
ENSG00000168404	MLKL	mixed lineage kinase domain like pseudokinase	protein_coding	197259	496.974	-1.3149	0.222489	-5.90995	3.42209e-09	2.979e-07	down	TNBC
ENSG00000120820	GLT8D2	glycosyltransferase 8 domain containing 2	protein_coding	83468	303.019	-1.67581	0.283681	-5.90736	3.47636e-09	3.01057e-07	down	luminal_HER2_TNBC
ENSG00000086991	NOX4	NADPH oxidase 4	protein_coding	50507	817.278	-1.38386	0.235047	-5.88758	3.91892e-09	3.36315e-07	down	luminal_HER2_TNBC
ENSG00000196660	SLC30A10	solute carrier family 30 member 10	protein_coding	55532	21.1564	4.03699	0.685703	5.88738	3.92374e-09	3.36315e-07	up	luminal_HER2_TNBC
ENSG00000135744	AGT	angiotensinogen	protein_coding	183	690.014	2.14912	0.365258	5.88386	4.0081e-09	3.41793e-07	up	luminal_HER2_TNBC
ENSG00000140968	IRF8	interferon regulatory factor 8	protein_coding	3394	1544.2	-1.82431	0.310198	-5.88109	4.07562e-09	3.45405e-07	down	luminal_HER2_TNBC
ENSG00000204655	MOG	myelin oligodendrocyte glycoprotein	protein_coding	4340	741.742	3.41719	0.581111	5.88044	4.09179e-09	3.45405e-07	up	luminal_HER2_TNBC
ENSG00000147488	ST18	ST18, C2H2C-type zinc finger	protein_coding	9705	199.465	2.11104	0.360256	5.85984	4.63317e-09	3.88562e-07	up	luminal_TNBC
ENSG00000169507	SLC38A11	solute carrier family 38 member 11	protein_coding	151258	296.643	2.544	0.434185	5.85925	4.64953e-09	3.88562e-07	up	luminal_HER2_TNBC
ENSG00000172673	THEMIS	thymocyte selection associated	protein_coding	387357	235.568	-2.84087	0.485443	-5.85213	4.85317e-09	4.03561e-07	down	luminal_TNBC
ENSG00000115956	PLEK	pleckstrin	protein_coding	5341	1004.31	-1.68201	0.287486	-5.85077	4.89298e-09	4.04858e-07	down	luminal_TNBC
ENSG00000010282	HHATL	hedgehog acyltransferase like	protein_coding	57467	20.5707	4.18278	0.715596	5.84518	5.06028e-09	4.16638e-07	up	luminal_HER2_TNBC
ENSG00000197142	ACSL5	acyl-CoA synthetase long chain family member 5	protein_coding	51703	1026.89	-1.23888	0.212087	-5.84135	5.17802e-09	4.24242e-07	down	TNBC
ENSG00000174460	ZCCHC12	zinc finger CCHC-type containing 12	protein_coding	170261	70.255	2.49158	0.426816	5.8376	5.29589e-09	4.31783e-07	up	luminal_HER2_TNBC
ENSG00000282278			protein_coding		2013.81	-1.68767	0.289358	-5.83247	5.46141e-09	4.43117e-07	down
ENSG00000198851	CD3E	CD3e molecule	protein_coding	916	1664.44	-2.32656	0.39974	-5.82018	5.87838e-09	4.74644e-07	down	luminal_HER2_TNBC
ENSG00000164047	CAMP	cathelicidin antimicrobial peptide	protein_coding	820	131.966	2.85179	0.490264	5.81685	5.99655e-09	4.81858e-07	up	TNBC
ENSG00000165124	SVEP1	sushi, von Willebrand factor type A, EGF and pentraxin domain containing 1	protein_coding	79987	1815.75	-1.60864	0.277022	-5.80691	6.36373e-09	5.08916e-07	down	luminal_HER2_TNBC
ENSG00000184937	WT1	Wilms tumor 1	protein_coding	7490	327.802	-2.49887	0.430404	-5.80587	6.40319e-09	5.09633e-07	down	luminal_TNBC
ENSG00000213401	MAGEA12	MAGE family member A12	protein_coding	4111	278.758	7.22869	1.24524	5.80507	6.43401e-09	5.09659e-07	up	luminal_TNBC
ENSG00000137809	ITGA11	integrin subunit alpha 11	protein_coding	22801	2461.1	-1.75505	0.302499	-5.80185	6.5588e-09	5.17094e-07	down	luminal_TNBC
ENSG00000124920	MYRF	myelin regulatory factor	protein_coding	745	323.939	1.12265	0.193544	5.80046	6.61344e-09	5.18953e-07	up	luminal_HER2_TNBC
ENSG00000131711	MAP1B	microtubule associated protein 1B	protein_coding	4131	9577.37	1.24831	0.215956	5.7804	7.45226e-09	5.79335e-07	up	luminal_HER2_TNBC
ENSG00000160185	UBASH3A	ubiquitin associated and SH3 domain containing A	protein_coding	53347	122.61	-2.92817	0.506522	-5.78092	7.42931e-09	5.79335e-07	down	luminal_HER2_TNBC
ENSG00000104951	IL4I1	interleukin 4 induced 1	protein_coding	259307	467.434	-2.15692	0.373604	-5.77328	7.77431e-09	6.01574e-07	down	TNBC
ENSG00000152580	IGSF10	immunoglobulin superfamily member 10	protein_coding	285313	659.735	-1.84833	0.320222	-5.77204	7.83161e-09	6.03215e-07	down	luminal_HER2_TNBC
ENSG00000142449	FBN3	fibrillin 3	protein_coding	84467	1219.89	2.20322	0.382388	5.76175	8.32481e-09	6.38261e-07	up	TNBC
ENSG00000156738	MS4A1	membrane spanning 4-domains A1	protein_coding	931	545.496	-3.61664	0.630184	-5.73902	9.5224e-09	7.26746e-07	down	luminal_HER2_TNBC
ENSG00000244734	HBB	hemoglobin subunit beta	protein_coding	3043	3154.67	2.2187	0.387224	5.72975	1.00577e-08	7.64109e-07	up	luminal_HER2_TNBC
ENSG00000121297	TSHZ3	teashirt zinc finger homeobox 3	protein_coding	57616	301.554	-1.38351	0.241603	-5.72637	1.026e-08	7.75955e-07	down	luminal_HER2_TNBC
ENSG00000113296	THBS4	thrombospondin 4	protein_coding	7060	552.842	-1.7085	0.298502	-5.72357	1.0431e-08	7.8533e-07	down	luminal_HER2_TNBC
ENSG00000086288	NME8	NME/NM23 family member 8	protein_coding	51314	163.03	-2.48673	0.435129	-5.71493	1.0975e-08	8.22586e-07	down	luminal_TNBC
ENSG00000181847	TIGIT	T-cell immunoreceptor with Ig and ITIM domains	protein_coding	201633	76.8866	-2.62745	0.460454	-5.70621	1.15522e-08	8.58147e-07	down	HER2_TNBC
ENSG00000186470	BTN3A2	butyrophilin subfamily 3 member A2	protein_coding	11118	5782.63	-1.07364	0.18847	-5.69659	1.2223e-08	9.03958e-07	down	TNBC
ENSG00000132514	CLEC10A	C-type lectin domain containing 10A	protein_coding	10462	135.737	-3.74484	0.658212	-5.68942	1.27471e-08	9.38566e-07	down	luminal_HER2_TNBC
ENSG00000183918	SH2D1A	SH2 domain containing 1A	protein_coding	4068	141.291	-3.59885	0.63387	-5.67758	1.36611e-08	1.00146e-06	down	luminal_HER2_TNBC
ENSG00000004468	CD38	CD38 molecule	protein_coding	952	579.322	-2.14472	0.378829	-5.66145	1.50103e-08	1.09556e-06	down	TNBC
ENSG00000183813	CCR4	C-C motif chemokine receptor 4	protein_coding	1233	179.047	-2.1828	0.386164	-5.65253	1.58107e-08	1.14896e-06	down	luminal_HER2_TNBC
ENSG00000262655	SPON1	spondin 1	protein_coding	10418	1025.95	-1.93086	0.34187	-5.64794	1.62384e-08	1.17493e-06	down	luminal_HER2_TNBC
ENSG00000148848	ADAM12	ADAM metallopeptidase domain 12	protein_coding	8038	4653.87	-1.88618	0.334327	-5.64173	1.68353e-08	1.21286e-06	down	luminal_HER2_TNBC
ENSG00000138378	STAT4	signal transducer and activator of transcription 4	protein_coding	6775	465.409	-1.48174	0.26272	-5.64002	1.70031e-08	1.2197e-06	down	luminal_TNBC
ENSG00000163600	ICOS	inducible T-cell costimulator	protein_coding	29851	279.411	-3.37502	0.598509	-5.63904	1.71004e-08	1.22144e-06	down	luminal_HER2_TNBC
ENSG00000161791	FMNL3	formin like 3	protein_coding	91010	3227.89	-1.15542	0.205203	-5.63062	1.79562e-08	1.2771e-06	down	HER2_TNBC
ENSG00000090382	LYZ	lysozyme	protein_coding	4069	6054.41	-1.92042	0.341809	-5.61839	1.9274e-08	1.36502e-06	down	luminal_HER2_TNBC
ENSG00000157168	NRG1	neuregulin 1	protein_coding	3084	317.385	-2.60081	0.4632	-5.61487	1.96713e-08	1.38728e-06	down	luminal_HER2_TNBC
ENSG00000232629	HLA-DQB2	major histocompatibility complex, class II, DQ beta 2	protein_coding	3120	825.852	-1.86998	0.333104	-5.61379	1.97942e-08	1.39008e-06	down	luminal_HER2_TNBC
ENSG00000197410	DCHS2	dachsous cadherin-related 2	protein_coding	54798	828.239	-1.30537	0.232618	-5.61164	2.00416e-08	1.40157e-06	down	HER2_TNBC
ENSG00000106333	PCOLCE	procollagen C-endopeptidase enhancer	protein_coding	5118	1218.17	-1.27463	0.227745	-5.59674	2.18419e-08	1.52003e-06	down	luminal_HER2_TNBC
ENSG00000118160	SLC8A2	solute carrier family 8 member A2	protein_coding	6543	84.9645	3.48108	0.62205	5.59614	2.19174e-08	1.52003e-06	up	luminal_TNBC
ENSG00000106565	TMEM176B	transmembrane protein 176B	protein_coding	28959	3244.25	-1.90175	0.34114	-5.5747	2.47959e-08	1.71256e-06	down	luminal_HER2_TNBC
ENSG00000078589	P2RY10	P2Y receptor family member 10	protein_coding	27334	93.4371	-3.26249	0.585534	-5.57182	2.52099e-08	1.73398e-06	down	HER2_TNBC
ENSG00000164125	FAM198B	family with sequence similarity 198 member B	protein_coding	51313	1667.2	-1.3733	0.246644	-5.56795	2.57749e-08	1.76558e-06	down	luminal_TNBC
ENSG00000168016	TRANK1	tetratricopeptide repeat and ankyrin repeat containing 1	protein_coding	9881	3895.71	-1.13438	0.203808	-5.56592	2.60774e-08	1.77901e-06	down	HER2_TNBC
ENSG00000132872	SYT4	synaptotagmin 4	protein_coding	6860	23.248	7.3709	1.32612	5.55825	2.72499e-08	1.85012e-06	up	TNBC
ENSG00000143127	ITGA10	integrin subunit alpha 10	protein_coding	8515	1954.86	1.37012	0.246816	5.55116	2.83778e-08	1.91252e-06	up	TNBC
ENSG00000132530	XAF1	XIAP associated factor 1	protein_coding	54739	2659.58	-1.44307	0.260078	-5.54863	2.87923e-08	1.93267e-06	down	TNBC
ENSG00000231389	HLA-DPA1	major histocompatibility complex, class II, DP alpha 1	protein_coding	3113	6687.34	-1.82232	0.32897	-5.53948	3.03366e-08	2.02818e-06	down	luminal_TNBC
ENSG00000121594	CD80	CD80 molecule	protein_coding	941	206.85	-1.73006	0.313205	-5.52373	3.31871e-08	2.20992e-06	down	luminal_TNBC
ENSG00000168779	SHOX2	short stature homeobox 2	protein_coding	6474	100.963	-3.2056	0.58048	-5.52232	3.34548e-08	2.2189e-06	down	luminal_HER2_TNBC
ENSG00000134853	PDGFRA	platelet derived growth factor receptor alpha	protein_coding	5156	2022.54	-1.52038	0.275461	-5.51939	3.40179e-08	2.23848e-06	down	luminal_HER2_TNBC
ENSG00000213626	LBH	limb bud and heart development	protein_coding	81606	581.097	-1.32072	0.239275	-5.51967	3.39646e-08	2.23848e-06	down	luminal_TNBC
ENSG00000110852	CLEC2B	C-type lectin domain family 2 member B	protein_coding	9976	1184.94	-1.33873	0.242612	-5.51798	3.42923e-08	2.24769e-06	down	luminal_HER2_TNBC
ENSG00000166033	HTRA1	HtrA serine peptidase 1	protein_coding	5654	4113.87	-1.29327	0.234626	-5.51206	3.54655e-08	2.31551e-06	down	luminal_HER2_TNBC
ENSG00000106034	CPED1	cadherin like and PC-esterase domain containing 1	protein_coding	79974	875.614	-1.56229	0.283761	-5.50564	3.67834e-08	2.39221e-06	down	TNBC
ENSG00000135333	EPHA7	EPH receptor A7	protein_coding	2045	316.2	1.82282	0.331811	5.49355	3.93939e-08	2.55206e-06	up	luminal_HER2_TNBC
ENSG00000124491	F13A1	coagulation factor XIII A chain	protein_coding	2162	3710.61	-1.69938	0.30939	-5.49269	3.95868e-08	2.55465e-06	down	luminal_HER2_TNBC
ENSG00000083067	TRPM3	transient receptor potential cation channel subfamily M member 3	protein_coding	80036	369.01	2.33628	0.425496	5.49072	4.00307e-08	2.57336e-06	up	luminal_TNBC
ENSG00000015592	STMN4	stathmin 4	protein_coding	81551	56.5769	4.06556	0.741383	5.48374	4.16421e-08	2.66669e-06	up	luminal_HER2_TNBC
ENSG00000122861	PLAU	plasminogen activator, urokinase	protein_coding	5328	903.275	-1.37801	0.251758	-5.47355	4.41118e-08	2.79567e-06	down	luminal_TNBC
ENSG00000135218	CD36	CD36 molecule	protein_coding	948	1364.06	-1.58553	0.28968	-5.47336	4.4158e-08	2.79567e-06	down	luminal_HER2_TNBC
ENSG00000163687	DNASE1L3	deoxyribonuclease 1 like 3	protein_coding	1776	57.9488	-2.79472	0.511202	-5.46696	4.57827e-08	2.8876e-06	down	luminal_HER2_TNBC
ENSG00000198286	CARD11	caspase recruitment domain family member 11	protein_coding	84433	533.229	-1.73361	0.317839	-5.45436	4.91485e-08	3.08822e-06	down	HER2_TNBC
ENSG00000105290	APLP1	amyloid beta precursor like protein 1	protein_coding	333	557.841	1.85105	0.340225	5.44065	5.30865e-08	3.31078e-06	up	luminal_HER2_TNBC
ENSG00000113805	CNTN3	contactin 3	protein_coding	5067	162.341	-1.99116	0.366099	-5.43885	5.36261e-08	3.332e-06	down	HER2_TNBC
ENSG00000172986	GXYLT2	glucoside xylosyltransferase 2	protein_coding	727936	641.874	-2.00422	0.369024	-5.43114	5.59951e-08	3.4663e-06	down	luminal_HER2_TNBC
ENSG00000150594	ADRA2A	adrenoceptor alpha 2A	protein_coding	150	69.9615	-3.68718	0.679216	-5.42859	5.68012e-08	3.50323e-06	down	luminal_HER2_TNBC
ENSG00000239713	APOBEC3G	apolipoprotein B mRNA editing enzyme catalytic subunit 3G	protein_coding	60489	583.614	-1.75152	0.32289	-5.42452	5.81119e-08	3.55781e-06	down	TNBC
ENSG00000169894	MUC3A	mucin 3A, cell surface associated	protein_coding	4584	1247.49	-1.49953	0.276571	-5.42186	5.89816e-08	3.59788e-06	down	HER2_TNBC
ENSG00000149451	ADAM33	ADAM metallopeptidase domain 33	protein_coding	80332	143.175	-2.23332	0.412912	-5.40871	6.34802e-08	3.85821e-06	down	luminal_HER2_TNBC
ENSG00000127074	RGS13	regulator of G protein signaling 13	protein_coding	6003	41.756	-3.24326	0.600605	-5.39998	6.66486e-08	4.03611e-06	down	HER2_TNBC
ENSG00000188257	PLA2G2A	phospholipase A2 group IIA	protein_coding	5320	193.24	-2.59122	0.47994	-5.39906	6.69905e-08	4.04216e-06	down	HER2_TNBC
ENSG00000167641	PPP1R14A	protein phosphatase 1 regulatory inhibitor subunit 14A	protein_coding	94274	178.238	1.19826	0.222361	5.38881	7.09269e-08	4.26429e-06	up	TNBC
ENSG00000136244	IL6	interleukin 6	protein_coding	3569	116.977	-2.49386	0.464043	-5.37419	7.69262e-08	4.60841e-06	down	luminal_HER2_TNBC
ENSG00000130487	KLHDC7B	kelch domain containing 7B	protein_coding	113730	300.269	-2.72703	0.508147	-5.36663	8.02232e-08	4.78875e-06	down	TNBC
ENSG00000113361	CDH6	cadherin 6	protein_coding	1004	797.343	1.40503	0.262599	5.35046	8.77285e-08	5.19963e-06	up	TNBC
ENSG00000168280	KIF5C	kinesin family member 5C	protein_coding	3800	808.802	1.73807	0.324938	5.34892	8.84793e-08	5.22559e-06	up	luminal_HER2_TNBC
ENSG00000140937	CDH11	cadherin 11	protein_coding	1009	5187.89	-1.27936	0.239301	-5.34624	8.98018e-08	5.28502e-06	down	luminal_HER2_TNBC
ENSG00000172349	IL16	interleukin 16	protein_coding	3603	1026.82	-1.74663	0.326784	-5.34491	9.04633e-08	5.30528e-06	down	luminal_HER2_TNBC
ENSG00000106560	GIMAP2	GTPase, IMAP family member 2	protein_coding	26157	291.379	-1.98366	0.371212	-5.34374	9.1047e-08	5.32084e-06	down	HER2_TNBC
ENSG00000019582	CD74	CD74 molecule	protein_coding	972	18328.1	-1.3393	0.250858	-5.33886	9.35349e-08	5.44718e-06	down	luminal_HER2_TNBC
ENSG00000117091	CD48	CD48 molecule	protein_coding	962	567.651	-1.8892	0.354053	-5.33593	9.50583e-08	5.51668e-06	down	luminal_TNBC
ENSG00000131378	RFTN1	raftlin, lipid raft linker 1	protein_coding	23180	1795.03	-1.05112	0.197349	-5.3262	1.00289e-07	5.80008e-06	down	TNBC
ENSG00000122870	BICC1	BicC family RNA binding protein 1	protein_coding	80114	1958.19	-1.31457	0.246951	-5.32318	1.01971e-07	5.87704e-06	down	luminal_HER2_TNBC
ENSG00000283787			protein_coding		72.7747	-2.54627	0.47905	-5.31524	1.06519e-07	6.0971e-06	down
ENSG00000162849	KIF26B	kinesin family member 26B	protein_coding	55083	2336.19	-2.10124	0.395871	-5.3079	1.10893e-07	6.32585e-06	down	luminal_HER2_TNBC
ENSG00000167654	ATCAY	ATCAY, caytaxin	protein_coding	85300	55.5284	2.44801	0.462153	5.29698	1.17734e-07	6.6932e-06	up	luminal_HER2_TNBC
ENSG00000102575	ACP5	acid phosphatase 5, tartrate resistant	protein_coding	54	782.403	-1.1124	0.210167	-5.29296	1.20353e-07	6.79589e-06	down	TNBC
ENSG00000163564	PYHIN1	pyrin and HIN domain family member 1	protein_coding	149628	262.484	-2.45443	0.463681	-5.29336	1.20089e-07	6.79589e-06	down	HER2_TNBC
ENSG00000136573	BLK	BLK proto-oncogene, Src family tyrosine kinase	protein_coding	640	323.407	-2.60722	0.494047	-5.27727	1.31124e-07	7.37912e-06	down	luminal_HER2_TNBC
ENSG00000135426	TESPA1	thymocyte expressed, positive selection associated 1	protein_coding	9840	200.572	-1.96132	0.371746	-5.27596	1.32061e-07	7.40695e-06	down	luminal_HER2_TNBC
ENSG00000089169	RPH3A	rabphilin 3A	protein_coding	22895	44.8773	3.01345	0.571788	5.27022	1.36262e-07	7.617e-06	up	luminal_TNBC
ENSG00000160593	JAML	junction adhesion molecule like	protein_coding	120425	1313.81	-1.9982	0.379194	-5.26959	1.36726e-07	7.61748e-06	down	luminal_HER2_TNBC
ENSG00000147168	IL2RG	interleukin 2 receptor subunit gamma	protein_coding	3561	510.708	-2.05192	0.38947	-5.2685	1.37545e-07	7.63765e-06	down	luminal_HER2_TNBC
ENSG00000198822	GRM3	glutamate metabotropic receptor 3	protein_coding	2913	57.314	2.69012	0.511797	5.25622	1.4705e-07	8.11151e-06	up	luminal_TNBC
ENSG00000164107	HAND2	heart and neural crest derivatives expressed 2	protein_coding	9464	54.6318	-3.94739	0.751292	-5.25414	1.48716e-07	8.17644e-06	down	luminal_HER2_TNBC
ENSG00000081237	PTPRC	protein tyrosine phosphatase, receptor type C	protein_coding	5788	14081	-1.55884	0.296955	-5.24941	1.52587e-07	8.36179e-06	down	luminal_HER2_TNBC
ENSG00000159403	C1R	complement C1r	protein_coding	715	10035.9	-1.31366	0.250363	-5.24701	1.54584e-07	8.44353e-06	down	luminal_HER2_TNBC
ENSG00000128709	HOXD9	homeobox D9	protein_coding	3235	41.4312	-3.32069	0.633083	-5.24527	1.56053e-07	8.49597e-06	down	luminal_HER2_TNBC
ENSG00000118298	CA14	carbonic anhydrase 14	protein_coding	23632	121.496	1.27214	0.242641	5.24292	1.58059e-07	8.54949e-06	up	TNBC
ENSG00000233608	TWIST2	twist family bHLH transcription factor 2	protein_coding	117581	31.5179	-3.65703	0.697486	-5.24316	1.57852e-07	8.54949e-06	down	luminal_HER2_TNBC
ENSG00000091513	TF	transferrin	protein_coding	7018	2911.66	1.62837	0.310819	5.23896	1.61488e-07	8.70679e-06	up	luminal_TNBC
ENSG00000123384	LRP1	LDL receptor related protein 1	protein_coding	4035	31071.8	-1.09044	0.208588	-5.22772	1.71611e-07	9.22283e-06	down	luminal_HER2_TNBC
ENSG00000237541	HLA-DQA2	major histocompatibility complex, class II, DQ alpha 2	protein_coding	3118	3928.85	-1.74539	0.334472	-5.21833	1.80543e-07	9.67178e-06	down	luminal_TNBC
ENSG00000204264	PSMB8	proteasome subunit beta 8	protein_coding	5696	12231.4	-1.10087	0.211035	-5.21654	1.82294e-07	9.7344e-06	down	TNBC
ENSG00000183347	GBP6	guanylate binding protein family member 6	protein_coding	163351	96.9338	-2.23698	0.428977	-5.21469	1.8412e-07	9.80058e-06	down	TNBC
ENSG00000115165	CYTIP	cytohesin 1 interacting protein	protein_coding	9595	894.464	-1.77488	0.340489	-5.21273	1.86078e-07	9.87334e-06	down	luminal_HER2_TNBC
ENSG00000181374	CCL13	C-C motif chemokine ligand 13	protein_coding	6357	44.8237	-3.84058	0.73818	-5.20277	1.96335e-07	1.03519e-05	down	HER2_TNBC
ENSG00000179639	FCER1A	Fc fragment of IgE receptor Ia	protein_coding	2205	57.2476	-3.37072	0.648137	-5.20062	1.98623e-07	1.04396e-05	down	luminal_HER2_TNBC
ENSG00000096996	IL12RB1	interleukin 12 receptor subunit beta 1	protein_coding	3594	499.972	-1.44143	0.277309	-5.19791	2.01541e-07	1.05597e-05	down	luminal_TNBC
ENSG00000139800	ZIC5	Zic family member 5	protein_coding	85416	178.059	1.3022	0.250655	5.19518	2.04523e-07	1.06492e-05	up	luminal_TNBC
ENSG00000140853	NLRC5	NLR family CARD domain containing 5	protein_coding	84166	6697.99	-1.31362	0.253223	-5.1876	2.13017e-07	1.1057e-05	down	TNBC
ENSG00000185215	TNFAIP2	TNF alpha induced protein 2	protein_coding	7127	2579.78	-1.37084	0.264593	-5.18093	2.20779e-07	1.14245e-05	down	HER2_TNBC
ENSG00000112796	ENPP5	ectonucleotide pyrophosphatase/phosphodiesterase 5 (putative)	protein_coding	59084	720.851	1.22133	0.235913	5.17704	2.25431e-07	1.16292e-05	up	TNBC
ENSG00000184371	CSF1	colony stimulating factor 1	protein_coding	1435	323.295	-1.28337	0.248164	-5.17146	2.32269e-07	1.19451e-05	down	HER2_TNBC
ENSG00000175879	HOXD8	homeobox D8	protein_coding	3234	143.967	-3.27756	0.634601	-5.16476	2.40754e-07	1.23057e-05	down	luminal_HER2_TNBC
ENSG00000115085	ZAP70	zeta chain of T-cell receptor associated protein kinase 70	protein_coding	7535	269.801	-1.82158	0.352964	-5.16081	2.45888e-07	1.25298e-05	down	luminal_HER2_TNBC
ENSG00000157766	ACAN	aggrecan	protein_coding	176	18879.9	1.44348	0.280619	5.1439	2.69098e-07	1.36708e-05	up	HER2_TNBC
ENSG00000184985	SORCS2	sortilin related VPS10 domain containing receptor 2	protein_coding	57537	286.37	-1.80287	0.350927	-5.13745	2.78498e-07	1.41055e-05	down	HER2_TNBC
ENSG00000049249	TNFRSF9	TNF receptor superfamily member 9	protein_coding	3604	75.8813	-1.9636	0.382612	-5.1321	2.86531e-07	1.44685e-05	down	luminal_HER2_TNBC
ENSG00000109063	MYH3	myosin heavy chain 3	protein_coding	4621	1261.66	-1.11053	0.216444	-5.1308	2.88517e-07	1.45249e-05	down	HER2_TNBC
ENSG00000102802	MEDAG	mesenteric estrogen dependent adipogenesis	protein_coding	84935	141.449	-2.00801	0.392362	-5.11776	3.09178e-07	1.54257e-05	down	luminal_HER2_TNBC
ENSG00000113657	DPYSL3	dihydropyrimidinase like 3	protein_coding	1809	2471.06	-1.19633	0.233756	-5.11785	3.09034e-07	1.54257e-05	down	luminal_HER2_TNBC
ENSG00000165379	LRFN5	leucine rich repeat and fibronectin type III domain containing 5	protein_coding	145581	71.115	-2.52443	0.493974	-5.11044	3.21407e-07	1.59881e-05	down	HER2_TNBC
ENSG00000064787	BCAS1	breast carcinoma amplified sequence 1	protein_coding	8537	496.779	1.6308	0.31949	5.10439	3.31866e-07	1.64594e-05	up	luminal_TNBC
ENSG00000197977	ELOVL2	ELOVL fatty acid elongase 2	protein_coding	54898	72.5832	1.77664	0.348107	5.1037	3.33069e-07	1.64702e-05	up	TNBC
ENSG00000157551	KCNJ15	potassium voltage-gated channel subfamily J member 15	protein_coding	3772	2036.58	-2.00647	0.393705	-5.09639	3.46191e-07	1.70686e-05	down	luminal_HER2_TNBC
ENSG00000168685	IL7R	interleukin 7 receptor	protein_coding	3575	2367.58	-1.76945	0.347452	-5.09265	3.53095e-07	1.73577e-05	down	luminal_TNBC
ENSG00000157613	CREB3L1	cAMP responsive element binding protein 3 like 1	protein_coding	90993	861.382	-1.74355	0.342435	-5.09163	3.55007e-07	1.74006e-05	down	luminal_TNBC
ENSG00000100336	APOL4	apolipoprotein L4	protein_coding	80832	457.539	-1.90751	0.374828	-5.08904	3.59883e-07	1.75367e-05	down	HER2_TNBC
ENSG00000141837	CACNA1A	calcium voltage-gated channel subunit alpha1 A	protein_coding	773	559.302	1.56889	0.308269	5.08935	3.59288e-07	1.75367e-05	up	luminal_TNBC
ENSG00000240065	PSMB9	proteasome subunit beta 9	protein_coding	5698	628.374	-1.45303	0.285752	-5.08495	3.67716e-07	1.78663e-05	down	TNBC
ENSG00000163565	IFI16	interferon gamma inducible protein 16	protein_coding	3428	9660.62	-1.29521	0.254779	-5.08363	3.70279e-07	1.79387e-05	down	HER2_TNBC
ENSG00000013297	CLDN11	claudin 11	protein_coding	101928583	820.994	1.40567	0.276757	5.07907	3.7929e-07	1.82693e-05	up	TNBC
ENSG00000156587	UBE2L6	ubiquitin conjugating enzyme E2 L6	protein_coding	9246	830.473	-1.12143	0.220834	-5.07816	3.81102e-07	1.83038e-05	down	TNBC
ENSG00000168314	MOBP	myelin-associated oligodendrocyte basic protein	protein_coding	4336	112.178	2.93682	0.578518	5.07645	3.8456e-07	1.8417e-05	up	luminal_HER2_TNBC
ENSG00000206172	HBA1	hemoglobin subunit alpha 1	protein_coding	3039	5103.31	2.66783	0.525699	5.07482	3.87853e-07	1.85217e-05	up	luminal_TNBC
ENSG00000121807	CCR2	C-C motif chemokine receptor 2	protein_coding	729230	219.119	-2.03438	0.401244	-5.07017	3.97456e-07	1.88724e-05	down	luminal_TNBC
ENSG00000006377	DLX6	distal-less homeobox 6	protein_coding	1750	133.373	1.88411	0.371906	5.06609	4.0606e-07	1.92263e-05	up	TNBC
ENSG00000153064	BANK1	B-cell scaffold protein with ankyrin repeats 1	protein_coding	55024	260.75	-2.09978	0.414988	-5.05985	4.19591e-07	1.98109e-05	down	HER2_TNBC
ENSG00000087303	NID2	nidogen 2	protein_coding	22795	2143.12	-1.31223	0.259673	-5.05338	4.34056e-07	2.04361e-05	down	luminal_HER2_TNBC
ENSG00000169896	ITGAM	integrin subunit alpha M	protein_coding	3684	1061.92	-1.57939	0.312688	-5.05101	4.3948e-07	2.06333e-05	down	TNBC
ENSG00000145506	NKD2	naked cuticle homolog 2	protein_coding	85409	107.356	-1.62508	0.322723	-5.03553	4.7653e-07	2.22478e-05	down	luminal_TNBC
ENSG00000100368	CSF2RB	colony stimulating factor 2 receptor beta common subunit	protein_coding	1439	1347.27	-1.69165	0.336534	-5.02668	4.99043e-07	2.3234e-05	down	luminal_HER2_TNBC
ENSG00000114013	CD86	CD86 molecule	protein_coding	942	493.13	-1.42713	0.28413	-5.02282	5.0918e-07	2.35746e-05	down	TNBC
ENSG00000115935	WIPF1	WAS/WASL interacting protein family member 1	protein_coding	7456	2739.49	-1.02045	0.203231	-5.0211	5.13752e-07	2.37206e-05	down	HER2_TNBC
ENSG00000151655	ITIH2	inter-alpha-trypsin inhibitor heavy chain 2	protein_coding	3698	295.986	1.91539	0.381624	5.01905	5.19281e-07	2.39098e-05	up	luminal_HER2_TNBC
ENSG00000060718	COL11A1	collagen type XI alpha 1 chain	protein_coding	1301	14655.8	-1.81626	0.362026	-5.01694	5.2502e-07	2.40416e-05	down	luminal_TNBC
ENSG00000162493	PDPN	podoplanin	protein_coding	10630	266.88	-1.30131	0.259361	-5.01736	5.23872e-07	2.40416e-05	down	luminal_HER2_TNBC
ENSG00000151025	GPR158	G protein-coupled receptor 158	protein_coding	57512	283.208	2.14849	0.428325	5.01604	5.27483e-07	2.40884e-05	up	luminal_TNBC
ENSG00000163568	AIM2	absent in melanoma 2	protein_coding	9447	257.735	-1.67945	0.335128	-5.01137	5.4045e-07	2.46133e-05	down	HER2_TNBC
ENSG00000155962	CLIC2	chloride intracellular channel 2	protein_coding	1193	303.777	-1.56346	0.312299	-5.00631	5.54839e-07	2.51999e-05	down	luminal_TNBC
ENSG00000148513	ANKRD30A	ankyrin repeat domain 30A	protein_coding	91074	3524.98	-3.24679	0.64909	-5.00207	5.67171e-07	2.56902e-05	down	luminal_TNBC
ENSG00000158747	NBL1	neuroblastoma 1, DAN family BMP antagonist	protein_coding	4681	536.567	-1.68718	0.337502	-4.99903	5.76196e-07	2.60285e-05	down	luminal_HER2_TNBC
ENSG00000125965	GDF5	growth differentiation factor 5	protein_coding	8200	122.922	2.14988	0.430209	4.9973	5.81383e-07	2.6192e-05	up	TNBC
ENSG00000028277	POU2F2	POU class 2 homeobox 2	protein_coding	5452	256.257	-1.25659	0.251945	-4.98755	6.11507e-07	2.74014e-05	down	HER2_TNBC
ENSG00000163395	IGFN1	immunoglobulin-like and fibronectin type III domain containing 1	protein_coding	91156	5291.22	-2.50661	0.502539	-4.98789	6.10408e-07	2.74014e-05	down	luminal_HER2_TNBC
ENSG00000175183	CSRP2	cysteine and glycine rich protein 2	protein_coding	1466	742.409	1.14586	0.230057	4.98077	6.33305e-07	2.82265e-05	up	TNBC
ENSG00000196735	HLA-DQA1	major histocompatibility complex, class II, DQ alpha 1	protein_coding	3117	31261.1	-1.7817	0.357999	-4.97684	6.46317e-07	2.8654e-05	down	luminal_TNBC
ENSG00000248144	ADH1C	alcohol dehydrogenase 1C (class I), gamma polypeptide	protein_coding	126	60.7139	-3.69156	0.742364	-4.9727	6.60263e-07	2.91948e-05	down	HER2_TNBC
ENSG00000090659	CD209	CD209 molecule	protein_coding	30835	500.954	-2.32567	0.468723	-4.96173	6.98698e-07	3.07317e-05	down	luminal_HER2_TNBC
ENSG00000221963	APOL6	apolipoprotein L6	protein_coding	80830	2895.87	-1.22713	0.247642	-4.95527	7.22311e-07	3.16869e-05	down	TNBC
ENSG00000146285	SCML4	Scm polycomb group protein like 4	protein_coding	256380	122.943	-2.69306	0.54359	-4.95422	7.26208e-07	3.17744e-05	down	TNBC
ENSG00000118785	SPP1	secreted phosphoprotein 1	protein_coding	6696	12469.9	1.3899	0.280843	4.94902	7.45899e-07	3.25508e-05	up	luminal_HER2_TNBC
ENSG00000134242	PTPN22	protein tyrosine phosphatase, non-receptor type 22	protein_coding	26191	1075.11	-1.13327	0.229021	-4.94833	7.48529e-07	3.25805e-05	down	HER2_TNBC
ENSG00000172927	MYEOV	myeloma overexpressed	protein_coding	26579	262.959	-2.81564	0.569405	-4.94488	7.61913e-07	3.30769e-05	down	TNBC
ENSG00000154822	PLCL2	phospholipase C like 2	protein_coding	23228	1445.51	-1.08499	0.21955	-4.94189	7.73682e-07	3.35008e-05	down	HER2_TNBC
ENSG00000165383	LRRC18	leucine rich repeat containing 18	protein_coding	474354	143.867	-1.73461	0.351422	-4.93598	7.97477e-07	3.44419e-05	down	luminal_TNBC
ENSG00000223865	HLA-DPB1	major histocompatibility complex, class II, DP beta 1	protein_coding	3115	2265.62	-1.41682	0.287155	-4.93398	8.05705e-07	3.47076e-05	down	luminal_TNBC
ENSG00000170370	EMX2	empty spiracles homeobox 2	protein_coding	2018	63.7683	-1.82774	0.37056	-4.93236	8.12405e-07	3.49063e-05	down	HER2_TNBC
ENSG00000169245	CXCL10	C-X-C motif chemokine ligand 10	protein_coding	3627	1683.09	-2.04223	0.415939	-4.90993	9.11099e-07	3.90464e-05	down	HER2_TNBC
ENSG00000163606	CD200R1	CD200 receptor 1	protein_coding	131450	160.524	-1.53507	0.313128	-4.90237	9.46888e-07	4.04764e-05	down	HER2_TNBC
ENSG00000218336	TENM3	teneurin transmembrane protein 3	protein_coding	55714	604.012	-1.77902	0.363042	-4.90031	9.56837e-07	4.07974e-05	down	luminal_HER2_TNBC
ENSG00000128815	WDFY4	WDFY family member 4	protein_coding	57705	2661.47	-1.37672	0.281762	-4.88612	1.02843e-06	4.37385e-05	down	luminal_TNBC
ENSG00000134376	CRB1	crumbs 1, cell polarity complex component	protein_coding	23418	213.986	1.81106	0.370988	4.88172	1.05167e-06	4.46132e-05	up	luminal_TNBC
ENSG00000197971	MBP	myelin basic protein	protein_coding	4155	2272.16	1.68828	0.345989	4.87958	1.06313e-06	4.49853e-05	up	luminal_TNBC
ENSG00000162594	IL23R	interleukin 23 receptor	protein_coding	149233	105.419	-2.70987	0.555987	-4.87398	1.09372e-06	4.60463e-05	down	HER2_TNBC
ENSG00000213886	UBD	ubiquitin D	protein_coding	10537	1546.81	-4.08972	0.839085	-4.87403	1.09347e-06	4.60463e-05	down	luminal_TNBC
ENSG00000105492	SIGLEC6	sialic acid binding Ig like lectin 6	protein_coding	946	31.6251	-4.24738	0.871689	-4.87258	1.1015e-06	4.62575e-05	down	luminal_HER2_TNBC
ENSG00000139194	RBP5	retinol binding protein 5	protein_coding	83758	1067.75	-1.08199	0.222518	-4.8625	1.1591e-06	4.83121e-05	down	HER2_TNBC
ENSG00000188282	RUFY4	RUN and FYVE domain containing 4	protein_coding	285180	108.133	-1.85161	0.380783	-4.86264	1.15832e-06	4.83121e-05	down	HER2_TNBC
ENSG00000187323	DCC	DCC netrin 1 receptor	protein_coding	1630	255.853	-1.87501	0.38574	-4.86081	1.16908e-06	4.8607e-05	down	HER2_TNBC
ENSG00000120262	CCDC170	coiled-coil domain containing 170	protein_coding	80129	242.607	-2.03973	0.41981	-4.85871	1.18156e-06	4.90038e-05	down	HER2_TNBC
ENSG00000197471	SPN	sialophorin	protein_coding	105369247	234.927	-2.06361	0.424847	-4.85729	1.19003e-06	4.9233e-05	down	luminal_HER2_TNBC
ENSG00000175471	MCTP1	multiple C2 and transmembrane domain containing 1	protein_coding	79772	1147.61	-1.11678	0.23004	-4.85474	1.20547e-06	4.97488e-05	down	luminal_HER2_TNBC
ENSG00000157103	SLC6A1	solute carrier family 6 member 1	protein_coding	6529	206.495	1.81841	0.375042	4.84855	1.24364e-06	5.10719e-05	up	luminal_HER2_TNBC
ENSG00000232040	ZBED9	zinc finger BED-type containing 9	protein_coding	114821	408.79	1.60653	0.331727	4.84294	1.27933e-06	5.22803e-05	up	TNBC
ENSG00000177455	CD19	CD19 molecule	protein_coding	930	264.373	-1.97897	0.409036	-4.83813	1.31069e-06	5.34063e-05	down	HER2_TNBC
ENSG00000196684	HSH2D	hematopoietic SH2 domain containing	protein_coding	84941	415.165	-1.73067	0.357781	-4.83725	1.31646e-06	5.34063e-05	down	HER2_TNBC
ENSG00000066032	CTNNA2	catenin alpha 2	protein_coding	1496	27.2185	3.08787	0.638516	4.836	1.32477e-06	5.35877e-05	up	luminal_HER2_TNBC
ENSG00000182492	BGN	biglycan	protein_coding	633	9472.58	-1.06929	0.221129	-4.83561	1.32735e-06	5.35877e-05	down	luminal_HER2_TNBC
ENSG00000130592	LSP1	lymphocyte-specific protein 1	protein_coding	4046	859.1	-1.26723	0.262094	-4.83503	1.33128e-06	5.3617e-05	down	luminal_HER2_TNBC
ENSG00000255819	KLRC4-KLRK1	KLRC4-KLRK1 readthrough	protein_coding		333.417	-2.22597	0.460646	-4.83228	1.34981e-06	5.42325e-05	down	TNBC
ENSG00000112541	PDE10A	phosphodiesterase 10A	protein_coding	10846	469.749	-1.18376	0.245445	-4.82291	1.41479e-06	5.64363e-05	down	HER2_TNBC
ENSG00000120217	CD274	CD274 molecule	protein_coding	29126	268.582	-1.37519	0.285131	-4.82299	1.4142e-06	5.64363e-05	down	HER2_TNBC
ENSG00000188536	HBA2	hemoglobin subunit alpha 2	protein_coding	3040	8592.74	2.21508	0.459437	4.82129	1.42632e-06	5.67609e-05	up	luminal_HER2_TNBC
ENSG00000251493	FOXD1	forkhead box D1	protein_coding	2297	298.187	2.10042	0.436341	4.8137	1.48158e-06	5.86805e-05	up	luminal_HER2_TNBC
ENSG00000151892	GFRA1	GDNF family receptor alpha 1	protein_coding	2674	192.689	-2.52583	0.524907	-4.81195	1.49462e-06	5.90569e-05	down	luminal_HER2_TNBC
ENSG00000103740	ACSBG1	acyl-CoA synthetase bubblegum family member 1	protein_coding	23205	89.4309	2.44754	0.509669	4.80221	1.56927e-06	6.16637e-05	up	luminal_TNBC
ENSG00000137265	IRF4	interferon regulatory factor 4	protein_coding	3662	614.003	-3.18213	0.662682	-4.8019	1.57166e-06	6.16637e-05	down	luminal_HER2_TNBC
ENSG00000074047	GLI2	GLI family zinc finger 2	protein_coding	2736	293.603	-1.84552	0.384577	-4.79883	1.59593e-06	6.23232e-05	down	luminal_HER2_TNBC
ENSG00000156395	SORCS3	sortilin related VPS10 domain containing receptor 3	protein_coding	22986	164.747	2.57578	0.536707	4.79922	1.59281e-06	6.23232e-05	up	luminal_HER2_TNBC
ENSG00000129038	LOXL1	lysyl oxidase like 1	protein_coding	4016	527.592	-1.37907	0.287781	-4.79207	1.65066e-06	6.39384e-05	down	luminal_HER2_TNBC
ENSG00000167749	KLK4	kallikrein related peptidase 4	protein_coding	9622	67.7057	-2.72164	0.567862	-4.79277	1.6449e-06	6.39384e-05	down	luminal_HER2_TNBC
ENSG00000204287	HLA-DRA	major histocompatibility complex, class II, DR alpha	protein_coding	3122	13713.1	-1.2854	0.268202	-4.79266	1.64583e-06	6.39384e-05	down	luminal_TNBC
ENSG00000186417	GLDN	gliomedin	protein_coding	342035	138.987	1.55767	0.325223	4.78954	1.67164e-06	6.45262e-05	up	luminal_HER2_TNBC
ENSG00000213809	KLRK1	killer cell lectin like receptor K1	protein_coding	100528032	250.997	-2.28918	0.47812	-4.78788	1.68553e-06	6.49125e-05	down	luminal_TNBC
ENSG00000177272	KCNA3	potassium voltage-gated channel subfamily A member 3	protein_coding	3738	201.732	-1.85043	0.386537	-4.7872	1.69122e-06	6.49816e-05	down	luminal_HER2_TNBC
ENSG00000117560	FASLG	Fas ligand	protein_coding	356	66.8176	-2.95057	0.616647	-4.78486	1.71111e-06	6.5595e-05	down	luminal_TNBC
ENSG00000129993	CBFA2T3	CBFA2/RUNX1 translocation partner 3	protein_coding	863	121.572	-2.46812	0.515926	-4.78387	1.71952e-06	6.57267e-05	down	HER2_TNBC
ENSG00000187037	GPR141	G protein-coupled receptor 141	protein_coding	353345	25.8361	-2.16091	0.451755	-4.78337	1.72377e-06	6.57267e-05	down	HER2_TNBC
ENSG00000198502	HLA-DRB5	major histocompatibility complex, class II, DR beta 5	protein_coding	3127	4455.06	-1.32119	0.276324	-4.78133	1.74139e-06	6.61491e-05	down	luminal_TNBC
ENSG00000117322	CR2	complement C3d receptor 2	protein_coding	1380	207.372	-2.5896	0.54306	-4.76853	1.85574e-06	7.0333e-05	down	HER2_TNBC
ENSG00000152977	ZIC1	Zic family member 1	protein_coding	7545	328.889	2.1137	0.443434	4.76667	1.87298e-06	7.08259e-05	up	luminal_HER2_TNBC
ENSG00000184672	RALYL	RALY RNA binding protein like	protein_coding	138046	29.8084	3.71998	0.780592	4.76558	1.88308e-06	7.10469e-05	up	TNBC
ENSG00000057657	PRDM1	PR/SET domain 1	protein_coding	639	2133.53	-1.21106	0.254357	-4.76127	1.92377e-06	7.23223e-05	down	luminal_HER2_TNBC
ENSG00000147251	DOCK11	dedicator of cytokinesis 11	protein_coding	139818	3802.09	-1.00734	0.211578	-4.76109	1.92554e-06	7.23223e-05	down	luminal_TNBC
ENSG00000163492	CCDC141	coiled-coil domain containing 141	protein_coding	285025	607.711	-1.69297	0.355711	-4.7594	1.94169e-06	7.27657e-05	down	luminal_HER2_TNBC
ENSG00000227507	LTB	lymphotoxin beta	protein_coding	4050	110.597	-2.69045	0.565477	-4.75784	1.95673e-06	7.31652e-05	down	luminal_HER2_TNBC
ENSG00000134321	RSAD2	radical S-adenosyl methionine domain containing 2	protein_coding	91543	1007.85	-1.46952	0.309306	-4.75103	2.02384e-06	7.55054e-05	down	HER2_TNBC
ENSG00000158246	FAM46B	family with sequence similarity 46 member B	protein_coding	115572	139.807	1.35169	0.284622	4.74907	2.04353e-06	7.60704e-05	up	TNBC
ENSG00000090339	ICAM1	intercellular adhesion molecule 1	protein_coding	3383	976.196	-1.30047	0.273886	-4.74823	2.05208e-06	7.62188e-05	down	HER2_TNBC
ENSG00000163599	CTLA4	cytotoxic T-lymphocyte associated protein 4	protein_coding	1493	265.517	-2.15388	0.453727	-4.74708	2.06375e-06	7.64821e-05	down	luminal_HER2_TNBC
ENSG00000130283	GDF1	growth differentiation factor 1	protein_coding	10715	232.893	1.76515	0.372059	4.74426	2.09267e-06	7.73824e-05	up	luminal_HER2_TNBC
ENSG00000170166	HOXD4	homeobox D4	protein_coding	3233	133.057	-2.93514	0.618774	-4.74347	2.10086e-06	7.7514e-05	down	luminal_HER2_TNBC
ENSG00000104833	TUBB4A	tubulin beta 4A class IVa	protein_coding	10382	1272.36	3.02435	0.637712	4.7425	2.11092e-06	7.77135e-05	up	luminal_HER2_TNBC
ENSG00000137033	IL33	interleukin 33	protein_coding	90865	82.4493	-1.90461	0.402147	-4.73611	2.17862e-06	8.00245e-05	down	luminal_HER2_TNBC
ENSG00000130595	TNNT3	troponin T3, fast skeletal type	protein_coding	7140	166.29	-2.87619	0.607413	-4.73514	2.18899e-06	8.00305e-05	down	luminal_HER2_TNBC
ENSG00000185985	SLITRK2	SLIT and NTRK like family member 2	protein_coding	84631	62.4255	1.87248	0.395473	4.73477	2.19301e-06	8.00305e-05	up	luminal_TNBC
ENSG00000155629	PIK3AP1	phosphoinositide-3-kinase adaptor protein 1	protein_coding	118788	1652.15	-1.13384	0.239595	-4.73234	2.21951e-06	8.08212e-05	down	luminal_TNBC
ENSG00000134516	DOCK2	dedicator of cytokinesis 2	protein_coding	1794	4961.94	-1.30427	0.275779	-4.72942	2.25161e-06	8.18118e-05	down	luminal_HER2_TNBC
ENSG00000136869	TLR4	toll like receptor 4	protein_coding	7099	2065.66	-1.09418	0.231967	-4.71698	2.39376e-06	8.67882e-05	down	TNBC
ENSG00000135314	KHDC1	KH domain containing 1	protein_coding	80759	89.4602	1.34535	0.285617	4.71034	2.47306e-06	8.94691e-05	up	TNBC
ENSG00000100385	IL2RB	interleukin 2 receptor subunit beta	protein_coding	3560	254.991	-1.81576	0.385675	-4.708	2.50162e-06	9.03068e-05	down	luminal_HER2_TNBC
ENSG00000144406	UNC80	unc-80 homolog, NALCN channel complex subunit	protein_coding	285175	472.231	1.77397	0.376891	4.70684	2.51586e-06	9.0625e-05	up	luminal_HER2_TNBC
ENSG00000007372	PAX6	paired box 6	protein_coding	5080	873.802	1.74332	0.370631	4.70367	2.55526e-06	9.16495e-05	up	luminal_HER2_TNBC
ENSG00000105366	SIGLEC8	sialic acid binding Ig like lectin 8	protein_coding	27181	170.288	2.32548	0.494357	4.70406	2.55036e-06	9.16495e-05	up	luminal_HER2_TNBC
ENSG00000151012	SLC7A11	solute carrier family 7 member 11	protein_coding	23657	532.342	1.24036	0.263733	4.70308	2.5626e-06	9.17158e-05	up	luminal_HER2_TNBC
ENSG00000163736	PPBP	pro-platelet basic protein	protein_coding	5473	55.8459	4.57043	0.972667	4.69887	2.61606e-06	9.34292e-05	up	luminal_TNBC
ENSG00000100628	ASB2	ankyrin repeat and SOCS box containing 2	protein_coding	51676	69.1692	-2.80266	0.597192	-4.69306	2.69155e-06	9.592e-05	down	HER2_TNBC
ENSG00000101463	SYNDIG1	synapse differentiation inducing 1	protein_coding	79953	55.6465	-2.24537	0.47938	-4.68391	2.81448e-06	0.000100088	down	TNBC
ENSG00000011465	DCN	decorin	protein_coding	1634	10747.7	-1.39972	0.29911	-4.67961	2.8742e-06	0.000101994	down	luminal_HER2_TNBC
ENSG00000105639	JAK3	Janus kinase 3	protein_coding	3718	1594.06	-1.05332	0.225344	-4.67426	2.95014e-06	0.000104468	down	HER2_TNBC
ENSG00000111783	RFX4	regulatory factor X4	protein_coding	5992	122.578	2.10635	0.450685	4.67366	2.95874e-06	0.00010455	up	luminal_HER2_TNBC
ENSG00000109625	CPZ	carboxypeptidase Z	protein_coding	8532	275.571	-1.71501	0.367038	-4.67257	2.97451e-06	0.000104886	down	HER2_TNBC
ENSG00000174175	SELP	selectin P	protein_coding	6403	168.067	-1.61021	0.344847	-4.66934	3.02166e-06	0.000106324	down	luminal_HER2_TNBC
ENSG00000154736	ADAMTS5	ADAM metallopeptidase with thrombospondin type 1 motif 5	protein_coding	11096	239.686	-1.5151	0.324987	-4.66203	3.13106e-06	0.000109942	down	luminal_HER2_TNBC
ENSG00000137571	SLCO5A1	solute carrier organic anion transporter family member 5A1	protein_coding	81796	222.183	-1.73755	0.3728	-4.66082	3.14952e-06	0.000110359	down	HER2_TNBC
ENSG00000205045	SLFN12L	schlafen family member 12 like	protein_coding	100506736	541.112	-1.41997	0.304728	-4.65978	3.16548e-06	0.000110686	down	luminal_HER2_TNBC
ENSG00000152208	GRID2	glutamate ionotropic receptor delta type subunit 2	protein_coding	2895	150.659	2.73847	0.587746	4.65927	3.17328e-06	0.000110727	up	TNBC
ENSG00000072657	TRHDE	thyrotropin releasing hormone degrading enzyme	protein_coding	29953	267.837	2.73335	0.587606	4.65167	3.29262e-06	0.000114652	up	TNBC
ENSG00000165023	DIRAS2	DIRAS family GTPase 2	protein_coding	54769	85.0614	2.81573	0.60556	4.64979	3.3227e-06	0.000115459	up	luminal_TNBC
ENSG00000182179	UBA7	ubiquitin like modifier activating enzyme 7	protein_coding	7318	2133.65	-1.18249	0.254613	-4.64426	3.41299e-06	0.000118105	down	TNBC
ENSG00000167281	RBFOX3	RNA binding fox-1 homolog 3	protein_coding	146713	42.7087	2.26407	0.487857	4.64085	3.46986e-06	0.000119825	up	luminal_HER2_TNBC
ENSG00000161544	CYGB	cytoglobin	protein_coding	114757	71.4627	-2.16024	0.465886	-4.63685	3.53761e-06	0.000121913	down	luminal_HER2_TNBC
ENSG00000082074	FYB1	FYN binding protein 1	protein_coding	2533	6114.4	-1.30756	0.282479	-4.62887	3.67668e-06	0.000125926	down	HER2_TNBC
ENSG00000177374	HIC1	HIC ZBTB transcriptional repressor 1	protein_coding	3090	223.149	-1.30246	0.281405	-4.6284	3.68493e-06	0.000125951	down	luminal_HER2_TNBC
ENSG00000117228	GBP1	guanylate binding protein 1	protein_coding	2633	14336.6	-1.26394	0.273581	-4.61999	3.83764e-06	0.000130636	down	HER2_TNBC
ENSG00000239961	LILRA4	leukocyte immunoglobulin like receptor A4	protein_coding	23547	117.38	-2.47456	0.535762	-4.61877	3.86019e-06	0.000131137	down	TNBC
ENSG00000197721	CR1L	complement C3b/C4b receptor 1 like	protein_coding	1379	143.276	-1.90937	0.413498	-4.6176	3.88202e-06	0.000131611	down	TNBC
ENSG00000096060	FKBP5	FK506 binding protein 5	protein_coding	2289	5217.48	1.0263	0.222296	4.6168	3.89693e-06	0.000131849	up	TNBC
ENSG00000121361	KCNJ8	potassium voltage-gated channel subfamily J member 8	protein_coding	3764	205.84	-1.19994	0.259991	-4.61534	3.9246e-06	0.00013225	down	luminal_HER2_TNBC
ENSG00000168062	BATF2	basic leucine zipper ATF-like transcription factor 2	protein_coding	116071	81.1798	-1.80752	0.391616	-4.61555	3.92052e-06	0.00013225	down	TNBC
ENSG00000142156	COL6A1	collagen type VI alpha 1 chain	protein_coding	1291	23967.7	-1.07277	0.232494	-4.61417	3.94675e-06	0.000132728	down	luminal_HER2_TNBC
ENSG00000130226	DPP6	dipeptidyl peptidase like 6	protein_coding	1804	93.6633	2.393	0.518991	4.61086	4.00999e-06	0.000134584	up	luminal_TNBC
ENSG00000119714	GPR68	G protein-coupled receptor 68	protein_coding	8111	60.5703	-2.25716	0.490106	-4.60545	4.1158e-06	0.000137583	down	luminal_TNBC
ENSG00000126838	PZP	PZP, alpha-2-macroglobulin like	protein_coding	5858	1043.02	-1.65568	0.359498	-4.60553	4.11411e-06	0.000137583	down	luminal_HER2_TNBC
ENSG00000197992	CLEC9A	C-type lectin domain containing 9A	protein_coding	283420	29.241	-2.76122	0.600119	-4.60112	4.20224e-06	0.000140192	down	TNBC
ENSG00000131094	C1QL1	complement C1q like 1	protein_coding	10882	184.802	2.74273	0.596296	4.59962	4.23263e-06	0.000140925	up	luminal_HER2_TNBC
ENSG00000104321	TRPA1	transient receptor potential cation channel subfamily A member 1	protein_coding	8989	707.252	-1.56129	0.339679	-4.59639	4.29877e-06	0.000142842	down	luminal_HER2_TNBC
ENSG00000144476	ACKR3	atypical chemokine receptor 3	protein_coding	57007	225.696	-1.53024	0.33309	-4.59406	4.34708e-06	0.000144161	down	HER2_TNBC
ENSG00000107295	SH3GL2	SH3 domain containing GRB2 like 2, endophilin A1	protein_coding	6456	63.0286	3.02061	0.657587	4.59348	4.35908e-06	0.000144273	up	luminal_HER2_TNBC
ENSG00000173762	CD7	CD7 molecule	protein_coding	924	65.7614	-2.47989	0.540395	-4.58904	4.45297e-06	0.000147089	down	HER2_TNBC
ENSG00000123329	ARHGAP9	Rho GTPase activating protein 9	protein_coding	64333	875.4	-1.4519	0.316448	-4.58811	4.47282e-06	0.000147453	down	luminal_HER2_TNBC
ENSG00000267477			protein_coding		23.9973	4.14274	0.903691	4.58424	4.55637e-06	0.000149912	up
ENSG00000110876	SELPLG	selectin P ligand	protein_coding	6404	1679.27	-1.23795	0.270168	-4.58215	4.60223e-06	0.000151123	down	luminal_TNBC
ENSG00000102003	SYP	synaptophysin	protein_coding	6855	88.5604	1.75244	0.382604	4.58031	4.64288e-06	0.000152159	up	luminal_TNBC
ENSG00000013725	CD6	CD6 molecule	protein_coding	923	466.909	-1.79346	0.392464	-4.56975	4.88307e-06	0.000159095	down	luminal_HER2_TNBC
ENSG00000147724	FAM135B	family with sequence similarity 135 member B	protein_coding	51059	86.2981	2.41754	0.529355	4.56695	4.94873e-06	0.00016092	up	HER2_TNBC
ENSG00000269897	COMMD3-BMI1	COMMD3-BMI1 readthrough	protein_coding	100532731	1326.82	-1.2198	0.267468	-4.56055	5.10192e-06	0.00016558	down	TNBC
ENSG00000166148	AVPR1A	arginine vasopressin receptor 1A	protein_coding	552	144.551	-1.8719	0.410911	-4.5555	5.22619e-06	0.000169284	down	luminal_HER2_TNBC
ENSG00000159784	FAM131B	family with sequence similarity 131 member B	protein_coding	9715	69.6973	2.00971	0.441817	4.54874	5.39686e-06	0.000174137	up	luminal_TNBC
ENSG00000153012	LGI2	leucine rich repeat LGI family member 2	protein_coding	55203	86.6598	-1.70227	0.374422	-4.54641	5.45685e-06	0.000175734	down	HER2_TNBC
ENSG00000188269	OR7A5	olfactory receptor family 7 subfamily A member 5	protein_coding	26659	97.8123	2.64198	0.581294	4.545	5.49348e-06	0.000176573	up	luminal_TNBC
ENSG00000077522	ACTN2	actinin alpha 2	protein_coding	88	352.769	1.41383	0.311176	4.54348	5.53319e-06	0.000177508	up	luminal_TNBC
ENSG00000118971	CCND2	cyclin D2	protein_coding	894	365.26	-1.24938	0.275296	-4.53832	5.6703e-06	0.000181211	down	luminal_TNBC
ENSG00000186197	EDARADD	EDAR associated death domain	protein_coding	128178	258.905	-2.13701	0.470868	-4.53845	5.667e-06	0.000181211	down	TNBC
ENSG00000155659	VSIG4	V-set and immunoglobulin domain containing 4	protein_coding	11326	2067.4	1.27032	0.280184	4.53388	5.79101e-06	0.000184716	up	HER2_TNBC
ENSG00000168394	TAP1	transporter 1, ATP binding cassette subfamily B member	protein_coding	6890	50427.6	-1.07182	0.237047	-4.52155	6.1389e-06	0.000194698	down	TNBC
ENSG00000136546	SCN7A	sodium voltage-gated channel alpha subunit 7	protein_coding	6332	70.4017	-2.32219	0.513877	-4.51896	6.21452e-06	0.0001956	down	luminal_HER2_TNBC
ENSG00000162894	FCMR	Fc fragment of IgM receptor	protein_coding	9214	405.635	-1.99448	0.441332	-4.51923	6.2065e-06	0.0001956	down	luminal_HER2_TNBC
ENSG00000184144	CNTN2	contactin 2	protein_coding	6900	249.979	1.23352	0.273006	4.51828	6.23429e-06	0.0001956	up	luminal_TNBC
ENSG00000221818	EBF2	early B-cell factor 2	protein_coding	64641	136.802	-1.6547	0.366233	-4.51817	6.23757e-06	0.0001956	down	luminal_HER2_TNBC
ENSG00000134775	FHOD3	formin homology 2 domain containing 3	protein_coding	80206	728.061	-1.25533	0.278034	-4.51504	6.33047e-06	0.000198141	down	luminal_HER2_TNBC
ENSG00000162576	MXRA8	matrix remodeling associated 8	protein_coding	54587	830.903	-1.18563	0.26316	-4.50535	6.62621e-06	0.000206239	down	luminal_TNBC
ENSG00000281887	GIMAP1-GIMAP5	GIMAP1-GIMAP5 readthrough	protein_coding	100527949	138.113	-2.38222	0.529144	-4.50203	6.73083e-06	0.000209106	down	luminal_TNBC
ENSG00000204767	FAM196B	family with sequence similarity 196 member B	protein_coding	100131897	234.887	-1.42393	0.316446	-4.49975	6.80342e-06	0.000210969	down	luminal_HER2_TNBC
ENSG00000204644	ZFP57	ZFP57 zinc finger protein	protein_coding	346171	986.394	1.7127	0.380748	4.49825	6.85138e-06	0.000212063	up	luminal_TNBC
ENSG00000133937	GSC	goosecoid homeobox	protein_coding	145258	49.9069	-2.17879	0.484459	-4.49735	6.88047e-06	0.00021257	down	TNBC
ENSG00000158488	CD1E	CD1e molecule	protein_coding	913	41.3991	-3.30452	0.735059	-4.49558	6.9379e-06	0.000213948	down	luminal_TNBC
ENSG00000111339	ART4	ADP-ribosyltransferase 4 (Dombrock blood group)	protein_coding	420	87.8355	-2.30487	0.513484	-4.48869	7.16617e-06	0.000219771	down	HER2_TNBC
ENSG00000177511	ST8SIA3	ST8 alpha-N-acetyl-neuraminide alpha-2,8-sialyltransferase 3	protein_coding	51046	22.7507	5.11634	1.1416	4.48174	7.40357e-06	0.000225809	up	luminal_TNBC
ENSG00000128383	APOBEC3A	apolipoprotein B mRNA editing enzyme catalytic subunit 3A	protein_coding	200315	71.5738	-1.85371	0.41377	-4.48004	7.46277e-06	0.000226885	down	TNBC
ENSG00000196136	SERPINA3	serpin family A member 3	protein_coding	12	25612.3	1.20863	0.269787	4.47995	7.46601e-06	0.000226885	up	TNBC
ENSG00000146477	SLC22A3	solute carrier family 22 member 3	protein_coding	6581	205.367	-1.78146	0.397815	-4.47811	7.53074e-06	0.000228437	down	luminal_HER2_TNBC
ENSG00000106948	AKNA	AT-hook transcription factor	protein_coding	80709	2635.36	-1.07638	0.240752	-4.47088	7.78973e-06	0.000235208	down	TNBC
ENSG00000135678	CPM	carboxypeptidase M	protein_coding	1368	1052.88	1.15237	0.257761	4.47071	7.79616e-06	0.000235208	up	TNBC
ENSG00000089199	CHGB	chromogranin B	protein_coding	1114	359.556	3.09393	0.69218	4.46984	7.82799e-06	0.000235318	up	luminal_HER2_TNBC
ENSG00000113263	ITK	IL2 inducible T-cell kinase	protein_coding	3702	1080.59	-1.72396	0.385971	-4.46655	7.94913e-06	0.000238274	down	luminal_TNBC
ENSG00000167286	CD3D	CD3d molecule	protein_coding	915	1070.25	-2.83615	0.634998	-4.4664	7.95481e-06	0.000238274	down	luminal_HER2_TNBC
ENSG00000124203	ZNF831	zinc finger protein 831	protein_coding	128611	168.295	-2.09824	0.470082	-4.46356	8.06074e-06	0.000241015	down	luminal_TNBC
ENSG00000123338	NCKAP1L	NCK associated protein 1 like	protein_coding	3071	3672.82	-1.18791	0.266361	-4.45977	8.20467e-06	0.000244443	down	TNBC
ENSG00000113327	GABRG2	gamma-aminobutyric acid type A receptor gamma2 subunit	protein_coding	2566	341.182	1.31537	0.295184	4.45609	8.34669e-06	0.000247728	up	luminal_HER2_TNBC
ENSG00000165168	CYBB	cytochrome b-245 beta chain	protein_coding	1536	5478.31	-1.04617	0.235016	-4.45148	8.52804e-06	0.000252279	down	TNBC
ENSG00000157350	ST3GAL2	ST3 beta-galactoside alpha-2,3-sialyltransferase 2	protein_coding	6483	290.224	-1.1498	0.258324	-4.45099	8.54748e-06	0.000252407	down	luminal_HER2_TNBC
ENSG00000141293	SKAP1	src kinase associated phosphoprotein 1	protein_coding	8631	280.283	-1.6107	0.361956	-4.44997	8.58812e-06	0.00025316	down	luminal_HER2_TNBC
ENSG00000153976	HS3ST3A1	heparan sulfate-glucosamine 3-sulfotransferase 3A1	protein_coding	9953	197.77	-2.23698	0.50292	-4.448	8.66753e-06	0.000255051	down	luminal_HER2_TNBC
ENSG00000106819	ASPN	asporin	protein_coding	54829	1283.15	-1.21502	0.273194	-4.44747	8.68869e-06	0.000255225	down	luminal_HER2_TNBC
ENSG00000185633	NDUFA4L2	NDUFA4, mitochondrial complex associated like 2	protein_coding	56901	181.138	1.74028	0.391589	4.44414	8.82442e-06	0.000258757	up	luminal_HER2_TNBC
ENSG00000090554	FLT3LG	fms related tyrosine kinase 3 ligand	protein_coding	2323	154.793	-1.78258	0.401408	-4.44082	8.96174e-06	0.000262323	down	HER2_TNBC
ENSG00000111801	BTN3A3	butyrophilin subfamily 3 member A3	protein_coding	10384	3956.25	-1.1362	0.256301	-4.43308	9.28963e-06	0.0002705	down	TNBC
ENSG00000171812	COL8A2	collagen type VIII alpha 2 chain	protein_coding	1296	777.005	-1.73875	0.392315	-4.43203	9.33485e-06	0.000271344	down	luminal_HER2_TNBC
ENSG00000163534	FCRL1	Fc receptor like 1	protein_coding	115350	130.392	-2.48136	0.560181	-4.42957	9.44205e-06	0.000273983	down	luminal_TNBC
ENSG00000170542	SERPINB9	serpin family B member 9	protein_coding	5272	456.996	-1.32363	0.299397	-4.42099	9.82512e-06	0.000284112	down	HER2_TNBC
ENSG00000229474	PATL2	PAT1 homolog 2	protein_coding	197135	224.951	-1.32652	0.300086	-4.42049	9.84784e-06	0.000284278	down	HER2_TNBC
ENSG00000152495	CAMK4	calcium/calmodulin dependent protein kinase IV	protein_coding	814	211.367	-1.59574	0.361083	-4.41933	9.90082e-06	0.000284823	down	TNBC
ENSG00000164647	STEAP1	STEAP family member 1	protein_coding	26872	290.331	-1.64215	0.371553	-4.41969	9.88406e-06	0.000284823	down	HER2_TNBC
ENSG00000163737	PF4	platelet factor 4	protein_coding	5196	6.79826	6.33629	1.43426	4.41781	9.97056e-06	0.000286337	up	TNBC
ENSG00000144285	SCN1A	sodium voltage-gated channel alpha subunit 1	protein_coding	6323	1317.27	2.14074	0.484905	4.41475	1.01125e-05	0.000289579	up	luminal_HER2_TNBC
ENSG00000180432	CYP8B1	cytochrome P450 family 8 subfamily B member 1	protein_coding	1582	90.7144	-2.67533	0.606014	-4.41463	1.01181e-05	0.000289579	down	TNBC
ENSG00000100453	GZMB	granzyme B	protein_coding	3002	257.443	-2.47474	0.560661	-4.41396	1.01496e-05	0.000289982	down	HER2_TNBC
ENSG00000175600	SUGCT	succinyl-CoA:glutarate-CoA transferase	protein_coding	79783	455.642	-1.14362	0.259417	-4.40842	1.04126e-05	0.00029598	down	luminal_HER2_TNBC
ENSG00000105808	RASA4	RAS p21 protein activator 4	protein_coding	102724229	2200.62	-1.01365	0.229983	-4.40751	1.04564e-05	0.000296379	down	luminal_HER2_TNBC
ENSG00000132465	JCHAIN	joining chain of multimeric IgA and IgM	protein_coding	3512	7303.3	-2.59746	0.58944	-4.40666	1.04976e-05	0.000296379	down	luminal_HER2_TNBC
ENSG00000140379	BCL2A1	BCL2 related protein A1	protein_coding	597	201.045	-1.33918	0.303876	-4.40699	1.04818e-05	0.000296379	down	TNBC
ENSG00000100055	CYTH4	cytohesin 4	protein_coding	27128	758.989	-1.27072	0.288426	-4.4057	1.05442e-05	0.000297193	down	luminal_HER2_TNBC
ENSG00000197444	OGDHL	oxoglutarate dehydrogenase like	protein_coding	55753	139.555	1.5469	0.351201	4.4046	1.05978e-05	0.000298201	up	luminal_HER2_TNBC
ENSG00000145824	CXCL14	C-X-C motif chemokine ligand 14	protein_coding	9547	309.051	-1.58975	0.361139	-4.40205	1.07233e-05	0.000301227	down	luminal_TNBC
ENSG00000134539	KLRD1	killer cell lectin like receptor D1	protein_coding	3824	221.337	-1.82608	0.414977	-4.40043	1.08037e-05	0.000302974	down	luminal_HER2_TNBC
ENSG00000050628	PTGER3	prostaglandin E receptor 3	protein_coding	5733	85.6453	-2.18833	0.497879	-4.39531	1.10617e-05	0.000309172	down	luminal_HER2_TNBC
ENSG00000142920	AZIN2	antizyme inhibitor 2	protein_coding	113451	453.102	-1.16756	0.265726	-4.39386	1.11354e-05	0.000310714	down	HER2_TNBC
ENSG00000101445	PPP1R16B	protein phosphatase 1 regulatory subunit 16B	protein_coding	26051	484.355	-1.8289	0.416529	-4.39081	1.1293e-05	0.000314587	down	HER2_TNBC
ENSG00000179934	CCR8	C-C motif chemokine receptor 8	protein_coding	1237	39.6881	-2.77132	0.631663	-4.38735	1.1474e-05	0.000318565	down	TNBC
ENSG00000080573	COL5A3	collagen type V alpha 3 chain	protein_coding	50509	1074.45	-1.19175	0.271685	-4.38651	1.15182e-05	0.000319262	down	luminal_HER2_TNBC
ENSG00000181409	AATK	apoptosis associated tyrosine kinase	protein_coding	9625	168.336	1.32915	0.303368	4.38131	1.17965e-05	0.000326436	up	TNBC
ENSG00000105609	LILRB5	leukocyte immunoglobulin like receptor B5	protein_coding	10990	280.682	-1.34164	0.306293	-4.38025	1.18546e-05	0.000327499	down	luminal_HER2_TNBC
ENSG00000115232	ITGA4	integrin subunit alpha 4	protein_coding	3676	2455.32	-1.2037	0.274931	-4.37818	1.19672e-05	0.000330066	down	luminal_HER2_TNBC
ENSG00000123095	BHLHE41	basic helix-loop-helix family member e41	protein_coding	79365	1976.13	-1.00678	0.230004	-4.37724	1.20191e-05	0.000330952	down	TNBC
ENSG00000139767	SRRM4	serine/arginine repetitive matrix 4	protein_coding	84530	140.128	3.01688	0.689725	4.37404	1.2197e-05	0.000334199	up	luminal_TNBC
ENSG00000157873	TNFRSF14	TNF receptor superfamily member 14	protein_coding	8764	767.565	-1.18901	0.272087	-4.36996	1.24268e-05	0.000339937	down	HER2_TNBC
ENSG00000144339	TMEFF2	transmembrane protein with EGF like and two follistatin like domains 2	protein_coding	23671	45.0444	2.86048	0.654811	4.36841	1.25156e-05	0.000341806	up	luminal_TNBC
ENSG00000135472	FAIM2	Fas apoptotic inhibitory molecule 2	protein_coding	23017	132.58	2.16073	0.495316	4.36231	1.28695e-05	0.000349757	up	HER2_TNBC
ENSG00000187955	COL14A1	collagen type XIV alpha 1 chain	protein_coding	7373	5122.98	-1.58261	0.362787	-4.36235	1.28674e-05	0.000349757	down	luminal_HER2_TNBC
ENSG00000008517	IL32	interleukin 32	protein_coding	9235	2422.39	-1.58902	0.364299	-4.36186	1.28961e-05	0.00034991	down	luminal_HER2_TNBC
ENSG00000163554	SPTA1	spectrin alpha, erythrocytic 1	protein_coding	6708	103.85	-2.39655	0.549921	-4.35798	1.31265e-05	0.000355587	down	luminal_TNBC
ENSG00000147138	GPR174	G protein-coupled receptor 174	protein_coding	84636	159.651	-2.71612	0.623698	-4.35486	1.33151e-05	0.00036011	down	luminal_HER2_TNBC
ENSG00000169442	CD52	CD52 molecule	protein_coding	1043	266.642	-1.70118	0.390886	-4.35213	1.34824e-05	0.000364046	down	luminal_HER2_TNBC
ENSG00000170743	SYT9	synaptotagmin 9	protein_coding	143425	61.6666	1.87508	0.431055	4.34999	1.36146e-05	0.000367024	up	TNBC
ENSG00000136490	LIMD2	LIM domain containing 2	protein_coding	80774	115.272	-1.54204	0.35462	-4.34842	1.3712e-05	0.000369052	down	HER2_TNBC
ENSG00000004846	ABCB5	ATP binding cassette subfamily B member 5	protein_coding	340273	126.765	-2.55779	0.588913	-4.34324	1.40399e-05	0.000377272	down	luminal_HER2_TNBC
ENSG00000166501	PRKCB	protein kinase C beta	protein_coding	5579	758.381	-1.26275	0.291212	-4.3362	1.44966e-05	0.000387674	down	HER2_TNBC
ENSG00000170558	CDH2	cadherin 2	protein_coding	1000	1026.21	1.36558	0.314914	4.33636	1.44863e-05	0.000387674	up	luminal_HER2_TNBC
ENSG00000166250	CLMP	CXADR like membrane protein	protein_coding	79827	349.426	-1.13497	0.262018	-4.33165	1.47996e-05	0.000394515	down	luminal_HER2_TNBC
ENSG00000162745	OLFML2B	olfactomedin like 2B	protein_coding	25903	603.099	-1.19764	0.276532	-4.33094	1.48477e-05	0.000395168	down	luminal_HER2_TNBC
ENSG00000112782	CLIC5	chloride intracellular channel 5	protein_coding	53405	83.3321	-2.52193	0.582415	-4.33013	1.49022e-05	0.000395987	down	luminal_TNBC
ENSG00000164308	ERAP2	endoplasmic reticulum aminopeptidase 2	protein_coding	64167	1837.34	-1.17306	0.271099	-4.32705	1.51121e-05	0.000400291	down	luminal_TNBC
ENSG00000140368	PSTPIP1	proline-serine-threonine phosphatase interacting protein 1	protein_coding	9051	364.973	-1.28312	0.297509	-4.31288	1.61142e-05	0.000424816	down	luminal_TNBC
ENSG00000100505	TRIM9	tripartite motif containing 9	protein_coding	114088	380.937	1.60717	0.372817	4.31089	1.62602e-05	0.000427988	up	luminal_HER2_TNBC
ENSG00000198759	EGFL6	EGF like domain multiple 6	protein_coding	25975	310.912	-1.89621	0.440027	-4.3093	1.63774e-05	0.000430395	down	TNBC
ENSG00000077264	PAK3	p21 (RAC1) activated kinase 3	protein_coding	5063	632.171	-1.7131	0.397771	-4.30676	1.65664e-05	0.00043468	down	HER2_TNBC
ENSG00000178860	MSC	musculin	protein_coding	9242	80.6593	-1.59287	0.370122	-4.30364	1.68012e-05	0.00044015	down	luminal_HER2_TNBC
ENSG00000146070	PLA2G7	phospholipase A2 group VII	protein_coding	7941	1359	-1.09099	0.25356	-4.30269	1.68738e-05	0.00044136	down	TNBC
ENSG00000153132	CLGN	calmegin	protein_coding	1047	349.043	1.52732	0.355329	4.29833	1.72086e-05	0.000448713	up	TNBC
ENSG00000157150	TIMP4	TIMP metallopeptidase inhibitor 4	protein_coding	7079	179.357	1.74576	0.406128	4.29855	1.71916e-05	0.000448713	up	TNBC
ENSG00000188859	FAM78B	family with sequence similarity 78 member B	protein_coding	149297	96.1294	-1.49042	0.346789	-4.29777	1.72526e-05	0.000449159	down	luminal_TNBC
ENSG00000125347	IRF1	interferon regulatory factor 1	protein_coding	3659	1717.87	-1.10784	0.257819	-4.29696	1.7316e-05	0.000450109	down	TNBC
ENSG00000075884	ARHGAP15	Rho GTPase activating protein 15	protein_coding	55843	739.547	-1.29668	0.301795	-4.29656	1.73471e-05	0.000450216	down	TNBC
ENSG00000160219	GAB3	GRB2 associated binding protein 3	protein_coding	139716	221.419	-1.33499	0.310807	-4.29523	1.74515e-05	0.000452224	down	luminal_HER2_TNBC
ENSG00000162896	PIGR	polymeric immunoglobulin receptor	protein_coding	5284	642.239	-2.83025	0.659523	-4.29135	1.77588e-05	0.000459157	down	TNBC
ENSG00000240505	TNFRSF13B	TNF receptor superfamily member 13B	protein_coding	23495	59.1994	-2.835	0.660661	-4.29116	1.7774e-05	0.000459157	down	HER2_TNBC
ENSG00000035720	STAP1	signal transducing adaptor family member 1	protein_coding	26228	72.7979	-1.9708	0.459531	-4.28873	1.79701e-05	0.00046208	down	HER2_TNBC
ENSG00000176083	ZNF683	zinc finger protein 683	protein_coding	257101	75.8489	-2.74787	0.640693	-4.28889	1.79566e-05	0.00046208	down	luminal_TNBC
ENSG00000198624	CCDC69	coiled-coil domain containing 69	protein_coding	26112	620.365	-1.36954	0.319298	-4.28923	1.7929e-05	0.00046208	down	luminal_HER2_TNBC
ENSG00000130528	HRC	histidine rich calcium binding protein	protein_coding	3270	214.786	1.70591	0.397859	4.28772	1.80516e-05	0.000463463	up	TNBC
ENSG00000170961	HAS2	hyaluronan synthase 2	protein_coding	3037	288.265	-1.94123	0.452788	-4.28729	1.80864e-05	0.000463644	down	luminal_HER2_TNBC
ENSG00000130303	BST2	bone marrow stromal cell antigen 2	protein_coding	684	1145.65	-1.14495	0.267125	-4.28619	1.81765e-05	0.00046524	down	TNBC
ENSG00000087494	PTHLH	parathyroid hormone like hormone	protein_coding	5744	159.047	-1.968	0.460598	-4.2727	1.93119e-05	0.00049204	down	HER2_TNBC
ENSG00000122224	LY9	lymphocyte antigen 9	protein_coding	4063	181.823	-1.88329	0.440952	-4.27097	1.94629e-05	0.000495133	down	luminal_HER2_TNBC
ENSG00000164530	PI16	peptidase inhibitor 16	protein_coding	221476	126.573	-2.48044	0.580861	-4.27028	1.95231e-05	0.000495912	down	HER2_TNBC
ENSG00000156234	CXCL13	C-X-C motif chemokine ligand 13	protein_coding	10563	723.615	-2.94418	0.68966	-4.26902	1.9633e-05	0.000497946	down	luminal_TNBC
ENSG00000109743	BST1	bone marrow stromal cell antigen 1	protein_coding	683	180.192	-1.37467	0.322068	-4.26826	1.97e-05	0.000498887	down	HER2_TNBC
ENSG00000121797	CCRL2	C-C motif chemokine receptor like 2	protein_coding	9034	56.3509	-1.90377	0.447067	-4.25835	2.05938e-05	0.000517602	down	TNBC
ENSG00000186827	TNFRSF4	TNF receptor superfamily member 4	protein_coding	7293	22.3394	-2.21191	0.519392	-4.25865	2.05662e-05	0.000517602	down	luminal_TNBC
ENSG00000111537	IFNG	interferon gamma	protein_coding	3458	32.37	-2.81456	0.661891	-4.2523	2.11589e-05	0.00053021	down	HER2_TNBC
ENSG00000066336	SPI1	Spi-1 proto-oncogene	protein_coding	6688	867.139	-1.10749	0.26091	-4.24471	2.18877e-05	0.000546834	down	TNBC
ENSG00000169047	IRS1	insulin receptor substrate 1	protein_coding	3667	2211.34	-1.50775	0.355763	-4.23806	2.25456e-05	0.000560755	down	luminal_HER2_TNBC
ENSG00000007314	SCN4A	sodium voltage-gated channel alpha subunit 4	protein_coding	6329	109.503	-2.79986	0.660828	-4.23689	2.26634e-05	0.000561354	down	luminal_HER2_TNBC
ENSG00000119547	ONECUT2	one cut homeobox 2	protein_coding	9480	344.534	1.90799	0.450335	4.23682	2.26705e-05	0.000561354	up	luminal_TNBC
ENSG00000235162	C12orf75	chromosome 12 open reading frame 75	protein_coding	387882	768.318	-1.12339	0.265138	-4.237	2.26529e-05	0.000561354	down	luminal_HER2_TNBC
ENSG00000104213	PDGFRL	platelet derived growth factor receptor like	protein_coding	5157	333.484	-1.73893	0.411	-4.23098	2.32677e-05	0.00057444	down	luminal_HER2_TNBC
ENSG00000178562	CD28	CD28 molecule	protein_coding	940	215.389	-2.13804	0.505514	-4.22943	2.3428e-05	0.000577546	down	luminal_HER2_TNBC
ENSG00000196169	KIF19	kinesin family member 19	protein_coding	124602	69.8987	-1.94449	0.45985	-4.22853	2.35227e-05	0.000579025	down	HER2_TNBC
ENSG00000108511	HOXB6	homeobox B6	protein_coding	3216	59.9716	-1.8425	0.435849	-4.22738	2.36432e-05	0.000580284	down	HER2_TNBC
ENSG00000117215	PLA2G2D	phospholipase A2 group IID	protein_coding	26279	135.848	-2.73921	0.648968	-4.22088	2.43355e-05	0.000596398	down	luminal_HER2_TNBC
ENSG00000188338	SLC38A3	solute carrier family 38 member 3	protein_coding	10991	434.34	1.17612	0.278932	4.2165	2.48119e-05	0.000606296	up	luminal_HER2_TNBC
ENSG00000186487	MYT1L	myelin transcription factor 1 like	protein_coding	23040	66.706	2.40295	0.569957	4.21602	2.48654e-05	0.000606717	up	luminal_HER2_TNBC
ENSG00000079263	SP140	SP140 nuclear body protein	protein_coding	11262	2110.31	-1.1569	0.274537	-4.21402	2.5086e-05	0.000611207	down	luminal_HER2_TNBC
ENSG00000105851	PIK3CG	phosphatidylinositol-4,5-bisphosphate 3-kinase catalytic subunit gamma	protein_coding	5294	1061.5	-1.20503	0.286267	-4.20947	2.55965e-05	0.000622737	down	luminal_HER2_TNBC
ENSG00000175857	GAPT	GRB2 binding adaptor protein, transmembrane	protein_coding	202309	103.764	-2.06763	0.491337	-4.20817	2.5745e-05	0.000625438	down	luminal_HER2_TNBC
ENSG00000184304	PRKD1	protein kinase D1	protein_coding	5587	854.125	-1.06048	0.252326	-4.20284	2.63587e-05	0.000639418	down	TNBC
ENSG00000160307	S100B	S100 calcium binding protein B	protein_coding	6285	914.239	1.45306	0.34592	4.20055	2.66269e-05	0.000644165	up	luminal_HER2_TNBC
ENSG00000169862	CTNND2	catenin delta 2	protein_coding	1501	345.947	1.48374	0.353281	4.19989	2.67045e-05	0.000644754	up	TNBC
ENSG00000108691	CCL2	C-C motif chemokine ligand 2	protein_coding	6347	496.309	-1.20691	0.287486	-4.19815	2.69106e-05	0.000646579	down	TNBC
ENSG00000121898	CPXM2	carboxypeptidase X, M14 family member 2	protein_coding	119587	846.44	-1.58788	0.378243	-4.19803	2.69247e-05	0.000646579	down	luminal_HER2_TNBC
ENSG00000196126	HLA-DRB1	major histocompatibility complex, class II, DR beta 1	protein_coding	3123	12208.5	-1.20979	0.288259	-4.19689	2.706e-05	0.000647968	down	luminal_TNBC
ENSG00000003400	CASP10	caspase 10	protein_coding	843	1045.15	-1.32812	0.316627	-4.19458	2.7338e-05	0.000653099	down	luminal_TNBC
ENSG00000144821	MYH15	myosin heavy chain 15	protein_coding	22989	271.222	1.7901	0.426777	4.19446	2.73525e-05	0.000653099	up	TNBC
ENSG00000143473	KCNH1	potassium voltage-gated channel subfamily H member 1	protein_coding	3756	115.261	1.7258	0.411722	4.19167	2.76907e-05	0.000660231	up	TNBC
ENSG00000162383	SLC1A7	solute carrier family 1 member 7	protein_coding	6512	25.8899	-2.73796	0.654321	-4.18443	2.85887e-05	0.000678739	down	luminal_TNBC
ENSG00000156925	ZIC3	Zic family member 3	protein_coding	7547	48.3341	2.9013	0.694415	4.17805	2.94021e-05	0.000695827	up	luminal_TNBC
ENSG00000100095	SEZ6L	seizure related 6 homolog like	protein_coding	23544	43.1065	3.37896	0.810245	4.17029	3.04214e-05	0.000716146	up	TNBC
ENSG00000005108	THSD7A	thrombospondin type 1 domain containing 7A	protein_coding	221981	578.585	-1.13243	0.2716	-4.16949	3.05277e-05	0.000716628	down	TNBC
ENSG00000204165	CXorf65	chromosome X open reading frame 65	protein_coding	158830	45.8221	-2.45443	0.588819	-4.1684	3.06744e-05	0.000719063	down	TNBC
ENSG00000182463	TSHZ2	teashirt zinc finger homeobox 2	protein_coding	128553	904.874	-2.23902	0.537804	-4.16326	3.13734e-05	0.000731345	down	luminal_HER2_TNBC
ENSG00000186231	KLHL32	kelch like family member 32	protein_coding	114792	64.9393	2.27604	0.546684	4.16336	3.13598e-05	0.000731345	up	luminal_TNBC
ENSG00000205755	CRLF2	cytokine receptor like factor 2	protein_coding	64109	25.0353	-2.91325	0.700011	-4.16172	3.15864e-05	0.000735286	down	luminal_TNBC
ENSG00000132932	ATP8A2	ATPase phospholipid transporting 8A2	protein_coding	51761	287.748	1.82474	0.438511	4.16122	3.16546e-05	0.000735849	up	TNBC
ENSG00000120885	CLU	clusterin	protein_coding	1191	15230.2	1.02697	0.246863	4.1601	3.18105e-05	0.000738446	up	luminal_HER2_TNBC
ENSG00000149403	GRIK4	glutamate ionotropic receptor kainate type subunit 4	protein_coding	2900	56.0971	1.58063	0.380011	4.15943	3.19048e-05	0.000739606	up	TNBC
ENSG00000179144	GIMAP7	GTPase, IMAP family member 7	protein_coding	168537	629.636	-1.47129	0.354018	-4.15597	3.23906e-05	0.000748792	down	luminal_HER2_TNBC
ENSG00000102096	PIM2	Pim-2 proto-oncogene, serine/threonine kinase	protein_coding	11040	432.475	-1.40726	0.339181	-4.14901	3.33923e-05	0.000770883	down	TNBC
ENSG00000125869	LAMP5	lysosomal associated membrane protein family member 5	protein_coding	24141	81.5372	-1.6281	0.392839	-4.14444	3.40645e-05	0.000783155	down	HER2_TNBC
ENSG00000173198	CYSLTR1	cysteinyl leukotriene receptor 1	protein_coding	10800	93.2415	-1.11474	0.269443	-4.1372	3.51577e-05	0.000804966	down	TNBC
ENSG00000157851	DPYSL5	dihydropyrimidinase like 5	protein_coding	56896	106.072	1.86538	0.450987	4.1362	3.53097e-05	0.000807341	up	luminal_HER2_TNBC
ENSG00000277363	SRCIN1	SRC kinase signaling inhibitor 1	protein_coding	80725	789.221	1.08961	0.263622	4.13322	3.57709e-05	0.000816768	up	TNBC
ENSG00000109956	B3GAT1	beta-1,3-glucuronyltransferase 1	protein_coding	27087	50.9082	2.05491	0.497246	4.13258	3.58708e-05	0.000817933	up	luminal_TNBC
ENSG00000178115	GOLGA8Q	golgin A8 family member Q	protein_coding	728047	874.083	-1.34672	0.326051	-4.1304	3.62139e-05	0.000824631	down	TNBC
ENSG00000133321	RARRES3	retinoic acid receptor responder 3	protein_coding	5920	809.376	-1.48287	0.359358	-4.12645	3.68407e-05	0.000837762	down	TNBC
ENSG00000183087	GAS6	growth arrest specific 6	protein_coding	2621	2068.34	-1.14401	0.2774	-4.12403	3.72293e-05	0.000845449	down	luminal_HER2_TNBC
ENSG00000110324	IL10RA	interleukin 10 receptor subunit alpha	protein_coding	3587	6052.36	-1.21064	0.293739	-4.12148	3.7645e-05	0.000853728	down	luminal_HER2_TNBC
ENSG00000177409	SAMD9L	sterile alpha motif domain containing 9 like	protein_coding	219285	4691.79	-1.03969	0.252436	-4.11864	3.81119e-05	0.000863146	down	TNBC
ENSG00000149131	SERPING1	serpin family G member 1	protein_coding	710	20790.3	-1.12108	0.272319	-4.11681	3.84159e-05	0.000868853	down	HER2_TNBC
ENSG00000137285	TUBB2B	tubulin beta 2B class IIb	protein_coding	347733	4971.34	1.25301	0.304742	4.1117	3.92764e-05	0.000887115	up	luminal_HER2_TNBC
ENSG00000222036	POTEM	POTE ankyrin domain family member M	protein_coding	641455	191.552	-2.78197	0.676789	-4.11055	3.9472e-05	0.000890332	down	TNBC
ENSG00000101405	OXT	oxytocin/neurophysin I prepropeptide	protein_coding	5020	19.5597	-2.53996	0.618303	-4.10795	3.99189e-05	0.000897988	down	HER2_TNBC
ENSG00000114757	PEX5L	peroxisomal biogenesis factor 5 like	protein_coding	51555	132.235	1.90521	0.464357	4.1029	4.08001e-05	0.000915347	up	luminal_TNBC
ENSG00000079215	SLC1A3	solute carrier family 1 member 3	protein_coding	6507	2383.59	1.10687	0.269822	4.10221	4.09226e-05	0.000916505	up	luminal_TNBC
ENSG00000152766	ANKRD22	ankyrin repeat domain 22	protein_coding	118932	148.782	-1.53187	0.373447	-4.10199	4.09614e-05	0.000916505	down	TNBC
ENSG00000164736	SOX17	SRY-box 17	protein_coding	64321	64.7289	-1.44036	0.351173	-4.10156	4.10382e-05	0.000916996	down	luminal_TNBC
ENSG00000141753	IGFBP4	insulin like growth factor binding protein 4	protein_coding	3487	1049.12	-1.21113	0.295461	-4.09913	4.14713e-05	0.00092312	down	luminal_HER2_TNBC
ENSG00000167483	FAM129C	family with sequence similarity 129 member C	protein_coding	199786	245.004	-1.48858	0.363145	-4.09912	4.14715e-05	0.00092312	down	HER2_TNBC
ENSG00000174123	TLR10	toll like receptor 10	protein_coding	81793	106.686	-2.36803	0.577696	-4.09909	4.1478e-05	0.00092312	down	HER2_TNBC
ENSG00000197536	C5orf56	chromosome 5 open reading frame 56	protein_coding	441108	471.176	-1.10322	0.269349	-4.09586	4.20599e-05	0.000933584	down	HER2_TNBC
ENSG00000115266	APC2	APC2, WNT signaling pathway regulator	protein_coding	10297	197.086	1.3018	0.31817	4.09152	4.28559e-05	0.000949991	up	luminal_HER2_TNBC
ENSG00000113319	RASGRF2	Ras protein specific guanine nucleotide releasing factor 2	protein_coding	5924	1034.77	-1.05573	0.258183	-4.08907	4.33111e-05	0.000957542	down	HER2_TNBC
ENSG00000147443	DOK2	docking protein 2	protein_coding	9046	151.381	-1.50437	0.368285	-4.08481	4.41136e-05	0.000973996	down	luminal_HER2_TNBC
ENSG00000068079	IFI35	interferon induced protein 35	protein_coding	3430	393.308	-1.31006	0.320757	-4.08428	4.42137e-05	0.000974917	down	TNBC
ENSG00000173040	EVC2	EvC ciliary complex subunit 2	protein_coding	132884	788.614	-1.0803	0.264844	-4.079	4.52302e-05	0.000996017	down	luminal_HER2_TNBC
ENSG00000101955	SRPX	sushi repeat containing protein, X-linked	protein_coding	8406	357.131	-1.47552	0.362283	-4.07284	4.64425e-05	0.00101588	down	luminal_HER2_TNBC
ENSG00000187474	FPR3	formyl peptide receptor 3	protein_coding	2359	488.377	-1.18909	0.291969	-4.07264	4.64824e-05	0.00101588	down	luminal_HER2_TNBC
ENSG00000112902	SEMA5A	semaphorin 5A	protein_coding	9037	1235.89	-1.1962	0.293794	-4.07158	4.66959e-05	0.00101624	down	luminal_HER2_TNBC
ENSG00000143786	CNIH3	cornichon family AMPA receptor auxiliary protein 3	protein_coding	149111	41.3762	-1.69774	0.416966	-4.07166	4.66801e-05	0.00101624	down	luminal_HER2_TNBC
ENSG00000205277	MUC12	mucin 12, cell surface associated	protein_coding	10071	4766.7	-1.29748	0.318655	-4.07172	4.66668e-05	0.00101624	down	luminal_HER2_TNBC
ENSG00000122176	FMOD	fibromodulin	protein_coding	2331	289.447	-1.5243	0.374617	-4.06895	4.72254e-05	0.00102643	down	luminal_TNBC
ENSG00000160654	CD3G	CD3g molecule	protein_coding	917	407.047	-2.53839	0.624298	-4.06598	4.78303e-05	0.00103823	down	luminal_HER2_TNBC
ENSG00000138795	LEF1	lymphoid enhancer binding factor 1	protein_coding	51176	846.584	-1.2788	0.314809	-4.06214	4.86258e-05	0.00105413	down	TNBC
ENSG00000150687	PRSS23	protease, serine 23	protein_coding	11098	1298.97	-1.07462	0.264665	-4.06032	4.90063e-05	0.001061	down	luminal_TNBC
ENSG00000170925	TEX13B	testis expressed 13B	protein_coding	56156	22.022	-3.03956	0.748691	-4.05984	4.91066e-05	0.00106172	down	TNBC
ENSG00000113140	SPARC	secreted protein acidic and cysteine rich	protein_coding	6678	21061.9	-1.11154	0.274123	-4.05489	5.01574e-05	0.00107893	down	luminal_TNBC
ENSG00000120280	CXorf21	chromosome X open reading frame 21	protein_coding	80231	59.4165	-1.97613	0.487904	-4.05023	5.11673e-05	0.00109924	down	luminal_HER2_TNBC
ENSG00000155816	FMN2	formin 2	protein_coding	56776	163.276	1.71153	0.42279	4.04819	5.16148e-05	0.00110743	up	luminal_HER2_TNBC
ENSG00000167676	PLIN4	perilipin 4	protein_coding	729359	1504.03	-1.1458	0.283361	-4.0436	5.26366e-05	0.00112791	down	luminal_HER2_TNBC
ENSG00000229676	ZNF492	zinc finger protein 492	protein_coding	57615	943.047	1.03194	0.255291	4.04221	5.29506e-05	0.00113318	up	TNBC
ENSG00000154262	ABCA6	ATP binding cassette subfamily A member 6	protein_coding	23460	1361.08	-1.34585	0.333066	-4.0408	5.32697e-05	0.00113855	down	luminal_HER2_TNBC
ENSG00000266094	RASSF5	Ras association domain family member 5	protein_coding	83593	639.434	-1.25203	0.309915	-4.0399	5.34736e-05	0.00114145	down	TNBC
ENSG00000070182	SPTB	spectrin beta, erythrocytic	protein_coding	6710	689.769	1.16808	0.289193	4.03909	5.36589e-05	0.00114395	up	TNBC
ENSG00000182162	P2RY8	P2Y receptor family member 8	protein_coding	286530	176.948	-2.28164	0.564977	-4.03847	5.38008e-05	0.00114551	down	luminal_HER2_TNBC
ENSG00000188883	KLRG2	killer cell lectin like receptor G2	protein_coding	346689	217.494	1.11316	0.275808	4.03601	5.43689e-05	0.00115466	up	HER2_TNBC
ENSG00000160791	CCR5	C-C motif chemokine receptor 5 (gene/pseudogene)	protein_coding	1234	126.001	-1.59919	0.396495	-4.03332	5.49942e-05	0.00116204	down	HER2_TNBC
ENSG00000136514	RTP4	receptor transporter protein 4	protein_coding	64108	313.189	-1.63986	0.406887	-4.03027	5.57127e-05	0.00117302	down	HER2_TNBC
ENSG00000144331	ZNF385B	zinc finger protein 385B	protein_coding	151126	125.198	-1.90762	0.47333	-4.03022	5.57242e-05	0.00117302	down	TNBC
ENSG00000142961	MOB3C	MOB kinase activator 3C	protein_coding	148932	350.391	-1.18613	0.294651	-4.02556	5.68404e-05	0.00119351	down	TNBC
ENSG00000146352	CLVS2	clavesin 2	protein_coding	134829	61.34	4.13805	1.02889	4.02184	5.77442e-05	0.00120801	up	HER2_TNBC
ENSG00000093072	ADA2	adenosine deaminase 2	protein_coding	51816	1086.21	-1.16096	0.289419	-4.01134	6.03741e-05	0.00125665	down	HER2_TNBC
ENSG00000103522	IL21R	interleukin 21 receptor	protein_coding	50615	172.285	-1.52679	0.380727	-4.0102	6.06678e-05	0.00125963	down	HER2_TNBC
ENSG00000127530	OR7C1	olfactory receptor family 7 subfamily C member 1	protein_coding	26664	150.85	2.07124	0.516575	4.00956	6.08317e-05	0.00126147	up	TNBC
ENSG00000176641	RNF152	ring finger protein 152	protein_coding	220441	119.424	1.19835	0.298991	4.00797	6.12432e-05	0.00126685	up	TNBC
ENSG00000170190	SLC16A5	solute carrier family 16 member 5	protein_coding	9121	243.981	-1.11383	0.277984	-4.00681	6.15434e-05	0.00126992	down	TNBC
ENSG00000170571	EMB	embigin	protein_coding	133418	817.69	-1.28586	0.320896	-4.0071	6.14681e-05	0.00126992	down	luminal_HER2_TNBC
ENSG00000124935	SCGB1D2	secretoglobin family 1D member 2	protein_coding	10647	259.63	2.11782	0.528805	4.00491	6.20406e-05	0.0012755	up	TNBC
ENSG00000204257	HLA-DMA	major histocompatibility complex, class II, DM alpha	protein_coding	3108	1583.57	-1.14459	0.285798	-4.0049	6.20426e-05	0.0012755	down	TNBC
ENSG00000243955	GSTA1	glutathione S-transferase alpha 1	protein_coding	2938	458.766	1.96686	0.491362	4.00288	6.25762e-05	0.00128489	up	TNBC
ENSG00000108700	CCL8	C-C motif chemokine ligand 8	protein_coding	6355	79.8691	-2.14963	0.537064	-4.00256	6.26599e-05	0.00128503	down	TNBC
ENSG00000131831	RAI2	retinoic acid induced 2	protein_coding	10742	88.9274	-1.52714	0.38178	-4.00005	6.33288e-05	0.00129557	down	HER2_TNBC
ENSG00000132464	ENAM	enamelin	protein_coding	10117	75.4525	-2.59532	0.649398	-3.99649	6.42878e-05	0.00131358	down	luminal_HER2_TNBC
ENSG00000213190	MLLT11	MLLT11, transcription factor 7 cofactor	protein_coding	10962	120.555	1.20878	0.302525	3.99562	6.45255e-05	0.00131683	up	TNBC
ENSG00000205810	KLRC3	killer cell lectin like receptor C3	protein_coding	3823	60.6942	-2.20327	0.551491	-3.99512	6.46604e-05	0.00131797	down	HER2_TNBC
ENSG00000102245	CD40LG	CD40 ligand	protein_coding	959	94.3246	-1.90408	0.477149	-3.99054	6.59234e-05	0.00134207	down	HER2_TNBC
ENSG00000091831	ESR1	estrogen receptor 1	protein_coding	2099	831.159	-1.15214	0.288757	-3.98999	6.60763e-05	0.00134355	down	luminal_TNBC
ENSG00000255863			protein_coding		22.212	11.8104	2.96365	3.9851	6.74525e-05	0.00136821	up
ENSG00000242574	HLA-DMB	major histocompatibility complex, class II, DM beta	protein_coding	3109	380.118	-1.29813	0.325898	-3.98324	6.79833e-05	0.00137563	down	luminal_HER2_TNBC
ENSG00000165443	PHYHIPL	phytanoyl-CoA 2-hydroxylase interacting protein like	protein_coding	84457	78.9827	1.94651	0.488753	3.98262	6.81608e-05	0.00137756	up	luminal_TNBC
ENSG00000257743	MGAM2	maltase-glucoamylase 2 (putative)	protein_coding	93432	2122.98	-1.47903	0.371538	-3.98083	6.86754e-05	0.00138461	down	TNBC
ENSG00000136286	MYO1G	myosin IG	protein_coding	64005	828.506	-1.46741	0.36866	-3.98039	6.88012e-05	0.00138547	down	luminal_HER2_TNBC
ENSG00000025423	HSD17B6	hydroxysteroid 17-beta dehydrogenase 6	protein_coding	8630	164.693	-1.35607	0.3408	-3.97909	6.91807e-05	0.00139144	down	HER2_TNBC
ENSG00000113532	ST8SIA4	ST8 alpha-N-acetyl-neuraminide alpha-2,8-sialyltransferase 4	protein_coding	7903	459.563	-1.05169	0.26446	-3.97675	6.98626e-05	0.00140346	down	luminal_HER2_TNBC
ENSG00000183486	MX2	MX dynamin like GTPase 2	protein_coding	4600	2171.98	-1.13288	0.285035	-3.97454	7.05152e-05	0.00141346	down	HER2_TNBC
ENSG00000169495	HTRA4	HtrA serine peptidase 4	protein_coding	203100	74.4095	-1.45026	0.364942	-3.97394	7.06936e-05	0.00141506	down	TNBC
ENSG00000112149	CD83	CD83 molecule	protein_coding	9308	480.297	-1.19253	0.300136	-3.9733	7.08849e-05	0.00141719	down	HER2_TNBC
ENSG00000139737	SLAIN1	SLAIN motif family member 1	protein_coding	122060	531.437	1.16661	0.293933	3.96895	7.2189e-05	0.00143959	up	luminal_TNBC
ENSG00000163563	MNDA	myeloid cell nuclear differentiation antigen	protein_coding	4332	254.531	-1.0007	0.252148	-3.96871	7.22635e-05	0.00143959	down	TNBC
ENSG00000174740	PABPC5	poly(A) binding protein cytoplasmic 5	protein_coding	140886	35.79	-2.2365	0.563723	-3.96737	7.2669e-05	0.00144594	down	TNBC
ENSG00000170456	DENND5B	DENN domain containing 5B	protein_coding	160518	1064.43	-1.07013	0.270112	-3.96182	7.43807e-05	0.00147648	down	HER2_TNBC
ENSG00000186407	CD300E	CD300e molecule	protein_coding	342510	102.504	-2.01411	0.508713	-3.95924	7.51898e-05	0.00149077	down	luminal_TNBC
ENSG00000183246	RIMBP3C	RIMS binding protein 3C	protein_coding	150221	194.83	-2.00807	0.50743	-3.95734	7.579e-05	0.00149735	down	TNBC
ENSG00000102524	TNFSF13B	TNF superfamily member 13b	protein_coding	10673	560.657	-1.08889	0.275686	-3.94974	7.82376e-05	0.00153918	down	HER2_TNBC
ENSG00000109846	CRYAB	crystallin alpha B	protein_coding	1410	10069.8	1.26192	0.319571	3.94879	7.85471e-05	0.00153918	up	luminal_HER2_TNBC
ENSG00000122679	RAMP3	receptor activity modifying protein 3	protein_coding	10268	117.157	-1.80518	0.457103	-3.94917	7.84222e-05	0.00153918	down	HER2_TNBC
ENSG00000125462	C1orf61	chromosome 1 open reading frame 61	protein_coding	10485	212.756	1.91892	0.485875	3.9494	7.83472e-05	0.00153918	up	luminal_HER2_TNBC
ENSG00000146216	TTBK1	tau tubulin kinase 1	protein_coding	84630	46.0612	1.96461	0.497445	3.9494	7.83481e-05	0.00153918	up	HER2_TNBC
ENSG00000171631	P2RY6	pyrimidinergic receptor P2Y6	protein_coding	5031	164.981	-1.32137	0.334766	-3.94713	7.90936e-05	0.00154436	down	TNBC
ENSG00000047457	CP	ceruloplasmin	protein_coding	1356	5493.43	1.27147	0.322193	3.9463	7.93667e-05	0.00154788	up	luminal_TNBC
ENSG00000179344	HLA-DQB1	major histocompatibility complex, class II, DQ beta 1	protein_coding	3119	1789.64	-1.10586	0.280321	-3.94497	7.98091e-05	0.0015547	down	HER2_TNBC
ENSG00000168071	CCDC88B	coiled-coil domain containing 88B	protein_coding	283234	634.506	-1.09919	0.279218	-3.93665	8.26275e-05	0.00160213	down	TNBC
ENSG00000198626	RYR2	ryanodine receptor 2	protein_coding	6262	4586.99	1.17832	0.299392	3.93572	8.29482e-05	0.00160462	up	TNBC
ENSG00000140945	CDH13	cadherin 13	protein_coding	1012	648.362	-1.43261	0.364053	-3.93518	8.31328e-05	0.00160634	down	luminal_TNBC
ENSG00000169418	NPR1	natriuretic peptide receptor 1	protein_coding	4881	279.13	-1.53464	0.390409	-3.93086	8.46434e-05	0.00163364	down	luminal_HER2_TNBC
ENSG00000053328	METTL24	methyltransferase like 24	protein_coding	728464	30.4808	-1.85155	0.472137	-3.92163	8.79511e-05	0.00168372	down	TNBC
ENSG00000107518	ATRNL1	attractin like 1	protein_coding	26033	476.199	1.36161	0.347962	3.9131	9.11186e-05	0.00173853	up	TNBC
ENSG00000087237	CETP	cholesteryl ester transfer protein	protein_coding	1071	638.373	-1.48397	0.379505	-3.91029	9.21862e-05	0.0017569	down	HER2_TNBC
ENSG00000213088	ACKR1	atypical chemokine receptor 1 (Duffy blood group)	protein_coding	2532	102.801	-2.25434	0.5779	-3.90091	9.58311e-05	0.00182221	down	luminal_TNBC
ENSG00000154975	CA10	carbonic anhydrase 10	protein_coding	56934	39.0282	3.58514	0.919206	3.90025	9.60928e-05	0.00182511	up	luminal_HER2_TNBC
ENSG00000138316	ADAMTS14	ADAM metallopeptidase with thrombospondin type 1 motif 14	protein_coding	140766	474.691	-1.02385	0.262854	-3.89513	9.8147e-05	0.00185779	down	TNBC
ENSG00000095917	TPSD1	tryptase delta 1	protein_coding	23430	23.78	-3.10111	0.796243	-3.89468	9.8329e-05	0.00185855	down	luminal_HER2_TNBC
ENSG00000110777	POU2AF1	POU class 2 associating factor 1	protein_coding	5450	524.914	-2.28707	0.588064	-3.88916	0.000100594	0.00189551	down	luminal_HER2_TNBC
ENSG00000136250	AOAH	acyloxyacyl hydrolase	protein_coding	313	1364.79	-1.13155	0.291064	-3.88764	0.000101224	0.00190096	down	HER2_TNBC
ENSG00000164318	EGFLAM	EGF like, fibronectin type III and laminin G domains	protein_coding	133584	298.875	-1.19452	0.30726	-3.88765	0.00010122	0.00190096	down	luminal_HER2_TNBC
ENSG00000206538	VGLL3	vestigial like family member 3	protein_coding	389136	384.092	-1.15615	0.297366	-3.88796	0.00010109	0.00190096	down	luminal_HER2_TNBC
ENSG00000204131	NHSL2	NHS like 2	protein_coding	340527	519.742	-1.11201	0.286362	-3.88325	0.00010307	0.0019313	down	luminal_HER2_TNBC
ENSG00000206047	DEFA1	defensin alpha 1	protein_coding	1667	21.3744	3.77807	0.973471	3.88103	0.000104016	0.00194684	up	TNBC
ENSG00000132840	BHMT2	betaine--homocysteine S-methyltransferase 2	protein_coding	23743	177.213	-1.40501	0.362235	-3.87873	0.000105003	0.00196091	down	TNBC
ENSG00000115604	IL18R1	interleukin 18 receptor 1	protein_coding	8809	256.772	-1.56759	0.404292	-3.87736	0.000105595	0.00196978	down	luminal_HER2_TNBC
ENSG00000105967	TFEC	transcription factor EC	protein_coding	22797	664.125	-1.07833	0.278355	-3.87396	0.000107082	0.00199528	down	HER2_TNBC
ENSG00000110427	KIAA1549L	KIAA1549 like	protein_coding	25758	2402.06	-1.06662	0.275359	-3.87356	0.000107256	0.00199631	down	HER2_TNBC
ENSG00000130294	KIF1A	kinesin family member 1A	protein_coding	547	1782.4	1.9788	0.511289	3.87022	0.000108737	0.00202161	up	luminal_HER2_TNBC
ENSG00000106571	GLI3	GLI family zinc finger 3	protein_coding	2737	5705.92	-1.17533	0.303826	-3.86844	0.000109536	0.00203421	down	HER2_TNBC
ENSG00000092758	COL9A3	collagen type IX alpha 3 chain	protein_coding	1299	2823.97	1.1409	0.295133	3.86571	0.000110768	0.0020548	up	TNBC
ENSG00000222009	BTBD19	BTB domain containing 19	protein_coding	149478	468.672	-1.02897	0.26641	-3.86236	0.000112299	0.00207859	down	luminal_HER2_TNBC
ENSG00000137841	PLCB2	phospholipase C beta 2	protein_coding	5330	1612.72	-1.01146	0.261955	-3.8612	0.00011283	0.0020861	down	TNBC
ENSG00000271503	CCL5	C-C motif chemokine ligand 5	protein_coding	6352	610.539	-1.5619	0.404583	-3.86053	0.000113144	0.00208959	down	luminal_TNBC
ENSG00000022355	GABRA1	gamma-aminobutyric acid type A receptor alpha1 subunit	protein_coding	2554	65.614	3.0982	0.803479	3.85598	0.000115265	0.00212407	up	luminal_TNBC
ENSG00000135643	KCNMB4	potassium calcium-activated channel subfamily M regulatory beta subunit 4	protein_coding	27345	63.8643	1.57957	0.409638	3.85601	0.000115252	0.00212407	up	luminal_TNBC
ENSG00000180447	GAS1	growth arrest specific 1	protein_coding	2619	778.53	-1.68891	0.438575	-3.85091	0.000117679	0.00216617	down	luminal_HER2_TNBC
ENSG00000197057	DTHD1	death domain containing 1	protein_coding	401124	168.429	-2.47913	0.644941	-3.84396	0.000121066	0.00222607	down	luminal_TNBC
ENSG00000105383	CD33	CD33 molecule	protein_coding	945	125.355	-1.72675	0.449348	-3.8428	0.000121638	0.00223334	down	TNBC
ENSG00000185897	FFAR3	free fatty acid receptor 3	protein_coding	2865	39.2849	-3.14876	0.819431	-3.84262	0.000121729	0.00223334	down	HER2_TNBC
ENSG00000070915	SLC12A3	solute carrier family 12 member 3	protein_coding	6559	101.308	-2.88804	0.751876	-3.84111	0.000122481	0.00224468	down	luminal_HER2_TNBC
ENSG00000123360	PDE1B	phosphodiesterase 1B	protein_coding	5153	190.198	-1.13724	0.296116	-3.84052	0.000122775	0.0022476	down	HER2_TNBC
ENSG00000073737	DHRS9	dehydrogenase/reductase 9	protein_coding	10170	32.7495	-2.26654	0.590256	-3.83993	0.000123067	0.00225049	down	TNBC
ENSG00000079841	RIMS1	regulating synaptic membrane exocytosis 1	protein_coding	22999	1409.1	1.5611	0.406584	3.83955	0.000123258	0.00225151	up	TNBC
ENSG00000136274	NACAD	NAC alpha domain containing	protein_coding	23148	250.488	1.18327	0.308237	3.83883	0.00012362	0.00225565	up	luminal_TNBC
ENSG00000114771	AADAC	arylacetamide deacetylase	protein_coding	13	52.8963	-2.65855	0.692777	-3.83753	0.000124279	0.00226417	down	luminal_HER2_TNBC
ENSG00000168079	SCARA5	scavenger receptor class A member 5	protein_coding	286133	67.7365	-2.20066	0.573509	-3.83718	0.000124455	0.00226417	down	luminal_TNBC
ENSG00000186854	TRABD2A	TraB domain containing 2A	protein_coding	129293	79.9355	-1.46355	0.381739	-3.8339	0.000126129	0.00229143	down	HER2_TNBC
ENSG00000187912	CLEC17A	C-type lectin domain containing 17A	protein_coding	388512	116.489	-2.17379	0.567139	-3.8329	0.000126642	0.00229825	down	HER2_TNBC
ENSG00000158714	SLAMF8	SLAM family member 8	protein_coding	56833	275.128	-1.10234	0.28765	-3.83223	0.000126989	0.00230205	down	luminal_TNBC
ENSG00000007129	CEACAM21	carcinoembryonic antigen related cell adhesion molecule 21	protein_coding	90273	62.4079	-1.73157	0.451981	-3.83106	0.000127593	0.00230379	down	TNBC
ENSG00000146021	KLHL3	kelch like family member 3	protein_coding	26249	352.25	-1.05306	0.274836	-3.83157	0.000127326	0.00230379	down	HER2_TNBC
ENSG00000168928	CTRB2	chymotrypsinogen B2	protein_coding	440387	30.8581	1.88855	0.493982	3.82312	0.000131775	0.00237082	up	TNBC
ENSG00000175356	SCUBE2	signal peptide, CUB domain and EGF like domain containing 2	protein_coding	57758	377.243	-1.05103	0.274947	-3.82267	0.000132017	0.00237261	down	luminal_HER2_TNBC
ENSG00000145864	GABRB2	gamma-aminobutyric acid type A receptor beta2 subunit	protein_coding	2561	92.7242	2.06632	0.541095	3.81878	0.000134113	0.00240107	up	TNBC
ENSG00000225968	ELFN1	extracellular leucine rich repeat and fibronectin type III domain containing 1	protein_coding	392617	39.029	-1.70962	0.447781	-3.81798	0.000134551	0.00240523	down	TNBC
ENSG00000136542	GALNT5	polypeptide N-acetylgalactosaminyltransferase 5	protein_coding	11227	293.007	-1.73705	0.455759	-3.81134	0.000138213	0.00246279	down	luminal_TNBC
ENSG00000173705	SUSD5	sushi domain containing 5	protein_coding	26032	107.674	1.68882	0.443218	3.81035	0.000138771	0.00247009	up	TNBC
ENSG00000132702	HAPLN2	hyaluronan and proteoglycan link protein 2	protein_coding	60484	26.6619	2.91351	0.765239	3.80731	0.000140485	0.00249528	up	luminal_TNBC
ENSG00000123685	BATF3	basic leucine zipper ATF-like transcription factor 3	protein_coding	55509	34.4436	-1.66673	0.43802	-3.80515	0.000141718	0.00251451	down	TNBC
ENSG00000153814	JAZF1	JAZF zinc finger 1	protein_coding	221895	472.981	-1.10954	0.291622	-3.80473	0.000141961	0.00251616	down	HER2_TNBC
ENSG00000104804	TULP2	tubby like protein 2	protein_coding	7288	74.9613	2.10832	0.554727	3.80064	0.00014432	0.00254468	up	luminal_TNBC
ENSG00000163219	ARHGAP25	Rho GTPase activating protein 25	protein_coding	9938	910.201	-1.1335	0.298326	-3.79955	0.000144959	0.00255305	down	luminal_HER2_TNBC
ENSG00000141741	MIEN1	migration and invasion enhancer 1	protein_coding	84299	2236.63	1.01581	0.267373	3.79921	0.000145158	0.00255387	up	TNBC
ENSG00000179593	ALOX15B	arachidonate 15-lipoxygenase, type B	protein_coding	247	224.906	1.47028	0.38716	3.7976	0.000146107	0.00256515	up	TNBC
ENSG00000146955	RAB19	RAB19, member RAS oncogene family	protein_coding	401409	63.3107	-1.57642	0.415245	-3.79637	0.000146832	0.00257248	down	TNBC
ENSG00000169744	LDB2	LIM domain binding 2	protein_coding	9079	469.508	-1.14494	0.301873	-3.79279	0.000148962	0.00260434	down	HER2_TNBC
ENSG00000081138	CDH7	cadherin 7	protein_coding	1005	38.5032	2.54786	0.67296	3.78605	0.000153064	0.00266937	up	luminal_TNBC
ENSG00000145863	GABRA6	gamma-aminobutyric acid type A receptor alpha6 subunit	protein_coding	2559	69.8221	7.9124	2.09012	3.78563	0.00015332	0.00266937	up	TNBC
ENSG00000205784	ARRDC5	arrestin domain containing 5	protein_coding	645432	325.268	-1.86032	0.491402	-3.78573	0.000153256	0.00266937	down	luminal_TNBC
ENSG00000164440	TXLNB	taxilin beta	protein_coding	167838	264.312	-1.56486	0.413504	-3.7844	0.000154081	0.00267704	down	TNBC
ENSG00000100985	MMP9	matrix metallopeptidase 9	protein_coding	4318	2942.21	-1.49441	0.395075	-3.78259	0.000155204	0.00269191	down	TNBC
ENSG00000174776	WDR49	WD repeat domain 49	protein_coding		100.544	1.23115	0.325486	3.7825	0.000155259	0.00269191	up	TNBC
ENSG00000015285	WAS	Wiskott-Aldrich syndrome	protein_coding	7454	984.199	-1.05608	0.27986	-3.7736	0.000160907	0.00276973	down	TNBC
ENSG00000136630	HLX	H2.0 like homeobox	protein_coding	3142	208.945	-1.08629	0.287841	-3.77393	0.000160696	0.00276973	down	luminal_TNBC
ENSG00000184232	OAF	out at first homolog	protein_coding	220323	137.635	-1.55922	0.413182	-3.77369	0.000160854	0.00276973	down	luminal_TNBC
ENSG00000161405	IKZF3	IKAROS family zinc finger 3	protein_coding	22806	559.823	-1.36694	0.362404	-3.77186	0.000162033	0.00278337	down	TNBC
ENSG00000162892	IL24	interleukin 24	protein_coding	11009	46.8341	-2.23705	0.593087	-3.77187	0.000162027	0.00278337	down	luminal_HER2_TNBC
ENSG00000164061	BSN	bassoon presynaptic cytomatrix protein	protein_coding	8927	289.872	1.24533	0.330419	3.76893	0.000163947	0.00280825	up	luminal_TNBC
ENSG00000189233	NUGGC	nuclear GTPase, germinal center associated	protein_coding	389643	300.407	-1.85198	0.491442	-3.76847	0.000164254	0.00280997	down	luminal_HER2_TNBC
ENSG00000159753	CARMIL2	capping protein regulator and myosin 1 linker 2	protein_coding	146206	336.136	-1.09298	0.290075	-3.76791	0.00016462	0.00281336	down	HER2_TNBC
ENSG00000128340	RAC2	Rac family small GTPase 2	protein_coding	5880	1190.49	-1.16995	0.310816	-3.76413	0.000167133	0.00285047	down	luminal_HER2_TNBC
ENSG00000160223	ICOSLG	inducible T-cell costimulator ligand	protein_coding	23308	308.645	-1.21963	0.324003	-3.76426	0.000167042	0.00285047	down	TNBC
ENSG00000108405	P2RX1	purinergic receptor P2X 1	protein_coding	5023	217.15	-2.3075	0.613226	-3.76288	0.000167967	0.00286068	down	luminal_HER2_TNBC
ENSG00000109511	ANXA10	annexin A10	protein_coding	11199	78.8995	-1.6263	0.432214	-3.76272	0.000168074	0.00286068	down	HER2_TNBC
ENSG00000056558	TRAF1	TNF receptor associated factor 1	protein_coding	7185	448.258	-1.04518	0.27787	-3.76139	0.000168974	0.00287308	down	luminal_HER2_TNBC
ENSG00000144908	ALDH1L1	aldehyde dehydrogenase 1 family member L1	protein_coding	10840	159.586	1.62434	0.432264	3.75774	0.000171453	0.00291227	up	luminal_TNBC
ENSG00000112214	FHL5	four and a half LIM domains 5	protein_coding	9457	58.0309	1.86328	0.496982	3.74919	0.000177408	0.00300426	up	HER2_TNBC
ENSG00000196562	SULF2	sulfatase 2	protein_coding	55959	7167.57	-1.03701	0.276671	-3.74816	0.000178139	0.00300749	down	luminal_HER2_TNBC
ENSG00000164265	SCGB3A2	secretoglobin family 3A member 2	protein_coding	117156	155.467	-1.58544	0.423231	-3.74603	0.000179656	0.00303004	down	luminal_HER2_TNBC
ENSG00000213996	TM6SF2	transmembrane 6 superfamily member 2	protein_coding	53345	20.5805	-1.86352	0.497602	-3.74499	0.0001804	0.00303952	down	TNBC
ENSG00000100351	GRAP2	GRB2-related adaptor protein 2	protein_coding	9402	160.233	-1.64993	0.440756	-3.74342	0.000181534	0.00305247	down	luminal_HER2_TNBC
ENSG00000196092	PAX5	paired box 5	protein_coding	5079	130.154	-2.204	0.589044	-3.74165	0.000182819	0.00306791	down	TNBC
ENSG00000180828	BHLHE22	basic helix-loop-helix family member e22	protein_coding	27319	35.8938	-2.33104	0.623901	-3.73624	0.000186794	0.00313146	down	TNBC
ENSG00000203710	CR1	complement C3b/C4b receptor 1 (Knops blood group)	protein_coding	1378	4746.23	-1.14167	0.305605	-3.73575	0.000187154	0.00313436	down	luminal_HER2_TNBC
ENSG00000101000	PROCR	protein C receptor	protein_coding	10544	419.238	-1.23966	0.331908	-3.73494	0.000187759	0.00314134	down	luminal_HER2_TNBC
ENSG00000113525	IL5	interleukin 5	protein_coding	3567	45.1675	-1.41378	0.378715	-3.7331	0.000189134	0.00315999	down	HER2_TNBC
ENSG00000185811	IKZF1	IKAROS family zinc finger 1	protein_coding	10320	613.061	-1.63294	0.437446	-3.73289	0.000189296	0.00315999	down	HER2_TNBC
ENSG00000151692	RNF144A	ring finger protein 144A	protein_coding	9781	398.489	-1.09283	0.292861	-3.73158	0.000190286	0.00316776	down	TNBC
ENSG00000167434	CA4	carbonic anhydrase 4	protein_coding	762	28.9112	2.99593	0.803394	3.72909	0.00019217	0.0031896	up	TNBC
ENSG00000075213	SEMA3A	semaphorin 3A	protein_coding	10371	195.144	-1.13687	0.304994	-3.72751	0.000193384	0.00320406	down	luminal_HER2_TNBC
ENSG00000174099	MSRB3	methionine sulfoxide reductase B3	protein_coding	253827	485.037	-1.05969	0.284788	-3.72098	0.000198454	0.00326795	down	luminal_HER2_TNBC
ENSG00000150471	ADGRL3	adhesion G protein-coupled receptor L3	protein_coding	23284	809.074	1.35989	0.365946	3.71611	0.000202317	0.003325	up	TNBC
ENSG00000179846	NKPD1	NTPase KAP family P-loop domain containing 1	protein_coding	284353	21.6739	1.46217	0.394188	3.70932	0.00020782	0.00339874	up	TNBC
ENSG00000235961	PNMA6A	PNMA family member 6A	protein_coding	84968	73.5328	1.86424	0.502562	3.70948	0.000207687	0.00339874	up	TNBC
ENSG00000278499		Putative UPF0607 protein ENSP00000381418 [Source:UniProtKB/Swiss-Prot;Acc:A8MU76]	protein_coding		55.4179	-2.32517	0.62679	-3.70964	0.000207552	0.00339874	down
ENSG00000117148	ACTL8	actin like 8	protein_coding	81569	158.623	-2.17217	0.585641	-3.70904	0.000208044	0.00339907	down	TNBC
ENSG00000198732	SMOC1	SPARC related modular calcium binding 1	protein_coding	64093	1267.15	1.30842	0.352954	3.70705	0.000209691	0.00341929	up	TNBC
ENSG00000111249	CUX2	cut like homeobox 2	protein_coding	23316	46.3725	-2.68976	0.726267	-3.70354	0.000212608	0.00346348	down	HER2_TNBC
ENSG00000167895	TMC8	transmembrane channel like 8	protein_coding	147138	918.681	-1.50065	0.405245	-3.70306	0.000213017	0.00346676	down	luminal_HER2_TNBC
ENSG00000117069	ST6GALNAC5	ST6 N-acetylgalactosaminide alpha-2,6-sialyltransferase 5	protein_coding	81849	456.079	-1.60548	0.433879	-3.70031	0.000215339	0.00349676	down	TNBC
ENSG00000115257	PCSK4	proprotein convertase subtilisin/kexin type 4	protein_coding	54760	54.1204	1.12853	0.305106	3.6988	0.000216623	0.00350837	up	TNBC
ENSG00000028137	TNFRSF1B	TNF receptor superfamily member 1B	protein_coding	7133	433.251	-1.14873	0.310712	-3.69709	0.000218084	0.00352693	down	luminal_HER2_TNBC
ENSG00000164692	COL1A2	collagen type I alpha 2 chain	protein_coding	1278	277189	-2.02035	0.547147	-3.69251	0.000222053	0.00357552	down	luminal_HER2_TNBC
ENSG00000105419	MEIS3	Meis homeobox 3	protein_coding	56917	253.846	-1.05624	0.286511	-3.68657	0.000227297	0.00364591	down	TNBC
ENSG00000159618	ADGRG5	adhesion G protein-coupled receptor G5	protein_coding	221188	103.863	-2.49808	0.677928	-3.68487	0.000228821	0.00366684	down	TNBC
ENSG00000173805	HAP1	huntingtin associated protein 1	protein_coding	9001	113.202	1.29246	0.351487	3.67713	0.000235877	0.00376548	up	HER2_TNBC
ENSG00000160856	FCRL3	Fc receptor like 3	protein_coding	115352	227.972	-1.98044	0.538677	-3.67648	0.000236474	0.00377141	down	luminal_HER2_TNBC
ENSG00000182183	FAM159A	family with sequence similarity 159 member A	protein_coding	348378	25.1133	-2.0174	0.54929	-3.67275	0.000239955	0.00382327	down	TNBC
ENSG00000002933	TMEM176A	transmembrane protein 176A	protein_coding	55365	662.849	-1.62868	0.443802	-3.66983	0.000242714	0.00385987	down	luminal_HER2_TNBC
ENSG00000135925	WNT10A	Wnt family member 10A	protein_coding	80326	86.2206	-1.73116	0.471713	-3.66995	0.000242598	0.00385987	down	luminal_HER2_TNBC
ENSG00000174469	CNTNAP2	contactin associated protein like 2	protein_coding	26047	235.678	1.45272	0.395944	3.669	0.000243497	0.00386864	up	TNBC
ENSG00000152784	PRDM8	PR/SET domain 8	protein_coding	56978	110.881	-1.33846	0.36499	-3.66712	0.000245296	0.00388982	down	HER2_TNBC
ENSG00000156206	CFAP161	cilia and flagella associated protein 161	protein_coding	161502	44.038	-1.90605	0.519811	-3.66681	0.000245591	0.00389081	down	TNBC
ENSG00000170442	KRT86	keratin 86	protein_coding	3892	1826.61	1.11337	0.303758	3.66532	0.000247029	0.0039062	up	TNBC
ENSG00000203756	TMEM244	transmembrane protein 244	protein_coding	253582	9.54228	-1.99423	0.544527	-3.66232	0.000249944	0.00394482	down	TNBC
ENSG00000124256	ZBP1	Z-DNA binding protein 1	protein_coding	81030	473.44	-1.13726	0.310614	-3.66133	0.000250912	0.00395558	down	HER2_TNBC
ENSG00000104972	LILRB1	leukocyte immunoglobulin like receptor B1	protein_coding	10859	694.516	-1.22719	0.335618	-3.6565	0.000255686	0.00402404	down	luminal_HER2_TNBC
ENSG00000112182	BACH2	BTB domain and CNC homolog 2	protein_coding	60468	374.498	-1.14914	0.314393	-3.65511	0.000257069	0.00404201	down	luminal_HER2_TNBC
ENSG00000030304	MUSK	muscle associated receptor tyrosine kinase	protein_coding	4593	112.87	-1.35892	0.372385	-3.64922	0.000263038	0.00412035	down	HER2_TNBC
ENSG00000159261	CLDN14	claudin 14	protein_coding	23562	35.9523	-1.78505	0.489579	-3.6461	0.000266247	0.00416282	down	TNBC
ENSG00000146555	SDK1	sidekick cell adhesion molecule 1	protein_coding	221935	637.515	-1.30434	0.358163	-3.64175	0.000270787	0.0042259	down	HER2_TNBC
ENSG00000138356	AOX1	aldehyde oxidase 1	protein_coding	316	696.825	-1.47888	0.406622	-3.63699	0.000275838	0.0042927	down	HER2_TNBC
ENSG00000029153	ARNTL2	aryl hydrocarbon receptor nuclear translocator like 2	protein_coding	56938	1160.13	-1.26015	0.346774	-3.63392	0.000279142	0.00433954	down	HER2_TNBC
ENSG00000143851	PTPN7	protein tyrosine phosphatase, non-receptor type 7	protein_coding	5778	318.687	-1.03411	0.284586	-3.63372	0.000279368	0.00433954	down	HER2_TNBC
ENSG00000180644	PRF1	perforin 1	protein_coding	5551	404.388	-1.18603	0.326452	-3.6331	0.000280039	0.00434593	down	TNBC
ENSG00000133169	BEX1	brain expressed X-linked 1	protein_coding	55859	76.8793	2.36874	0.652047	3.63277	0.000280398	0.00434747	up	luminal_TNBC
ENSG00000111452	ADGRD1	adhesion G protein-coupled receptor D1	protein_coding	283383	254.382	-1.26314	0.347845	-3.63133	0.00028196	0.00436764	down	luminal_HER2_TNBC
ENSG00000105122	RASAL3	RAS protein activator like 3	protein_coding	64926	394.243	-1.24883	0.344252	-3.62765	0.000286008	0.00442624	down	luminal_TNBC
ENSG00000007001	UPP2	uridine phosphorylase 2	protein_coding	151531	174.972	-1.18249	0.326263	-3.62434	0.000289704	0.00447515	down	TNBC
ENSG00000180730	SHISA2	shisa family member 2	protein_coding	387914	31.3632	-1.95122	0.53853	-3.62323	0.000290945	0.00449018	down	luminal_TNBC
ENSG00000101230	ISM1	isthmin 1	protein_coding	140862	582.839	-1.34123	0.370945	-3.6157	0.000299535	0.00461848	down	luminal_HER2_TNBC
ENSG00000105894	PTN	pleiotrophin	protein_coding	5764	359.237	1.02339	0.283134	3.61451	0.000300921	0.00463162	up	luminal_HER2_TNBC
ENSG00000170476	MZB1	marginal zone B and B1 cell specific protein	protein_coding	51237	351.621	-1.78983	0.495183	-3.61449	0.000300942	0.00463162	down	luminal_TNBC
ENSG00000095370	SH2D3C	SH2 domain containing 3C	protein_coding	10044	526.484	-1.11483	0.308494	-3.61377	0.000301775	0.00463591	down	TNBC
ENSG00000109339	MAPK10	mitogen-activated protein kinase 10	protein_coding	5602	438.978	1.05388	0.291617	3.61392	0.000301599	0.00463591	up	luminal_TNBC
ENSG00000122188	LAX1	lymphocyte transmembrane adaptor 1	protein_coding	54900	580.441	-1.73042	0.479165	-3.61133	0.000304628	0.00467114	down	luminal_HER2_TNBC
ENSG00000127951	FGL2	fibrinogen like 2	protein_coding	10875	1264.41	-1.08043	0.299254	-3.61039	0.000305734	0.00467952	down	HER2_TNBC
ENSG00000117586	TNFSF4	TNF superfamily member 4	protein_coding	7292	89.1646	-1.76243	0.488558	-3.60742	0.000309261	0.00472054	down	luminal_HER2_TNBC
ENSG00000256374	PPIAL4D	peptidylprolyl isomerase A like 4D	protein_coding	645142	52.1874	8.82165	2.448	3.60362	0.000313814	0.0047813	up	TNBC
ENSG00000088882	CPXM1	carboxypeptidase X, M14 family member 1	protein_coding	56265	404.84	-1.33384	0.370756	-3.59763	0.00032113	0.00488832	down	luminal_HER2_TNBC
ENSG00000147041	SYTL5	synaptotagmin like 5	protein_coding	94122	57.054	1.76612	0.49247	3.58625	0.000335465	0.00508798	up	TNBC
ENSG00000088992	TESC	tescalcin	protein_coding	54997	83.6109	-1.43171	0.399329	-3.58529	0.000336704	0.00509752	down	TNBC
ENSG00000166920	C15orf48	chromosome 15 open reading frame 48	protein_coding	84419	196.09	-1.26951	0.354248	-3.58367	0.000338801	0.00512463	down	TNBC
ENSG00000121904	CSMD2	CUB and Sushi multiple domains 2	protein_coding	114784	1164.09	-1.00748	0.281274	-3.58185	0.000341165	0.00515572	down	TNBC
ENSG00000172817	CYP7B1	cytochrome P450 family 7 subfamily B member 1	protein_coding	9420	1432.82	-1.09397	0.305733	-3.57818	0.000345998	0.00521933	down	luminal_HER2_TNBC
ENSG00000272636	DOC2B	double C2 domain beta	protein_coding	8447	133.578	-1.79302	0.50127	-3.57694	0.000347634	0.00523927	down	TNBC
ENSG00000163508	EOMES	eomesodermin	protein_coding	8320	145.014	-1.51209	0.423144	-3.57346	0.000352292	0.00529992	down	luminal_HER2_TNBC
ENSG00000130287	NCAN	neurocan	protein_coding	1463	380.011	3.48654	0.975966	3.5724	0.000353729	0.00531412	up	luminal_HER2_TNBC
ENSG00000140030	GPR65	G protein-coupled receptor 65	protein_coding	8477	282.512	-1.18622	0.332062	-3.57229	0.000353872	0.00531412	down	TNBC
ENSG00000101115	SALL4	spalt like transcription factor 4	protein_coding	57167	897.366	-1.13301	0.31725	-3.57135	0.000355147	0.00532848	down	luminal_HER2_TNBC
ENSG00000102445	RUBCNL	RUN and cysteine rich domain containing beclin 1 interacting protein like	protein_coding	80183	843.454	-1.07662	0.301503	-3.57084	0.000355838	0.00533406	down	luminal_TNBC
ENSG00000162739	SLAMF6	SLAM family member 6	protein_coding	114836	283.826	-1.86918	0.524435	-3.56417	0.000365003	0.00545531	down	luminal_HER2_TNBC
ENSG00000198821	CD247	CD247 molecule	protein_coding	919	2086.76	-1.66368	0.466799	-3.56401	0.000365232	0.00545531	down	luminal_HER2_TNBC
ENSG00000164694	FNDC1	fibronectin type III domain containing 1	protein_coding	84624	3703.51	-1.62119	0.455114	-3.56217	0.000367805	0.00548394	down	luminal_HER2_TNBC
ENSG00000123689	G0S2	G0/G1 switch 2	protein_coding	50486	39.2701	-1.78915	0.502475	-3.56069	0.000369888	0.00550517	down	luminal_HER2_TNBC
ENSG00000124610	HIST1H1A	histone cluster 1 H1 family member a	protein_coding	3024	876.348	1.1329	0.318319	3.559	0.000372265	0.00553561	up	TNBC
ENSG00000054219	LY75	lymphocyte antigen 75	protein_coding	4065	623.769	-1.65406	0.465125	-3.55617	0.000376305	0.00557586	down	TNBC
ENSG00000165140	FBP1	fructose-bisphosphatase 1	protein_coding	2203	391.205	-1.21378	0.341624	-3.55297	0.000380905	0.00562904	down	TNBC
ENSG00000074370	ATP2A3	ATPase sarcoplasmic/endoplasmic reticulum Ca2+ transporting 3	protein_coding	489	1944.24	-1.11993	0.315373	-3.55114	0.000383573	0.00565846	down	TNBC
ENSG00000161835	GRASP	general receptor for phosphoinositides 1 associated scaffold protein	protein_coding	160622	347.545	-1.1454	0.322715	-3.54926	0.000386317	0.0056889	down	TNBC
ENSG00000183098	GPC6	glypican 6	protein_coding	10082	655.665	-1.14922	0.323842	-3.54872	0.000387115	0.00569563	down	luminal_HER2_TNBC
ENSG00000164588	HCN1	hyperpolarization activated cyclic nucleotide gated potassium channel 1	protein_coding	348980	193.33	1.07703	0.303542	3.5482	0.000387873	0.00570176	up	TNBC
ENSG00000112280	COL9A1	collagen type IX alpha 1 chain	protein_coding	1297	940.124	2.28696	0.644935	3.54604	0.000391072	0.00573869	up	TNBC
ENSG00000137124	ALDH1B1	aldehyde dehydrogenase 1 family member B1	protein_coding	219	395.268	-1.16573	0.328975	-3.54351	0.000394831	0.00578878	down	luminal_TNBC
ENSG00000074317	SNCB	synuclein beta	protein_coding	6620	56.1459	3.168	0.894913	3.54	0.000400121	0.00585606	up	luminal_HER2_TNBC
ENSG00000170624	SGCD	sarcoglycan delta	protein_coding	6444	250.713	-1.8512	0.523376	-3.53703	0.000404656	0.00591094	down	luminal_HER2_TNBC
ENSG00000188039	NWD1	NACHT and WD repeat domain containing 1	protein_coding	284434	474.707	1.32876	0.37569	3.53685	0.000404932	0.00591094	up	TNBC
ENSG00000183287	CCBE1	collagen and calcium binding EGF domains 1	protein_coding	147372	55.5668	-1.8719	0.529297	-3.53658	0.00040534	0.00591174	down	luminal_HER2_TNBC
ENSG00000169291	SHE	Src homology 2 domain containing E	protein_coding	126669	131.181	-1.18605	0.335654	-3.53356	0.000410011	0.00596944	down	HER2_TNBC
ENSG00000105605	CACNG7	calcium voltage-gated channel auxiliary subunit gamma 7	protein_coding	59284	22.7988	4.46656	1.26689	3.52562	0.0004225	0.00612992	up	luminal_TNBC
ENSG00000150045	KLRF1	killer cell lectin like receptor F1	protein_coding	51348	30.0906	-2.3337	0.662193	-3.5242	0.000424759	0.00615735	down	TNBC
ENSG00000144834	TAGLN3	transgelin 3	protein_coding	29114	19.6258	2.23334	0.633758	3.52395	0.000425157	0.00615778	up	luminal_TNBC
ENSG00000156127	BATF	basic leucine zipper ATF-like transcription factor	protein_coding	10538	106.535	-1.65402	0.46951	-3.52286	0.000426918	0.00617793	down	TNBC
ENSG00000187260	WDR86	WD repeat domain 86	protein_coding	349136	81.5722	-1.23191	0.349827	-3.52149	0.000429129	0.00619919	down	HER2_TNBC
ENSG00000038295	TLL1	tolloid like 1	protein_coding	7092	352.732	-1.53423	0.435757	-3.52085	0.000430169	0.00620884	down	luminal_TNBC
ENSG00000146374	RSPO3	R-spondin 3	protein_coding	84870	215.709	-1.46352	0.416184	-3.51653	0.000437224	0.00628355	down	luminal_HER2_TNBC
ENSG00000164708	PGAM2	phosphoglycerate mutase 2	protein_coding	5224	112.37	2.62464	0.746351	3.51663	0.000437056	0.00628355	up	luminal_TNBC
ENSG00000182974			protein_coding		59.0246	5.33045	1.5163	3.51545	0.000439017	0.00629646	up
ENSG00000187758	ADH1A	alcohol dehydrogenase 1A (class I), alpha polypeptide	protein_coding	124	267.734	-1.55615	0.444204	-3.50322	0.000459667	0.00656656	down	luminal_HER2_TNBC
ENSG00000108001	EBF3	early B-cell factor 3	protein_coding	253738	176.621	-1.65181	0.471909	-3.50028	0.000464771	0.00662814	down	luminal_HER2_TNBC
ENSG00000188404	SELL	selectin L	protein_coding	6402	766.203	-1.38233	0.395193	-3.49787	0.000468994	0.00667129	down	TNBC
ENSG00000007908	SELE	selectin E	protein_coding	6401	133.644	-1.85386	0.530507	-3.49451	0.00047493	0.00673852	down	luminal_TNBC
ENSG00000164099	PRSS12	protease, serine 12	protein_coding	8492	1375.36	1.14894	0.329354	3.48847	0.000485792	0.00685902	up	TNBC
ENSG00000171954	CYP4F22	cytochrome P450 family 4 subfamily F member 22	protein_coding	126410	34.6259	-2.65089	0.761044	-3.48323	0.000495401	0.00696981	down	luminal_TNBC
ENSG00000159409	CELF3	CUGBP Elav-like family member 3	protein_coding	11189	68.2998	1.99833	0.575583	3.47184	0.000516902	0.00724791	up	luminal_HER2_TNBC
ENSG00000169562	GJB1	gap junction protein beta 1	protein_coding	2705	64.8299	3.06207	0.882798	3.4686	0.000523179	0.0073175	up	TNBC
ENSG00000008735	MAPK8IP2	mitogen-activated protein kinase 8 interacting protein 2	protein_coding	23542	425.189	1.04406	0.301153	3.46689	0.000526521	0.00735194	up	TNBC
ENSG00000108622	ICAM2	intercellular adhesion molecule 2	protein_coding	3384	124.187	-1.13706	0.327963	-3.46702	0.000526255	0.00735194	down	HER2_TNBC
ENSG00000132639	SNAP25	synaptosome associated protein 25	protein_coding	6616	240.12	2.12629	0.613526	3.46568	0.000528886	0.00737264	up	luminal_HER2_TNBC
ENSG00000145945	FAM50B	family with sequence similarity 50 member B	protein_coding	26240	82.6845	1.06185	0.306547	3.4639	0.000532411	0.0074156	up	TNBC
ENSG00000168447	SCNN1B	sodium channel epithelial 1 beta subunit	protein_coding	6338	758.259	1.15726	0.334305	3.4617	0.000536784	0.00747028	up	TNBC
ENSG00000133574	GIMAP4	GTPase, IMAP family member 4	protein_coding	55303	565.141	-1.04904	0.303067	-3.46141	0.000537356	0.00747202	down	TNBC
ENSG00000196329	GIMAP5	GTPase, IMAP family member 5	protein_coding	55340	429.242	-1.07847	0.311816	-3.45868	0.000542828	0.00751062	down	TNBC
ENSG00000266728			protein_coding		65.6103	-2.30302	0.666376	-3.45603	0.00054819	0.00755977	down
ENSG00000171115	GIMAP8	GTPase, IMAP family member 8	protein_coding	155038	670.972	-1.08854	0.315278	-3.45263	0.000555147	0.00764311	down	luminal_TNBC
ENSG00000106236	NPTX2	neuronal pentraxin 2	protein_coding	4885	51.7304	1.49399	0.43328	3.4481	0.000564548	0.00774065	up	TNBC
ENSG00000188163	FAM166A	family with sequence similarity 166 member A	protein_coding	401565	50.7819	1.62303	0.471384	3.44312	0.00057504	0.0078523	up	TNBC
ENSG00000213512	GBP7	guanylate binding protein 7	protein_coding	388646	99.6652	-1.17063	0.339981	-3.44321	0.000574848	0.0078523	down	TNBC
ENSG00000157303	SUSD3	sushi domain containing 3	protein_coding	203328	162.592	-1.78651	0.520267	-3.43384	0.000595094	0.00811289	down	HER2_TNBC
ENSG00000123810	B9D2	B9 domain containing 2	protein_coding	80776	81.8002	-1.08354	0.315572	-3.43358	0.000595663	0.00811402	down	TNBC
ENSG00000163823	CCR1	C-C motif chemokine receptor 1	protein_coding	1230	90.9465	-1.4166	0.412881	-3.43101	0.000601349	0.00815824	down	TNBC
ENSG00000164949	GEM	GTP binding protein overexpressed in skeletal muscle	protein_coding	2669	523.637	-1.09079	0.317915	-3.43107	0.000601206	0.00815824	down	luminal_HER2_TNBC
ENSG00000104112	SCG3	secretogranin III	protein_coding	29106	85.3025	1.51918	0.44305	3.42891	0.000606007	0.00821476	up	luminal_TNBC
ENSG00000189409	MMP23B	matrix metallopeptidase 23B	protein_coding	8510	151.656	-1.34315	0.391955	-3.42679	0.000610769	0.00825922	down	HER2_TNBC
ENSG00000271723	MROH7-TTC4	MROH7-TTC4 readthrough (NMD candidate)	protein_coding		135.946	-2.20016	0.643128	-3.42103	0.000623843	0.00842238	down	TNBC
ENSG00000126353	CCR7	C-C motif chemokine receptor 7	protein_coding	1236	203.235	-1.78838	0.523016	-3.41936	0.000627691	0.00846067	down	luminal_HER2_TNBC
ENSG00000136840	ST6GALNAC4	ST6 N-acetylgalactosaminide alpha-2,6-sialyltransferase 4	protein_coding	27090	112.393	-1.00405	0.293824	-3.41717	0.000632754	0.00852204	down	TNBC
ENSG00000074803	SLC12A1	solute carrier family 12 member 1	protein_coding	6557	514.422	-1.19932	0.351058	-3.41629	0.00063481	0.00852482	down	HER2_TNBC
ENSG00000115325	DOK1	docking protein 1	protein_coding	1796	306.147	-1.0349	0.302939	-3.41621	0.000635001	0.00852482	down	HER2_TNBC
ENSG00000180998	GPR137C	G protein-coupled receptor 137C	protein_coding	283554	179.593	1.16447	0.340807	3.41681	0.0006336	0.00852482	up	TNBC
ENSG00000166206	GABRB3	gamma-aminobutyric acid type A receptor beta3 subunit	protein_coding	2562	566.611	2.10417	0.616023	3.41573	0.000636115	0.00853293	up	luminal_TNBC
ENSG00000104432	IL7	interleukin 7	protein_coding	3574	114.552	-1.36532	0.399795	-3.41504	0.000637728	0.0085477	down	HER2_TNBC
ENSG00000073861	TBX21	T-box 21	protein_coding	30009	45.0886	-2.27521	0.666805	-3.41211	0.000644626	0.00862633	down	HER2_TNBC
ENSG00000173917	HOXB2	homeobox B2	protein_coding	3212	197.644	-1.0597	0.31083	-3.40928	0.000651358	0.0086894	down	luminal_TNBC
ENSG00000122735	DNAI1	dynein axonemal intermediate chain 1	protein_coding	27019	296.536	1.14918	0.337606	3.40391	0.000664282	0.00883278	up	TNBC
ENSG00000163288	GABRB1	gamma-aminobutyric acid type A receptor beta1 subunit	protein_coding	2560	31.546	3.06156	0.899663	3.403	0.000666497	0.00884816	up	luminal_HER2_TNBC
ENSG00000110900	TSPAN11	tetraspanin 11	protein_coding	441631	82.3365	-1.32379	0.389948	-3.39479	0.0006868	0.00908163	down	HER2_TNBC
ENSG00000178031	ADAMTSL1	ADAMTS like 1	protein_coding	92949	329.531	-1.42762	0.420942	-3.39148	0.000695156	0.0091757	down	luminal_TNBC
ENSG00000184611	KCNH7	potassium voltage-gated channel subfamily H member 7	protein_coding	90134	58.9127	2.08124	0.613696	3.39132	0.000695562	0.0091757	up	luminal_TNBC
ENSG00000159212	CLIC6	chloride intracellular channel 6	protein_coding	54102	96.2489	-1.1785	0.347709	-3.38933	0.000700634	0.00922805	down	luminal_TNBC
ENSG00000131080	EDA2R	ectodysplasin A2 receptor	protein_coding	60401	37.8381	-1.55973	0.460452	-3.38739	0.00070561	0.00928627	down	HER2_TNBC
ENSG00000198796	ALPK2	alpha kinase 2	protein_coding	115701	892.196	-1.35417	0.399855	-3.38664	0.000707542	0.00930437	down	luminal_HER2_TNBC
ENSG00000169403	PTAFR	platelet activating factor receptor	protein_coding	5724	203.229	-1.14913	0.339422	-3.38556	0.000710324	0.00933362	down	HER2_TNBC
ENSG00000280165	PCDH20	protocadherin 20	protein_coding	64881	72.538	1.91514	0.565829	3.38467	0.000712645	0.00935676	up	TNBC
ENSG00000230453	ANKRD18B	ankyrin repeat domain 18B	protein_coding		329.235	1.7647	0.521432	3.38433	0.000713532	0.00936105	up	TNBC
ENSG00000256206			protein_coding		224.092	1.79701	0.531136	3.38334	0.000716105	0.00938743	up
ENSG00000173227	SYT12	synaptotagmin 12	protein_coding	91683	314.803	1.0962	0.3241	3.38228	0.000718867	0.00941075	up	luminal_TNBC
ENSG00000235568	NFAM1	NFAT activating protein with ITAM motif 1	protein_coding	150372	321.292	-1.55431	0.459553	-3.38223	0.00071901	0.00941075	down	TNBC
ENSG00000186832	KRT16	keratin 16	protein_coding	3868	17068	-1.1035	0.326362	-3.38121	0.000721684	0.00943836	down	HER2_TNBC
ENSG00000069424	KCNAB2	potassium voltage-gated channel subfamily A regulatory beta subunit 2	protein_coding	8514	545.804	-1.13608	0.336083	-3.38037	0.000723888	0.00944502	down	TNBC
ENSG00000152207	CYSLTR2	cysteinyl leukotriene receptor 2	protein_coding	57105	100.512	-1.38019	0.408559	-3.37819	0.000729636	0.00950945	down	TNBC
ENSG00000099954	CECR2	CECR2, histone acetyl-lysine reader	protein_coding	27443	729.042	1.14597	0.339389	3.37656	0.000733978	0.00953563	up	TNBC
ENSG00000230657	PRB4	proline rich protein BstNI subfamily 4	protein_coding	5545	175.26	-1.1421	0.338227	-3.37673	0.000733517	0.00953563	down	HER2_TNBC
ENSG00000127472	PLA2G5	phospholipase A2 group V	protein_coding	5322	16.9736	-1.96155	0.581018	-3.37606	0.000735315	0.00954197	down	TNBC
ENSG00000149380	P4HA3	prolyl 4-hydroxylase subunit alpha 3	protein_coding	283208	106.969	-1.0789	0.319753	-3.37417	0.000740386	0.00959288	down	luminal_HER2_TNBC
ENSG00000183484	GPR132	G protein-coupled receptor 132	protein_coding	29933	309.749	-1.09527	0.324764	-3.3725	0.00074488	0.00963926	down	luminal_HER2_TNBC
ENSG00000161634	DCD	dermcidin	protein_coding	117159	404.755	1.84494	0.54713	3.37204	0.000746136	0.00964495	up	HER2_TNBC
ENSG00000204071	TCEAL6	transcription elongation factor A like 6	protein_coding	158931	93.7035	2.92939	0.868952	3.37117	0.000748497	0.00964563	up	luminal_TNBC
ENSG00000126759	CFP	complement factor properdin	protein_coding	5199	110.796	-1.52323	0.452177	-3.36866	0.000755342	0.00971137	down	TNBC
ENSG00000186452	TMPRSS12	transmembrane protease, serine 12	protein_coding	283471	21.2775	-1.63709	0.486228	-3.36693	0.000760101	0.00975006	down	TNBC
ENSG00000125430	HS3ST3B1	heparan sulfate-glucosamine 3-sulfotransferase 3B1	protein_coding	9953	71.826	-1.33922	0.398403	-3.36148	0.000775257	0.00989133	down	TNBC
ENSG00000170180	GYPA	glycophorin A (MNS blood group)	protein_coding	2993	53.3952	-2.39522	0.712732	-3.36062	0.000777674	0.00991461	down	TNBC
ENSG00000167618	LAIR2	leukocyte associated immunoglobulin like receptor 2	protein_coding	3904	23.7745	-1.64242	0.488938	-3.35917	0.000781783	0.00995939	down	luminal_TNBC
ENSG00000214872	SMTNL1	smoothelin like 1	protein_coding	219537	149.651	-1.00931	0.300672	-3.35687	0.000788308	0.0100196	down	TNBC
ENSG00000204472	AIF1	allograft inflammatory factor 1	protein_coding	199	604.836	-1.10976	0.330713	-3.35566	0.000791746	0.0100328	down	luminal_HER2_TNBC
ENSG00000171517	LPAR3	lysophosphatidic acid receptor 3	protein_coding	23566	170.5	-1.37767	0.410783	-3.35377	0.000797196	0.0100789	down	TNBC
ENSG00000160161	CILP2	cartilage intermediate layer protein 2	protein_coding	148113	75.3359	-1.85948	0.55501	-3.35036	0.00080707	0.0101807	down	luminal_HER2_TNBC
ENSG00000121933	TMIGD3	transmembrane and immunoglobulin domain containing 3	protein_coding	57413	111.432	1.42708	0.426065	3.34944	0.000809758	0.0102069	up	TNBC
ENSG00000170786	SDR16C5	short chain dehydrogenase/reductase family 16C member 5	protein_coding	195814	86.3365	1.49207	0.445647	3.3481	0.000813666	0.0102407	up	TNBC
ENSG00000188848	BEND4	BEN domain containing 4	protein_coding	389206	15.1056	-3.06684	0.917897	-3.34116	0.000834281	0.0104638	down	TNBC
ENSG00000149294	NCAM1	neural cell adhesion molecule 1	protein_coding	4684	644.908	1.06103	0.318309	3.33332	0.000858174	0.0106802	up	luminal_HER2_TNBC
ENSG00000143110	C1orf162	chromosome 1 open reading frame 162	protein_coding	128346	988.935	-1.06115	0.318569	-3.331	0.000865343	0.0107614	down	TNBC
ENSG00000178199	ZC3H12D	zinc finger CCCH-type containing 12D	protein_coding	340152	74.5448	-1.50667	0.452776	-3.32762	0.0008759	0.0108604	down	HER2_TNBC
ENSG00000113088	GZMK	granzyme K	protein_coding	3003	134.495	-1.98771	0.597478	-3.32683	0.000878386	0.0108831	down	luminal_HER2_TNBC
ENSG00000065609	SNAP91	synaptosome associated protein 91	protein_coding	9892	182.013	1.55309	0.466902	3.32636	0.000879868	0.0108897	up	luminal_TNBC
ENSG00000120659	TNFSF11	TNF superfamily member 11	protein_coding	8600	63.2256	-1.73974	0.523235	-3.32497	0.00088427	0.0109156	down	HER2_TNBC
ENSG00000187066	TMEM262	transmembrane protein 262	protein_coding	100130348	226.433	1.16071	0.349442	3.3216	0.000895027	0.0110321	up	TNBC
ENSG00000122592	HOXA7	homeobox A7	protein_coding	3204	43.4571	-2.49033	0.749848	-3.32112	0.000896578	0.0110371	down	HER2_TNBC
ENSG00000021645	NRXN3	neurexin 3	protein_coding	9369	213.589	1.24967	0.37643	3.31978	0.00090088	0.0110727	up	luminal_TNBC
ENSG00000140506	LMAN1L	lectin, mannose binding 1 like	protein_coding	79748	114.219	1.80524	0.54392	3.31895	0.000903581	0.0110884	up	TNBC
ENSG00000239697	TNFSF12	TNF superfamily member 12	protein_coding	8742	160.638	-1.34203	0.404344	-3.31902	0.000903342	0.0110884	down	luminal_HER2_TNBC
ENSG00000164483	SAMD3	sterile alpha motif domain containing 3	protein_coding	154075	153.132	-1.32838	0.400607	-3.31593	0.000913399	0.0111596	down	luminal_TNBC
ENSG00000169218	RSPO1	R-spondin 1	protein_coding	284654	70.2935	-2.02325	0.610658	-3.31322	0.000922281	0.0112354	down	luminal_TNBC
ENSG00000111186	WNT5B	Wnt family member 5B	protein_coding	81029	146.509	-1.30942	0.395397	-3.31166	0.000927456	0.0112656	down	TNBC
ENSG00000174059	CD34	CD34 molecule	protein_coding	947	554.16	-1.06563	0.32298	-3.29938	0.000968993	0.0116852	down	luminal_HER2_TNBC
ENSG00000159713	TPPP3	tubulin polymerization promoting protein family member 3	protein_coding	51673	89.5946	-1.1086	0.336226	-3.29717	0.000976635	0.0117689	down	HER2_TNBC
ENSG00000077498	TYR	tyrosinase	protein_coding	7299	49.0057	-1.9654	0.596212	-3.29649	0.000979014	0.0117891	down	TNBC
ENSG00000153551	CMTM7	CKLF like MARVEL transmembrane domain containing 7	protein_coding	112616	545.688	-1.01487	0.30793	-3.29578	0.000981491	0.0118076	down	luminal_HER2_TNBC
ENSG00000176907	TCIM	transcriptional and immune response regulator	protein_coding	56892	262.407	-1.23582	0.374986	-3.29564	0.000981964	0.0118076	down	HER2_TNBC
ENSG00000162631	NTNG1	netrin G1	protein_coding	22854	92.3417	1.91456	0.581369	3.2932	0.000990545	0.0118937	up	luminal_HER2_TNBC
ENSG00000100450	GZMH	granzyme H	protein_coding	2999	63.3139	-1.55116	0.471083	-3.29274	0.000992162	0.0119045	down	TNBC
ENSG00000249240			protein_coding		259.124	-1.03736	0.315297	-3.29012	0.00100146	0.0120074	down
ENSG00000116711	PLA2G4A	phospholipase A2 group IVA	protein_coding	5321	1097.51	-1.03874	0.315776	-3.2895	0.00100365	0.0120251	down	TNBC
ENSG00000165457	FOLR2	folate receptor beta	protein_coding	2350	243.812	-1.33852	0.407983	-3.28083	0.00103501	0.0123565	down	luminal_HER2_TNBC
ENSG00000039537	C6	complement C6	protein_coding	729	79.1357	-2.01474	0.614234	-3.28008	0.00103779	0.012372	down	HER2_TNBC
ENSG00000151838	CCDC175	coiled-coil domain containing 175	protein_coding	729665	68.8255	2.46637	0.75286	3.276	0.00105288	0.0124941	up	TNBC
ENSG00000284554			protein_coding		262.062	-1.66849	0.509262	-3.2763	0.00105177	0.0124941	down
ENSG00000147570	DNAJC5B	DnaJ heat shock protein family (Hsp40) member C5 beta	protein_coding	85479	57.7778	-1.63094	0.498008	-3.27492	0.00105692	0.0125197	down	TNBC
ENSG00000106278	PTPRZ1	protein tyrosine phosphatase, receptor type Z1	protein_coding	5803	1925.16	1.10506	0.337807	3.27126	0.00107069	0.0126739	up	luminal_HER2_TNBC
ENSG00000153993	SEMA3D	semaphorin 3D	protein_coding	223117	497.165	-1.52676	0.466813	-3.2706	0.00107319	0.0126903	down	luminal_HER2_TNBC
ENSG00000166707	ZCCHC18	zinc finger CCHC-type containing 18	protein_coding	644353	126.171	-1.40601	0.429907	-3.27049	0.0010736	0.0126903	down	HER2_TNBC
ENSG00000112936	C7	complement C7	protein_coding	730	1144.4	1.84989	0.565753	3.26979	0.00107629	0.0127086	up	TNBC
ENSG00000135903	PAX3	paired box 3	protein_coding	5077	851.252	1.38185	0.422623	3.26969	0.00107666	0.0127086	up	TNBC
ENSG00000134115	CNTN6	contactin 6	protein_coding	27255	84.0877	1.49886	0.458682	3.26775	0.00108406	0.0127688	up	luminal_TNBC
ENSG00000155980	KIF5A	kinesin family member 5A	protein_coding	3798	475.766	1.21016	0.370361	3.26751	0.00108499	0.0127708	up	luminal_HER2_TNBC
ENSG00000027869	SH2D2A	SH2 domain containing 2A	protein_coding	9047	101.708	-1.0547	0.322968	-3.26565	0.00109214	0.0128369	down	HER2_TNBC
ENSG00000188613	NANOS1	nanos C2HC-type zinc finger 1	protein_coding	340719	44.8615	1.56716	0.48003	3.26471	0.00109574	0.0128702	up	HER2_TNBC
ENSG00000155897	ADCY8	adenylate cyclase 8	protein_coding	114	47.1142	2.15004	0.658666	3.26423	0.0010976	0.012883	up	TNBC
ENSG00000079931	MOXD1	monooxygenase DBH like 1	protein_coding	26002	492.258	-1.15831	0.354943	-3.26337	0.00110097	0.0129135	down	TNBC
ENSG00000154065	ANKRD29	ankyrin repeat domain 29	protein_coding	147463	89.2366	-1.70582	0.522992	-3.26166	0.00110763	0.0129733	down	HER2_TNBC
ENSG00000260007			protein_coding		323.793	-2.43397	0.74647	-3.26064	0.0011116	0.0130107	down
ENSG00000122547	EEPD1	endonuclease/exonuclease/phosphatase family domain containing 1	protein_coding	80820	390.738	-1.02683	0.315372	-3.25594	0.00113016	0.013191	down	TNBC
ENSG00000091656	ZFHX4	zinc finger homeobox 4	protein_coding	79776	1922.86	-1.21414	0.373244	-3.25295	0.00114214	0.0132844	down	luminal_HER2_TNBC
ENSG00000153283	CD96	CD96 molecule	protein_coding	10225	699.609	-1.16903	0.359366	-3.25305	0.00114173	0.0132844	down	luminal_HER2_TNBC
ENSG00000107165	TYRP1	tyrosinase related protein 1	protein_coding	7306	139.087	1.66112	0.510723	3.25249	0.00114398	0.0132966	up	TNBC
ENSG00000167971	CASKIN1	CASK interacting protein 1	protein_coding	57524	203.397	1.22332	0.376546	3.24879	0.00115896	0.013452	up	TNBC
ENSG00000183230	CTNNA3	catenin alpha 3	protein_coding	29119	124.765	1.43603	0.442566	3.24478	0.0011754	0.0136144	up	luminal_TNBC
ENSG00000080166	DCT	dopachrome tautomerase	protein_coding	1638	68.7879	-1.81313	0.55897	-3.2437	0.00117988	0.013638	down	TNBC
ENSG00000165682	CLEC1B	C-type lectin domain family 1 member B	protein_coding	51266	18.9888	-2.15554	0.664458	-3.24406	0.00117837	0.013638	down	luminal_TNBC
ENSG00000183580	FBXL7	F-box and leucine rich repeat protein 7	protein_coding	23194	160.342	-1.26487	0.389946	-3.24371	0.00117984	0.013638	down	TNBC
ENSG00000204632	HLA-G	major histocompatibility complex, class I, G	protein_coding	3135	245.714	-1.17109	0.361063	-3.24346	0.00118088	0.0136401	down	TNBC
ENSG00000007264	MATK	megakaryocyte-associated tyrosine kinase	protein_coding	4145	135.734	-1.03552	0.319347	-3.24262	0.00118435	0.0136614	down	HER2_TNBC
ENSG00000148604	RGR	retinal G protein coupled receptor	protein_coding	5995	238.643	1.63202	0.503386	3.24209	0.00118656	0.0136774	up	TNBC
ENSG00000181074	OR52N4	olfactory receptor family 52 subfamily N member 4 (gene/pseudogene)	protein_coding	390072	114.233	-1.88183	0.580556	-3.24142	0.00118934	0.0136999	down	TNBC
ENSG00000134049	IER3IP1	immediate early response 3 interacting protein 1	protein_coding	51124	612.445	1.30156	0.401984	3.23785	0.00120435	0.0138252	up	TNBC
ENSG00000126882	FAM78A	family with sequence similarity 78 member A	protein_coding	286336	179.441	-1.01574	0.313739	-3.23753	0.0012057	0.0138312	down	luminal_TNBC
ENSG00000128482	RNF112	ring finger protein 112	protein_coding	7732	47.6632	1.73147	0.535058	3.23604	0.001212	0.013894	up	luminal_TNBC
ENSG00000088756	ARHGAP28	Rho GTPase activating protein 28	protein_coding	79822	487.75	-1.07479	0.332473	-3.23272	0.00122619	0.0140181	down	luminal_HER2_TNBC
ENSG00000077984	CST7	cystatin F	protein_coding	8530	149.552	-1.15632	0.357891	-3.23093	0.00123389	0.0140862	down	TNBC
ENSG00000176406	RIMS2	regulating synaptic membrane exocytosis 2	protein_coding	9699	1896.33	1.58269	0.489882	3.23075	0.00123467	0.0140862	up	luminal_TNBC
ENSG00000213402	PTPRCAP	protein tyrosine phosphatase, receptor type C associated protein	protein_coding	5790	86.3644	-1.17272	0.363229	-3.22859	0.00124404	0.0141448	down	TNBC
ENSG00000178752	ERFE	erythroferrone	protein_coding	151176	30.804	1.2048	0.373488	3.22582	0.00125614	0.0142534	up	TNBC
ENSG00000089723	OTUB2	OTU deubiquitinase, ubiquitin aldehyde binding 2	protein_coding	78990	116.368	1.12561	0.349339	3.22211	0.00127249	0.0144291	up	TNBC
ENSG00000175294	CATSPER1	cation channel sperm associated 1	protein_coding	117144	54.9558	-1.68344	0.523322	-3.21683	0.00129617	0.0146245	down	TNBC
ENSG00000188897			protein_coding	400499	27.6093	1.56331	0.485928	3.21716	0.00129467	0.0146245	up
ENSG00000254413	CHKB-CPT1B	CHKB-CPT1B readthrough (NMD candidate)	protein_coding		126.221	1.59214	0.49492	3.21697	0.00129552	0.0146245	up	TNBC
ENSG00000106006	HOXA6	homeobox A6	protein_coding	3203	56.9473	-1.57909	0.491635	-3.21192	0.00131852	0.0148227	down	HER2_TNBC
ENSG00000173267	SNCG	synuclein gamma	protein_coding	6623	109.821	-1.26862	0.39498	-3.21187	0.00131874	0.0148227	down	TNBC
ENSG00000185483	ROR1	receptor tyrosine kinase like orphan receptor 1	protein_coding	4919	641.091	-1.17376	0.365484	-3.21152	0.00132034	0.0148263	down	HER2_TNBC
ENSG00000023445	BIRC3	baculoviral IAP repeat containing 3	protein_coding	330	1722.41	-1.04997	0.327157	-3.20939	0.00133018	0.0149212	down	HER2_TNBC
ENSG00000212725	KRTAP2-1	keratin associated protein 2-1	protein_coding	81872	20.0247	3.0405	0.948037	3.20715	0.00134058	0.0150076	up	TNBC
ENSG00000263513	FAM72C	family with sequence similarity 72 member C	protein_coding	554282	942.009	1.2976	0.405645	3.19884	0.0013798	0.015426	up	TNBC
ENSG00000198846	TOX	thymocyte selection associated high mobility group box	protein_coding	9760	445.028	-1.22378	0.382793	-3.19699	0.00138871	0.0155049	down	HER2_TNBC
ENSG00000164796	CSMD3	CUB and Sushi multiple domains 3	protein_coding	114788	263.909	1.37098	0.428901	3.19649	0.0013911	0.0155213	up	luminal_HER2_TNBC
ENSG00000105143	SLC1A6	solute carrier family 1 member 6	protein_coding	6511	64.8324	1.69577	0.530677	3.19549	0.00139595	0.0155546	up	luminal_TNBC
ENSG00000241128	OR14A2	olfactory receptor family 14 subfamily A member 2	protein_coding	388761	17.6829	-3.01076	0.942445	-3.19463	0.00140009	0.0155904	down	HER2_TNBC
ENSG00000156886	ITGAD	integrin subunit alpha D	protein_coding	3681	159.557	-1.06844	0.334538	-3.19378	0.00140424	0.0156232	down	TNBC
ENSG00000143067	ZNF697	zinc finger protein 697	protein_coding	90874	919.568	-1.0933	0.342666	-3.19056	0.00141995	0.0157695	down	TNBC
ENSG00000182676	PPP1R27	protein phosphatase 1 regulatory subunit 27	protein_coding	116729	26.3246	1.45799	0.457785	3.18488	0.00144814	0.0160186	up	TNBC
ENSG00000179915	NRXN1	neurexin 1	protein_coding	9378	176.568	1.91765	0.602389	3.18341	0.00145554	0.0160898	up	luminal_HER2_TNBC
ENSG00000058404	CAMK2B	calcium/calmodulin dependent protein kinase II beta	protein_coding	816	124.986	1.54866	0.486515	3.18316	0.00145675	0.0160927	up	luminal_HER2_TNBC
ENSG00000130545	CRB3	crumbs 3, cell polarity complex component	protein_coding	92359	97.2511	1.17959	0.37079	3.1813	0.00146618	0.0161647	up	TNBC
ENSG00000131477	RAMP2	receptor activity modifying protein 2	protein_coding	10266	144.684	-1.05024	0.330233	-3.18031	0.00147118	0.0161985	down	luminal_HER2_TNBC
ENSG00000131620	ANO1	anoctamin 1	protein_coding	55107	3020.98	-1.13367	0.356517	-3.17985	0.0014735	0.0162027	down	luminal_HER2_TNBC
ENSG00000162520	SYNC	syncoilin, intermediate filament protein	protein_coding	81493	226.627	-1.06406	0.335292	-3.17352	0.00150605	0.0164955	down	TNBC
ENSG00000177669	MBOAT4	membrane bound O-acyltransferase domain containing 4	protein_coding	619373	22.6022	-1.73453	0.546623	-3.17318	0.00150781	0.016504	down	TNBC
ENSG00000198774	RASSF9	Ras association domain family member 9	protein_coding	9182	123.043	-1.25961	0.396991	-3.17289	0.00150929	0.0165093	down	HER2_TNBC
ENSG00000089012	SIRPG	signal regulatory protein gamma	protein_coding	55423	228.155	-1.61452	0.508937	-3.17234	0.00151215	0.0165298	down	HER2_TNBC
ENSG00000164089	ETNPPL	ethanolamine-phosphate phospho-lyase	protein_coding	64850	17.9716	2.42408	0.764503	3.17079	0.00152025	0.0165909	up	luminal_HER2_TNBC
ENSG00000259680			protein_coding		141.895	-4.68276	1.47701	-3.17043	0.00152212	0.0165954	down
ENSG00000079102	RUNX1T1	RUNX1 translocation partner 1	protein_coding	862	504.007	-1.31655	0.415491	-3.16866	0.00153142	0.0166424	down	TNBC
ENSG00000080854	IGSF9B	immunoglobulin superfamily member 9B	protein_coding	22997	262.309	1.13849	0.359449	3.16731	0.00153854	0.0166981	up	luminal_TNBC
ENSG00000135604	STX11	syntaxin 11	protein_coding	8676	150.026	-1.44556	0.456492	-3.16667	0.00154194	0.0167026	down	luminal_TNBC
ENSG00000204539	CDSN	corneodesmosin	protein_coding	1041	230.712	-1.70417	0.538133	-3.16681	0.0015412	0.0167026	down	TNBC
ENSG00000140092	FBLN5	fibulin 5	protein_coding	10516	2498.57	-1.10349	0.348673	-3.16483	0.00155176	0.0167607	down	luminal_HER2_TNBC
ENSG00000178372	CALML5	calmodulin like 5	protein_coding	51806	433.708	-1.61118	0.509106	-3.16472	0.00155232	0.0167607	down	TNBC
ENSG00000198844	ARHGEF15	Rho guanine nucleotide exchange factor 15	protein_coding	22899	113.065	-1.43893	0.454661	-3.16485	0.00155165	0.0167607	down	HER2_TNBC
ENSG00000269526	ERVV-1	endogenous retrovirus group V member 1, envelope	protein_coding	147664	744.917	1.22577	0.387486	3.16338	0.00155948	0.0168162	up	TNBC
ENSG00000184293	CLECL1	C-type lectin like 1	protein_coding	160365	21.6805	-2.06388	0.652886	-3.16117	0.00157137	0.0169335	down	TNBC
ENSG00000121335	PRB2	proline rich protein BstNI subfamily 2	protein_coding	653247	585.163	-1.35345	0.428561	-3.15813	0.00158787	0.0170782	down	luminal_HER2_TNBC
ENSG00000133083	DCLK1	doublecortin like kinase 1	protein_coding	9201	460.428	-1.04886	0.332174	-3.15757	0.00159092	0.0170917	down	HER2_TNBC
ENSG00000187122	SLIT1	slit guidance ligand 1	protein_coding	6585	61.7939	-1.28248	0.406166	-3.15752	0.00159116	0.0170917	down	TNBC
ENSG00000256671	LIMS4	LIM zinc finger domain containing 4	protein_coding	100288695	31.1542	-2.43366	0.772149	-3.1518	0.00162268	0.0173967	down	HER2_TNBC
ENSG00000162992	NEUROD1	neuronal differentiation 1	protein_coding	4760	54.0591	2.64406	0.840109	3.14728	0.00164795	0.0176167	up	HER2_TNBC
ENSG00000274386	TMEM269	transmembrane protein 269	protein_coding	100129924	52.8944	1.19578	0.379974	3.147	0.00164952	0.0176167	up	TNBC
ENSG00000163519	TRAT1	T-cell receptor associated transmembrane adaptor 1	protein_coding	50852	114.179	-1.7709	0.562795	-3.14662	0.00165172	0.0176289	down	HER2_TNBC
ENSG00000089692	LAG3	lymphocyte activating 3	protein_coding	3902	156.388	-1.09321	0.347532	-3.14563	0.00165731	0.0176772	down	luminal_TNBC
ENSG00000101342	TLDC2	TBC/LysM-associated domain containing 2	protein_coding	140711	65.8104	-1.39097	0.442472	-3.14363	0.00166864	0.0177754	down	HER2_TNBC
ENSG00000162706	CADM3	cell adhesion molecule 3	protein_coding	57863	182.28	1.45396	0.463193	3.13899	0.00169534	0.0180369	up	HER2_TNBC
ENSG00000154646	TMPRSS15	transmembrane protease, serine 15	protein_coding	5651	82.3254	1.32982	0.423855	3.13743	0.00170433	0.0181095	up	TNBC
ENSG00000183036	PCP4	Purkinje cell protein 4	protein_coding	5121	19.7761	2.85575	0.91033	3.13705	0.00170656	0.0181216	up	TNBC
ENSG00000108798	ABI3	ABI family member 3	protein_coding	51225	125.512	-1.19973	0.382518	-3.1364	0.00171036	0.0181505	down	luminal_TNBC
ENSG00000179399	GPC5	glypican 5	protein_coding	2262	56.0383	1.84572	0.589234	3.13241	0.00173378	0.018364	up	luminal_TNBC
ENSG00000243696			protein_coding		147.483	-1.49879	0.478717	-3.13085	0.00174302	0.0184385	down
ENSG00000221961	PRR21	proline rich 21	protein_coding		77.1441	-2.75782	0.881221	-3.12954	0.00175077	0.0184738	down	TNBC
ENSG00000122691	TWIST1	twist family bHLH transcription factor 1	protein_coding	7291	244.566	-1.34096	0.428813	-3.12715	0.00176508	0.0185661	down	luminal_HER2_TNBC
ENSG00000205436	EXOC3L4	exocyst complex component 3 like 4	protein_coding	91828	17.6978	-1.65179	0.528885	-3.12316	0.00178921	0.0187401	down	TNBC
ENSG00000137261	KIAA0319	KIAA0319	protein_coding	9856	67.7623	1.15149	0.369134	3.11943	0.00181204	0.0189527	up	luminal_TNBC
ENSG00000165495	PKNOX2	PBX/knotted 1 homeobox 2	protein_coding	63876	111.233	1.20366	0.385906	3.11906	0.00181427	0.0189641	up	luminal_TNBC
ENSG00000173838	MARCH10	membrane associated ring-CH-type finger 10	protein_coding	162333	38.9237	-2.73077	0.87597	-3.11742	0.00182441	0.0190226	down
ENSG00000184113	CLDN5	claudin 5	protein_coding	7122	66.4985	1.38638	0.444714	3.11746	0.00182416	0.0190226	up	TNBC
ENSG00000204983	PRSS1	protease, serine 1	protein_coding	5644	117.239	-1.86361	0.597856	-3.11716	0.00182602	0.0190275	down	HER2_TNBC
ENSG00000204161	C10orf128	chromosome 10 open reading frame 128	protein_coding	170371	104.375	-1.41636	0.454436	-3.11675	0.00182855	0.0190392	down	TNBC
ENSG00000283486	FAM95C	family with sequence similarity 95 member C	protein_coding	100289137	99.5651	1.37102	0.440315	3.11373	0.0018474	0.0192023	up	TNBC
ENSG00000148082	SHC3	SHC adaptor protein 3	protein_coding	53358	198.775	-1.08816	0.349686	-3.11182	0.00185937	0.0193028	down	TNBC
ENSG00000138061	CYP1B1	cytochrome P450 family 1 subfamily B member 1	protein_coding	1545	11568.4	-1.43532	0.461316	-3.11137	0.0018622	0.0193202	down	HER2_TNBC
ENSG00000084453	SLCO1A2	solute carrier organic anion transporter family member 1A2	protein_coding	6579	179.794	1.39825	0.449752	3.10894	0.00187757	0.0194555	up	luminal_TNBC
ENSG00000188580	NKAIN2	sodium/potassium transporting ATPase interacting 2	protein_coding	154215	65.1317	1.58974	0.511537	3.10778	0.00188499	0.0195203	up	luminal_TNBC
ENSG00000176887	SOX11	SRY-box 11	protein_coding	6664	1886.8	-1.25727	0.405108	-3.10353	0.00191227	0.0196955	down	TNBC
ENSG00000132000	PODNL1	podocan like 1	protein_coding	79883	123.857	-1.07573	0.346701	-3.10275	0.00191731	0.0197133	down	TNBC
ENSG00000106536	POU6F2	POU class 6 homeobox 2	protein_coding	11281	171.467	1.8244	0.588365	3.1008	0.00192998	0.0198143	up	luminal_HER2_TNBC
ENSG00000186265	BTLA	B and T lymphocyte associated	protein_coding	151888	44.9923	-1.80653	0.582685	-3.10036	0.00193286	0.0198317	down	TNBC
ENSG00000140459	CYP11A1	cytochrome P450 family 11 subfamily A member 1	protein_coding	1583	59.3772	-1.89088	0.610567	-3.09692	0.00195544	0.0200388	down	luminal_TNBC
ENSG00000141639	MAPK4	mitogen-activated protein kinase 4	protein_coding	5596	173.98	1.43477	0.463421	3.09605	0.0019612	0.0200854	up	luminal_HER2_TNBC
ENSG00000128322	IGLL1	immunoglobulin lambda like polypeptide 1	protein_coding	3543	1080.56	-2.54056	0.820856	-3.09501	0.00196807	0.0201312	down	TNBC
ENSG00000145920	CPLX2	complexin 2	protein_coding	10814	34.5321	2.15177	0.695426	3.09418	0.0019736	0.0201754	up	luminal_TNBC
ENSG00000116748	AMPD1	adenosine monophosphate deaminase 1	protein_coding	270	107.059	-1.71751	0.555645	-3.09102	0.0019947	0.0203414	down	HER2_TNBC
ENSG00000183508	FAM46C	family with sequence similarity 46 member C	protein_coding	54855	1126.11	-1.31339	0.425109	-3.08953	0.00200473	0.0204068	down	TNBC
ENSG00000185008	ROBO2	roundabout guidance receptor 2	protein_coding	6092	154.365	1.34373	0.435566	3.08503	0.00203534	0.0206675	up	TNBC
ENSG00000251655	PRB1	proline rich protein BstNI subfamily 1	protein_coding	5542	173.216	-1.25761	0.407728	-3.08443	0.00203944	0.0206965	down	luminal_HER2_TNBC
ENSG00000165269	AQP7	aquaporin 7	protein_coding	364	53.2505	-1.55793	0.505428	-3.0824	0.0020534	0.020813	down	HER2_TNBC
ENSG00000179715	PCED1B	PC-esterase domain containing 1B	protein_coding	91523	174.651	-1.37833	0.447604	-3.07935	0.00207455	0.0209892	down	HER2_TNBC
ENSG00000124212	PTGIS	prostaglandin I2 synthase	protein_coding	5740	1335.71	-1.2076	0.392302	-3.07824	0.00208226	0.0210544	down	luminal_TNBC
ENSG00000278599	TBC1D3E	TBC1 domain family member 3E	protein_coding	102723859	394.193	1.5617	0.507518	3.07714	0.00208998	0.0210798	up	luminal_TNBC
ENSG00000143184	XCL1	X-C motif chemokine ligand 1	protein_coding	6375	56.3461	-2.27252	0.741088	-3.06646	0.00216606	0.0216788	down	TNBC
ENSG00000182783	OR2T29	olfactory receptor family 2 subfamily T member 29	protein_coding	343563	12.0015	-3.24478	1.05903	-3.06392	0.00218455	0.0218246	down	HER2_TNBC
ENSG00000128342	LIF	LIF, interleukin 6 family cytokine	protein_coding	3976	335.495	-1.0068	0.329405	-3.05643	0.00223986	0.0222973	down	TNBC
ENSG00000178055	PRSS42	protease, serine 42	protein_coding	339906	34.3905	-1.2639	0.413616	-3.05575	0.00224502	0.022333	down	TNBC
ENSG00000105696	TMEM59L	transmembrane protein 59 like	protein_coding	25789	81.8571	1.63787	0.536352	3.05373	0.00226018	0.0223928	up	luminal_HER2_TNBC
ENSG00000162676	GFI1	growth factor independent 1 transcriptional repressor	protein_coding	2672	108.133	-1.56311	0.51197	-3.05314	0.00226463	0.0224172	down	luminal_TNBC
ENSG00000006025	OSBPL7	oxysterol binding protein like 7	protein_coding	114881	333.385	-1.1052	0.36215	-3.05177	0.00227499	0.0224538	down	TNBC
ENSG00000105479	CCDC114	coiled-coil domain containing 114	protein_coding	93233	45.724	1.26112	0.413256	3.05167	0.00227574	0.0224538	up	TNBC
ENSG00000180537	RNF182	ring finger protein 182	protein_coding	221687	83.1697	1.41022	0.462793	3.0472	0.00230987	0.022686	up	TNBC
ENSG00000181036	FCRL6	Fc receptor like 6	protein_coding	343413	74.9414	-1.38198	0.453532	-3.04716	0.00231014	0.022686	down	HER2_TNBC
ENSG00000104888	SLC17A7	solute carrier family 17 member 7	protein_coding	57030	59.369	1.63501	0.537485	3.04197	0.00235038	0.0229867	up	luminal_TNBC
ENSG00000006071	ABCC8	ATP binding cassette subfamily C member 8	protein_coding	6833	130.696	1.41701	0.465991	3.04086	0.00235905	0.0230445	up	TNBC
ENSG00000176928	GCNT4	glucosaminyl (N-acetyl) transferase 4, core 2	protein_coding	51301	51.5934	-1.00145	0.329572	-3.03864	0.0023765	0.0231879	down	HER2_TNBC
ENSG00000197757	HOXC6	homeobox C6	protein_coding	3223	182.657	-1.07348	0.353345	-3.03805	0.00238114	0.0232195	down	TNBC
ENSG00000101638	ST8SIA5	ST8 alpha-N-acetyl-neuraminide alpha-2,8-sialyltransferase 5	protein_coding	29906	57.2605	1.78428	0.588129	3.03382	0.00241476	0.0234327	up	luminal_TNBC
ENSG00000129965	INS-IGF2	INS-IGF2 readthrough	protein_coding	3481	59.5077	2.14658	0.707574	3.03372	0.00241562	0.0234327	up	HER2_TNBC
ENSG00000204252	HLA-DOA	major histocompatibility complex, class II, DO alpha	protein_coding	3111	152.184	-1.04157	0.343361	-3.03346	0.00241764	0.0234387	down	luminal_TNBC
ENSG00000106689	LHX2	LIM homeobox 2	protein_coding	9355	51.8826	1.76162	0.582299	3.02528	0.00248404	0.0239407	up	luminal_TNBC
ENSG00000189430	NCR1	natural cytotoxicity triggering receptor 1	protein_coding	9437	31.0849	-1.96053	0.648117	-3.02497	0.0024866	0.0239407	down	HER2_TNBC
ENSG00000146090	RASGEF1C	RasGEF domain family member 1C	protein_coding	255426	3550.89	1.13493	0.375253	3.02444	0.00249095	0.0239687	up	TNBC
ENSG00000153820	SPHKAP	SPHK1 interactor, AKAP domain containing	protein_coding	80309	250.992	1.9153	0.634131	3.02036	0.00252476	0.0242801	up	TNBC
ENSG00000161055	SCGB3A1	secretoglobin family 3A member 1	protein_coding	92304	43.3351	1.85813	0.615389	3.01944	0.00253238	0.0243254	up	TNBC
ENSG00000140932	CMTM2	CKLF like MARVEL transmembrane domain containing 2	protein_coding	146225	73.34	1.34233	0.444633	3.01896	0.00253648	0.0243368	up	TNBC
ENSG00000143297	FCRL5	Fc receptor like 5	protein_coding	83416	642.378	-1.71762	0.569669	-3.01512	0.0025688	0.0245764	down	luminal_HER2_TNBC
ENSG00000164106	SCRG1	stimulator of chondrogenesis 1	protein_coding	11341	756.171	1.1119	0.369039	3.01296	0.00258715	0.0246822	up	HER2_TNBC
ENSG00000185664	PMEL	premelanosome protein	protein_coding	6490	120.692	-1.17551	0.390177	-3.01277	0.00258872	0.0246822	down	TNBC
ENSG00000137463	MGARP	mitochondria localized glutamic acid rich protein	protein_coding	84709	31.707	1.64662	0.546831	3.0112	0.00260219	0.0247682	up	TNBC
ENSG00000169884	WNT10B	Wnt family member 10B	protein_coding	7480	36.4169	-1.69081	0.563585	-3.0001	0.00269892	0.0254283	down	HER2_TNBC
ENSG00000131409	LRRC4B	leucine rich repeat containing 4B	protein_coding	94030	56.1633	1.26638	0.422827	2.99503	0.00274413	0.0257816	up	luminal_TNBC
ENSG00000165323	FAT3	FAT atypical cadherin 3	protein_coding	120114	997.816	-1.31097	0.437827	-2.99426	0.00275108	0.0258323	down	TNBC
ENSG00000250644			protein_coding		321.701	1.2695	0.424504	2.99054	0.00278488	0.0261057	up
ENSG00000150681	RGS18	regulator of G protein signaling 18	protein_coding	64407	178.506	-1.02387	0.342468	-2.98969	0.00279262	0.0261636	down	luminal_TNBC
ENSG00000145244	CORIN	corin, serine peptidase	protein_coding	10699	223.298	-1.05388	0.352535	-2.98942	0.00279506	0.0261718	down	TNBC
ENSG00000167208	SNX20	sorting nexin 20	protein_coding	124460	52.8249	-1.50859	0.505202	-2.98611	0.00282549	0.0263976	down	HER2_TNBC
ENSG00000168421	RHOH	ras homolog family member H	protein_coding	399	53.8492	-1.36991	0.458941	-2.98495	0.00283629	0.0264541	down	TNBC
ENSG00000133561	GIMAP6	GTPase, IMAP family member 6	protein_coding	474344	185.23	-1.16455	0.39018	-2.98465	0.002839	0.0264646	down	luminal_HER2_TNBC
ENSG00000185737	NRG3	neuregulin 3	protein_coding	10718	178.697	1.38322	0.463688	2.98309	0.00285357	0.0265264	up	HER2_TNBC
ENSG00000108830	RND2	Rho family GTPase 2	protein_coding	8153	42.6616	1.51181	0.507142	2.98103	0.00287277	0.0266901	up	TNBC
ENSG00000105880	DLX5	distal-less homeobox 5	protein_coding	1749	129.434	1.31198	0.440555	2.97801	0.0029013	0.0268805	up	TNBC
ENSG00000135114	OASL	2-5-oligoadenylate synthetase like	protein_coding	8638	510.211	-1.12876	0.379134	-2.9772	0.00290897	0.0269366	down	TNBC
ENSG00000135917	SLC19A3	solute carrier family 19 member 3	protein_coding	80704	292.97	-1.0229	0.343691	-2.97621	0.00291839	0.0270088	down	luminal_HER2_TNBC
ENSG00000105497	ZNF175	zinc finger protein 175	protein_coding	7728	350.669	-1.07346	0.360747	-2.97566	0.00292354	0.0270266	down	TNBC
ENSG00000134138	MEIS2	Meis homeobox 2	protein_coding	4212	791.648	-1.24617	0.418811	-2.97549	0.00292524	0.0270273	down	HER2_TNBC
ENSG00000186847	KRT14	keratin 14	protein_coding	3861	31175.7	-2.10234	0.707129	-2.97306	0.00294844	0.0271566	down	luminal_HER2_TNBC
ENSG00000204516	MICB	MHC class I polypeptide-related sequence B	protein_coding	4277	193.927	-1.40443	0.472389	-2.97304	0.00294862	0.0271566	down	TNBC
ENSG00000101307	SIRPB1	signal regulatory protein beta 1	protein_coding	10326	294.63	-1.10201	0.370931	-2.97093	0.00296896	0.0273182	down	TNBC
ENSG00000186891	TNFRSF18	TNF receptor superfamily member 18	protein_coding	8784	67.8646	-1.20695	0.406334	-2.97034	0.00297469	0.0273182	down	HER2_TNBC
ENSG00000204961	PCDHA9	protocadherin alpha 9	protein_coding	9752	299.389	1.08608	0.36586	2.96858	0.00299182	0.0274302	up	TNBC
ENSG00000072954	TMEM38A	transmembrane protein 38A	protein_coding	79041	96.2607	1.23051	0.414839	2.96624	0.00301468	0.0276247	up	TNBC
ENSG00000130300	PLVAP	plasmalemma vesicle associated protein	protein_coding	83483	459.312	-1.01267	0.341913	-2.96177	0.0030588	0.0279829	down	TNBC
ENSG00000137225	CAPN11	calpain 11	protein_coding	11131	118.899	-1.65143	0.558037	-2.95936	0.00308281	0.0281564	down	HER2_TNBC
ENSG00000109819	PPARGC1A	PPARG coactivator 1 alpha	protein_coding	10891	1615.19	1.61171	0.545111	2.95667	0.00310985	0.0283568	up	TNBC
ENSG00000122122	SASH3	SAM and SH3 domain containing 3	protein_coding	54440	405.078	-1.06326	0.360718	-2.94764	0.00320214	0.028977	down	HER2_TNBC
ENSG00000160951	PTGER1	prostaglandin E receptor 1	protein_coding	5731	21.2788	1.43654	0.487566	2.94635	0.00321552	0.0290666	up	TNBC
ENSG00000232810	TNF	tumor necrosis factor	protein_coding	7124	46.9244	-1.06104	0.360115	-2.9464	0.00321499	0.0290666	down	HER2_TNBC
ENSG00000015520	NPC1L1	NPC1 like intracellular cholesterol transporter 1	protein_coding	29881	143.564	1.27082	0.431795	2.94311	0.00324931	0.0292526	up	TNBC
ENSG00000087495	PHACTR3	phosphatase and actin regulator 3	protein_coding	116154	124.625	1.11848	0.380005	2.94332	0.00324712	0.0292526	up	luminal_HER2_TNBC
ENSG00000132704	FCRL2	Fc receptor like 2	protein_coding	79368	112.221	-1.57784	0.536061	-2.94339	0.00324637	0.0292526	down	luminal_HER2_TNBC
ENSG00000136928	GABBR2	gamma-aminobutyric acid type B receptor subunit 2	protein_coding	9568	792.375	1.04785	0.356223	2.94156	0.00326566	0.0293365	up	luminal_HER2_TNBC
ENSG00000147145	LPAR4	lysophosphatidic acid receptor 4	protein_coding	2846	16.9442	-1.71626	0.583939	-2.9391	0.00329166	0.0294996	down	TNBC
ENSG00000152804	HHEX	hematopoietically expressed homeobox	protein_coding	3087	91.621	-1.21911	0.415004	-2.93759	0.00330772	0.0295343	down	luminal_HER2_TNBC
ENSG00000124343	XG	Xg blood group	protein_coding	7499	283.668	-1.27034	0.432657	-2.93613	0.00332334	0.0296495	down	HER2_TNBC
ENSG00000170091	NSG2	neuronal vesicle trafficking associated 2	protein_coding	51617	10.2459	2.92073	0.996278	2.93164	0.00337178	0.0299447	up	luminal_TNBC
ENSG00000103310	ZP2	zona pellucida glycoprotein 2	protein_coding	7783	69.1586	1.8959	0.646907	2.93071	0.00338192	0.0300188	up	TNBC
ENSG00000151790	TDO2	tryptophan 2,3-dioxygenase	protein_coding	6999	245.627	-1.29812	0.443551	-2.92665	0.00342638	0.0302848	down	TNBC
ENSG00000188820	CALHM6	calcium homeostasis modulator family member 6	protein_coding	441168	138.874	-1.16094	0.39688	-2.92518	0.0034426	0.0304121	down	TNBC
ENSG00000137674	MMP20	matrix metallopeptidase 20	protein_coding	9313	1401.47	-1.70811	0.58449	-2.92239	0.00347354	0.0306305	down	luminal_HER2_TNBC
ENSG00000206432	TMEM200C	transmembrane protein 200C	protein_coding	645369	88.3852	-1.2956	0.443535	-2.92109	0.00348814	0.0307008	down	TNBC
ENSG00000179603	GRM8	glutamate metabotropic receptor 8	protein_coding	2918	196.051	1.40636	0.481538	2.92056	0.00349406	0.0307367	up	luminal_TNBC
ENSG00000167157	PRRX2	paired related homeobox 2	protein_coding	51450	38.5759	-1.38182	0.473692	-2.91713	0.00353266	0.0310564	down	HER2_TNBC
ENSG00000120093	HOXB3	homeobox B3	protein_coding	3213	696.153	-1.11638	0.383102	-2.91405	0.00356767	0.0312854	down	luminal_HER2_TNBC
ENSG00000213654	GPSM3	G protein signaling modulator 3	protein_coding	63940	72.9362	-1.17459	0.403319	-2.91231	0.00358762	0.0314109	down	TNBC
ENSG00000123572	NRK	Nik related kinase	protein_coding	203447	320.23	-2.01176	0.691634	-2.9087	0.00362931	0.0317283	down	HER2_TNBC
ENSG00000099958	DERL3	derlin 3	protein_coding	91319	140.9	-1.01294	0.349187	-2.90086	0.00372141	0.0324294	down	luminal_HER2_TNBC
ENSG00000100427	MLC1	megalencephalic leukoencephalopathy with subcortical cysts 1	protein_coding	23209	339.962	1.42906	0.493562	2.89539	0.00378683	0.0328145	up	luminal_HER2_TNBC
ENSG00000144152	FBLN7	fibulin 7	protein_coding	129804	96.1285	-1.15601	0.399901	-2.89073	0.00384353	0.0331994	down	luminal_HER2_TNBC
ENSG00000137960	GIPC2	GIPC PDZ domain containing family member 2	protein_coding	54810	37.7009	-1.24283	0.430651	-2.88594	0.0039025	0.0336392	down	luminal_HER2_TNBC
ENSG00000162670	BRINP3	BMP/retinoic acid inducible neural specific 3	protein_coding	339479	299.576	2.47522	0.857843	2.88541	0.0039091	0.0336787	up	luminal_HER2_TNBC
ENSG00000176692	FOXC2	forkhead box C2	protein_coding	2303	966.501	1.06339	0.369143	2.88069	0.00396811	0.0341344	up	TNBC
ENSG00000103184	SEC14L5	SEC14 like lipid binding 5	protein_coding	9717	43.0135	1.70201	0.591747	2.87624	0.00402439	0.0345119	up	luminal_TNBC
ENSG00000109684	CLNK	cytokine dependent hematopoietic cell linker	protein_coding	116449	78.9331	-1.25219	0.436498	-2.86871	0.00412155	0.0352006	down	luminal_TNBC
ENSG00000180287	PLD5	phospholipase D family member 5	protein_coding	200150	109.554	1.83281	0.639258	2.86709	0.0041426	0.035305	up	HER2_TNBC
ENSG00000091972	CD200	CD200 molecule	protein_coding	4345	385.539	-1.18172	0.412606	-2.86403	0.00418294	0.0355795	down	luminal_HER2_TNBC
ENSG00000178175	ZNF366	zinc finger protein 366	protein_coding	167465	98.4343	-1.12532	0.393206	-2.86189	0.00421117	0.035765	down	TNBC
ENSG00000233041	PHGR1	proline, histidine and glycine rich 1	protein_coding	644844	13.2212	-2.0247	0.708078	-2.85943	0.00424401	0.0359343	down	TNBC
ENSG00000164418	GRIK2	glutamate ionotropic receptor kainate type subunit 2	protein_coding	2898	291.273	1.5041	0.52635	2.85761	0.0042684	0.036093	up	luminal_HER2_TNBC
ENSG00000078081	LAMP3	lysosomal associated membrane protein 3	protein_coding	27074	909.99	-1.6863	0.590402	-2.85618	0.00428768	0.0361878	down	HER2_TNBC
ENSG00000070808	CAMK2A	calcium/calmodulin dependent protein kinase II alpha	protein_coding	815	62.1279	-1.53474	0.537949	-2.85294	0.00433164	0.0364432	down	TNBC
ENSG00000153233	PTPRR	protein tyrosine phosphatase, receptor type R	protein_coding	5801	37.5046	1.9929	0.69877	2.85201	0.00434432	0.0365063	up	luminal_TNBC
ENSG00000029559	IBSP	integrin binding sialoprotein	protein_coding	3381	195.165	1.09952	0.385623	2.85128	0.00435435	0.0365717	up	TNBC
ENSG00000173431	RNASE8	ribonuclease A family member 8	protein_coding	122665	23.9213	-2.20655	0.774557	-2.84879	0.00438858	0.036707	down	TNBC
ENSG00000185559	DLK1	delta like non-canonical Notch ligand 1	protein_coding	8788	56.065	-2.54366	0.892926	-2.84868	0.00439014	0.036707	down	TNBC
ENSG00000205832	C16orf96	chromosome 16 open reading frame 96	protein_coding	342346	71.5423	-1.26258	0.44351	-2.84679	0.0044163	0.0368886	down	TNBC
ENSG00000185615	PDIA2	protein disulfide isomerase family A member 2	protein_coding	64714	67.8367	1.62956	0.572503	2.84637	0.00442208	0.0369	up	TNBC
ENSG00000104415	WISP1	WNT1 inducible signaling pathway protein 1	protein_coding	8840	172.993	-1.05078	0.369272	-2.84555	0.00443349	0.0369583	down	luminal_HER2_TNBC
ENSG00000179348	GATA2	GATA binding protein 2	protein_coding	2624	145.924	-1.009	0.354706	-2.84462	0.00444644	0.037018	down	TNBC
ENSG00000164509	IL31RA	interleukin 31 receptor A	protein_coding	133396	76.7069	-1.25291	0.440849	-2.84205	0.00448248	0.0372367	down	luminal_TNBC
ENSG00000120658	ENOX1	ecto-NOX disulfide-thiol exchanger 1	protein_coding	55068	200.899	-1.1527	0.405637	-2.84171	0.00448728	0.037258	down	TNBC
ENSG00000187048	CYP4A11	cytochrome P450 family 4 subfamily A member 11	protein_coding	1579	38.2061	1.48163	0.521759	2.83968	0.00451595	0.0374402	up	TNBC
ENSG00000127540	UQCR11	ubiquinol-cytochrome c reductase, complex III subunit XI	protein_coding	10975	66.8106	1.18468	0.417479	2.8377	0.004544	0.0375425	up	TNBC
ENSG00000133317	LGALS12	galectin 12	protein_coding	85329	30.023	-2.21582	0.781757	-2.83441	0.0045911	0.0378632	down	TNBC
ENSG00000267699			protein_coding		95.7699	-1.23861	0.437222	-2.8329	0.00461275	0.0380165	down
ENSG00000115602	IL1RL1	interleukin 1 receptor like 1	protein_coding	9173	74.076	-1.40856	0.498702	-2.82445	0.00473623	0.0388512	down	luminal_HER2_TNBC
ENSG00000066735	KIF26A	kinesin family member 26A	protein_coding	26153	76.2563	-1.0387	0.368035	-2.82228	0.00476831	0.0389909	down	TNBC
ENSG00000108821	COL1A1	collagen type I alpha 1 chain	protein_coding	1277	248286	-2.00825	0.711543	-2.82239	0.00476677	0.0389909	down	luminal_HER2_TNBC
ENSG00000182901	RGS7	regulator of G protein signaling 7	protein_coding	6000	122.44	1.38199	0.489655	2.82238	0.00476692	0.0389909	up	TNBC
ENSG00000136867	SLC31A2	solute carrier family 31 member 2	protein_coding	1318	113.836	-1.01136	0.359017	-2.81703	0.00484693	0.0394793	down	TNBC
ENSG00000196993	NPIPB9	nuclear pore complex interacting protein family member B9	protein_coding	100507607	792.327	1.01989	0.362656	2.81228	0.00491919	0.0399123	up	luminal_TNBC
ENSG00000179528	LBX2	ladybird homeobox 2	protein_coding	85474	37.0983	-1.30662	0.464663	-2.81197	0.00492387	0.0399309	down	TNBC
ENSG00000165923	AGBL2	ATP/GTP binding protein like 2	protein_coding	79841	101.872	-1.09916	0.391294	-2.80904	0.0049689	0.0401985	down	TNBC
ENSG00000152154	TMEM178A	transmembrane protein 178A	protein_coding	130733	91.7715	1.29226	0.460679	2.80513	0.00502966	0.0406115	up	TNBC
ENSG00000179055	OR13D1	olfactory receptor family 13 subfamily D member 1	protein_coding	286365	188.955	-1.06595	0.380135	-2.80412	0.00504534	0.0406988	down	HER2_TNBC
ENSG00000008056	SYN1	synapsin I	protein_coding	6853	171.131	1.29758	0.463107	2.80189	0.00508038	0.0409024	up	luminal_HER2_TNBC
ENSG00000198885	ITPRIPL1	ITPRIP like 1	protein_coding	150771	84.1149	-1.36287	0.486405	-2.80192	0.00507994	0.0409024	down	TNBC
ENSG00000080493	SLC4A4	solute carrier family 4 member 4	protein_coding	8671	273.299	1.10543	0.394797	2.8	0.00511019	0.0410239	up	luminal_TNBC
ENSG00000244219	TMEM225B	transmembrane protein 225B	protein_coding	100289187	28.7234	-1.74058	0.622931	-2.79417	0.00520331	0.0416314	down	TNBC
ENSG00000111863	ADTRP	androgen dependent TFPI regulating protein	protein_coding	84830	67.9041	-1.25427	0.449143	-2.79258	0.005229	0.041797	down	TNBC
ENSG00000215115	CXorf49	chromosome X open reading frame 49	protein_coding	100130361	164.29	-1.52758	0.547374	-2.79075	0.00525865	0.0419738	down	TNBC
ENSG00000179097	HTR1F	5-hydroxytryptamine receptor 1F	protein_coding	3355	42.3808	-1.5602	0.559907	-2.78653	0.00532751	0.0423702	down	HER2_TNBC
ENSG00000012223	LTF	lactotransferrin	protein_coding	4057	7466.89	-1.40206	0.503257	-2.78598	0.00533669	0.0423942	down	TNBC
ENSG00000139572	GPR84	G protein-coupled receptor 84	protein_coding	53831	37.8356	-1.37676	0.494341	-2.78503	0.00535222	0.042457	down	TNBC
ENSG00000185880	TRIM69	tripartite motif containing 69	protein_coding	140691	179.777	-1.09092	0.391785	-2.78448	0.00536138	0.0425095	down	TNBC
ENSG00000204970	PCDHA1	protocadherin alpha 1	protein_coding	56147	240.911	1.09973	0.395491	2.78067	0.00542476	0.04289	up	TNBC
ENSG00000067840	PDZD4	PDZ domain containing 4	protein_coding	57595	200.635	1.07406	0.386288	2.78046	0.00542815	0.0428965	up	luminal_HER2_TNBC
ENSG00000196209	SIRPB2	signal regulatory protein beta 2	protein_coding	284759	115.759	-1.0049	0.361469	-2.78005	0.00543506	0.0429106	down	luminal_HER2_TNBC
ENSG00000120251	GRIA2	glutamate ionotropic receptor AMPA type subunit 2	protein_coding	2891	484.98	1.69507	0.610635	2.77592	0.00550457	0.0432144	up	TNBC
ENSG00000095932	SMIM24	small integral membrane protein 24	protein_coding	284422	15.0547	1.64883	0.594129	2.77521	0.00551665	0.0432482	up	TNBC
ENSG00000181631	P2RY13	purinergic receptor P2Y13	protein_coding	53829	105.337	-1.38137	0.497739	-2.77528	0.00551537	0.0432482	down	TNBC
ENSG00000137078	SIT1	signaling threshold regulating transmembrane adaptor 1	protein_coding	27240	28.105	-1.66389	0.602274	-2.76267	0.00573299	0.0445473	down	HER2_TNBC
ENSG00000203883	SOX18	SRY-box 18	protein_coding	54345	398.209	-1.04765	0.379448	-2.76099	0.00576273	0.0447367	down	HER2_TNBC
ENSG00000136943	CTSV	cathepsin V	protein_coding	1515	304.239	1.02136	0.370009	2.76037	0.00577355	0.0447999	up	HER2_TNBC
ENSG00000101306	MYLK2	myosin light chain kinase 2	protein_coding	85366	74.548	1.00104	0.362733	2.75971	0.00578525	0.0448289	up	HER2_TNBC
ENSG00000277586	NEFL	neurofilament light	protein_coding	4747	73.771	2.05961	0.746355	2.75956	0.00578801	0.0448289	up	luminal_HER2_TNBC
ENSG00000213218	CSH2	chorionic somatomammotropin hormone 2	protein_coding	1443	116.059	-2.08481	0.755701	-2.75878	0.00580168	0.0448932	down	TNBC
ENSG00000129159	KCNC1	potassium voltage-gated channel subfamily C member 1	protein_coding	3746	20.1938	1.57878	0.57286	2.75596	0.00585207	0.0451577	up	luminal_TNBC
ENSG00000273734			protein_coding		15.7068	-6.84806	2.48777	-2.75269	0.00591087	0.0455483	down
ENSG00000144057	ST6GAL2	ST6 beta-galactoside alpha-2,6-sialyltransferase 2	protein_coding	84620	166.979	-1.29576	0.470766	-2.75245	0.00591521	0.0455607	down	luminal_HER2_TNBC
ENSG00000259171			protein_coding		31.0163	-2.85036	1.03632	-2.75047	0.00595097	0.045794	down
ENSG00000241233	KRTAP5-8	keratin associated protein 5-8	protein_coding	57830	151.686	1.88274	0.684649	2.74993	0.00596079	0.0458288	up	TNBC
ENSG00000188803	SHISA6	shisa family member 6	protein_coding	388336	32.1781	-1.67879	0.610604	-2.74939	0.00597068	0.0458402	down	TNBC
ENSG00000157087	ATP2B2	ATPase plasma membrane Ca2+ transporting 2	protein_coding	491	341.473	1.86377	0.678045	2.74874	0.00598246	0.0459095	up	luminal_HER2_TNBC
ENSG00000124253	PCK1	phosphoenolpyruvate carboxykinase 1	protein_coding	5105	18.5317	-2.0027	0.729042	-2.74703	0.00601385	0.0461106	down	luminal_HER2_TNBC
ENSG00000171724	VAT1L	vesicle amine transport 1 like	protein_coding	57687	115.796	1.729	0.629481	2.74671	0.00601971	0.0461106	up	TNBC
ENSG00000270099			protein_coding		34.8442	-2.10237	0.766032	-2.74449	0.00606053	0.0462749	down
ENSG00000277745	H2AFB3	H2A histone family member B3	protein_coding	83740	100.603	-1.09849	0.400385	-2.74359	0.00607712	0.0462954	down	TNBC
ENSG00000167600	CYP2S1	cytochrome P450 family 2 subfamily S member 1	protein_coding		213.766	-1.18278	0.431649	-2.74015	0.00614108	0.0466767	down	luminal_TNBC
ENSG00000147257	GPC3	glypican 3	protein_coding	2719	236.063	-1.20223	0.439001	-2.73856	0.0061709	0.0468607	down	TNBC
ENSG00000078399	HOXA9	homeobox A9	protein_coding	3205	48.217	-2.17536	0.794634	-2.73756	0.0061896	0.04696	down	luminal_HER2_TNBC
ENSG00000151917	BEND6	BEN domain containing 6	protein_coding	221336	176.955	-1.00281	0.366972	-2.73265	0.00628276	0.0475589	down	TNBC
ENSG00000108018	SORCS1	sortilin related VPS10 domain containing receptor 1	protein_coding	114815	61.9154	1.82931	0.670267	2.72923	0.0063482	0.047924	up	TNBC
ENSG00000121270	ABCC11	ATP binding cassette subfamily C member 11	protein_coding	85320	820.227	1.10585	0.405321	2.72834	0.00636533	0.0480095	up	TNBC
ENSG00000057468	MSH4	mutS homolog 4	protein_coding	4438	71.6724	1.14862	0.421368	2.72593	0.00641211	0.0482322	up	TNBC
ENSG00000279073			protein_coding		135.218	-1.50383	0.551669	-2.72597	0.00641124	0.0482322	down
ENSG00000131686	CA6	carbonic anhydrase 6	protein_coding	765	271.931	-1.44079	0.528659	-2.72538	0.00642282	0.048291	down	TNBC
ENSG00000125730	C3	complement C3	protein_coding	718	53425.3	-1.34868	0.49494	-2.72493	0.0064316	0.0483136	down	HER2_TNBC
ENSG00000196196	HRCT1	histidine rich carboxyl terminus 1	protein_coding	646962	66.5763	1.22295	0.448984	2.72383	0.00645299	0.0483703	up	TNBC
ENSG00000054179	ENTPD2	ectonucleoside triphosphate diphosphohydrolase 2	protein_coding	954	745.06	1.13939	0.419142	2.71839	0.00655997	0.0488723	up	luminal_TNBC
ENSG00000140557	ST8SIA2	ST8 alpha-N-acetyl-neuraminide alpha-2,8-sialyltransferase 2	protein_coding	8128	24.6848	-1.78021	0.654928	-2.71817	0.00656445	0.0488723	down	TNBC
ENSG00000144407	PTH2R	parathyroid hormone 2 receptor	protein_coding	5746	186.36	-1.43541	0.527998	-2.71859	0.00655615	0.0488723	down	HER2_TNBC
ENSG00000165152	TMEM246	transmembrane protein 246	protein_coding	84302	83.6983	1.25211	0.461273	2.71447	0.00663821	0.0493554	up	TNBC
