# Supplementary material for: Mapping molecular subtype specific alterations in breast cancer brain metastases identifies clinically relevant vulnerabilities
Source: Nat Commun. 2022 Jan 26;13:514. doi: 10.1038/s41467-022-27987-5 (PMC8791982; doi:10.1038/s41467-022-27987-5)
Supplement: Supplementary file 8 — Supplementary Data 6 [file 41467_2022_27987_MOESM8_ESM.xlsx]

## Sheet: Sheet1
# Supplementary Data 6: List of significantly differentially expressed genes (log2FC+/-1.5; p-value < 0.01) in BM vs primary tumour, common to all molecular subtypes
#
Set	hgnc_symbol	expression change (BM vs Prim)
luminal_HER2_TNBC	AGT	up
luminal_HER2_TNBC	APC2	up
luminal_HER2_TNBC	APLP1	up
luminal_HER2_TNBC	AQP4	up
luminal_HER2_TNBC	ARPP21	up
luminal_HER2_TNBC	ATCAY	up
luminal_HER2_TNBC	ATP1A2	up
luminal_HER2_TNBC	ATP1B2	up
luminal_HER2_TNBC	ATP2B2	up
luminal_HER2_TNBC	BRINP3	up
luminal_HER2_TNBC	C1orf61	up
luminal_HER2_TNBC	C1QL1	up
luminal_HER2_TNBC	CA10	up
luminal_HER2_TNBC	CAMK2B	up
luminal_HER2_TNBC	CDH2	up
luminal_HER2_TNBC	CELF3	up
luminal_HER2_TNBC	CHGB	up
luminal_HER2_TNBC	CLU	up
luminal_HER2_TNBC	CNDP1	up
luminal_HER2_TNBC	CNTNAP4	up
luminal_HER2_TNBC	CRYAB	up
luminal_HER2_TNBC	CSMD3	up
luminal_HER2_TNBC	CTNNA2	up
luminal_HER2_TNBC	DNER	up
luminal_HER2_TNBC	DPYSL5	up
luminal_HER2_TNBC	ELAVL3	up
luminal_HER2_TNBC	EPHA7	up
luminal_HER2_TNBC	ETNPPL	up
luminal_HER2_TNBC	FMN2	up
luminal_HER2_TNBC	FOXD1	up
luminal_HER2_TNBC	FSTL5	up
luminal_HER2_TNBC	GABBR2	up
luminal_HER2_TNBC	GABRA2	up
luminal_HER2_TNBC	GABRB1	up
luminal_HER2_TNBC	GABRG2	up
luminal_HER2_TNBC	GAP43	up
luminal_HER2_TNBC	GDF1	up
luminal_HER2_TNBC	GFAP	up
luminal_HER2_TNBC	GLDN	up
luminal_HER2_TNBC	GRIK2	up
luminal_HER2_TNBC	HBA2	up
luminal_HER2_TNBC	HBB	up
luminal_HER2_TNBC	HCN2	up
luminal_HER2_TNBC	HHATL	up
luminal_HER2_TNBC	ITIH2	up
luminal_HER2_TNBC	KIF1A	up
luminal_HER2_TNBC	KIF5A	up
luminal_HER2_TNBC	KIF5C	up
luminal_HER2_TNBC	LAMC3	up
luminal_HER2_TNBC	LGI1	up
luminal_HER2_TNBC	MAP1B	up
luminal_HER2_TNBC	MAPK4	up
luminal_HER2_TNBC	MLC1	up
luminal_HER2_TNBC	MOBP	up
luminal_HER2_TNBC	MOG	up
luminal_HER2_TNBC	MT3	up
luminal_HER2_TNBC	MYRF	up
luminal_HER2_TNBC	MYT1L	up
luminal_HER2_TNBC	NCAM1	up
luminal_HER2_TNBC	NCAN	up
luminal_HER2_TNBC	NDUFA4L2	up
luminal_HER2_TNBC	NEFL	up
luminal_HER2_TNBC	NKX6-2	up
luminal_HER2_TNBC	NRCAM	up
luminal_HER2_TNBC	NRXN1	up
luminal_HER2_TNBC	NTNG1	up
luminal_HER2_TNBC	OGDHL	up
luminal_HER2_TNBC	PAX6	up
luminal_HER2_TNBC	PCDH10	up
luminal_HER2_TNBC	PDZD4	up
luminal_HER2_TNBC	PHACTR3	up
luminal_HER2_TNBC	PLP1	up
luminal_HER2_TNBC	PMP2	up
luminal_HER2_TNBC	POU6F2	up
luminal_HER2_TNBC	PTN	up
luminal_HER2_TNBC	PTPRZ1	up
luminal_HER2_TNBC	RBFOX3	up
luminal_HER2_TNBC	RFX4	up
luminal_HER2_TNBC	S100B	up
luminal_HER2_TNBC	SCG2	up
luminal_HER2_TNBC	SCN1A	up
luminal_HER2_TNBC	SH3GL2	up
luminal_HER2_TNBC	SIGLEC8	up
luminal_HER2_TNBC	SLC30A10	up
luminal_HER2_TNBC	SLC38A11	up
luminal_HER2_TNBC	SLC38A3	up
luminal_HER2_TNBC	SLC6A1	up
luminal_HER2_TNBC	SLC7A11	up
luminal_HER2_TNBC	SNAP25	up
luminal_HER2_TNBC	SNCB	up
luminal_HER2_TNBC	SORCS3	up
luminal_HER2_TNBC	SPOCK3	up
luminal_HER2_TNBC	SPP1	up
luminal_HER2_TNBC	STMN4	up
luminal_HER2_TNBC	SYN1	up
luminal_HER2_TNBC	TCEAL2	up
luminal_HER2_TNBC	TMEM59L	up
luminal_HER2_TNBC	TRIM9	up
luminal_HER2_TNBC	TUBB2B	up
luminal_HER2_TNBC	TUBB4A	up
luminal_HER2_TNBC	UNC80	up
luminal_HER2_TNBC	ZCCHC12	up
luminal_HER2_TNBC	ZIC1	up
luminal_HER2_TNBC	ZIC2	up
luminal_HER2_TNBC	ZNF536	up
luminal_HER2_TNBC	AADAC	down
luminal_HER2_TNBC	AADACL2	down
luminal_HER2_TNBC	ABCA6	down
luminal_HER2_TNBC	ABCB5	down
luminal_HER2_TNBC	ABI3BP	down
luminal_HER2_TNBC	ADAM12	down
luminal_HER2_TNBC	ADAM33	down
luminal_HER2_TNBC	ADAMTS12	down
luminal_HER2_TNBC	ADAMTS2	down
luminal_HER2_TNBC	ADAMTS5	down
luminal_HER2_TNBC	ADGRD1	down
luminal_HER2_TNBC	ADH1A	down
luminal_HER2_TNBC	ADH1B	down
luminal_HER2_TNBC	ADIPOQ	down
luminal_HER2_TNBC	ADRA2A	down
luminal_HER2_TNBC	AEBP1	down
luminal_HER2_TNBC	AGTR1	down
luminal_HER2_TNBC	AIF1	down
luminal_HER2_TNBC	ALPK2	down
luminal_HER2_TNBC	ANGPTL2	down
luminal_HER2_TNBC	ANO1	down
luminal_HER2_TNBC	ANTXR1	down
luminal_HER2_TNBC	AOC3	down
luminal_HER2_TNBC	ARHGAP25	down
luminal_HER2_TNBC	ARHGAP28	down
luminal_HER2_TNBC	ARHGAP9	down
luminal_HER2_TNBC	ARSI	down
luminal_HER2_TNBC	ASPN	down
luminal_HER2_TNBC	AVPR1A	down
luminal_HER2_TNBC	BACH2	down
luminal_HER2_TNBC	BGN	down
luminal_HER2_TNBC	BICC1	down
luminal_HER2_TNBC	BLK	down
luminal_HER2_TNBC	BMX	down
luminal_HER2_TNBC	BNC2	down
luminal_HER2_TNBC	BTBD19	down
luminal_HER2_TNBC	C10orf55	down
luminal_HER2_TNBC	C12orf75	down
luminal_HER2_TNBC	C1QTNF5	down
luminal_HER2_TNBC	C1R	down
luminal_HER2_TNBC	C1S	down
luminal_HER2_TNBC	CCBE1	down
luminal_HER2_TNBC	CCDC141	down
luminal_HER2_TNBC	CCDC69	down
luminal_HER2_TNBC	CCDC80	down
luminal_HER2_TNBC	CCL19	down
luminal_HER2_TNBC	CCL21	down
luminal_HER2_TNBC	CCR4	down
luminal_HER2_TNBC	CCR7	down
luminal_HER2_TNBC	CD1C	down
luminal_HER2_TNBC	CD2	down
luminal_HER2_TNBC	CD200	down
luminal_HER2_TNBC	CD209	down
luminal_HER2_TNBC	CD247	down
luminal_HER2_TNBC	CD28	down
luminal_HER2_TNBC	CD34	down
luminal_HER2_TNBC	CD36	down
luminal_HER2_TNBC	CD3D	down
luminal_HER2_TNBC	CD3E	down
luminal_HER2_TNBC	CD3G	down
luminal_HER2_TNBC	CD40	down
luminal_HER2_TNBC	CD52	down
luminal_HER2_TNBC	CD6	down
luminal_HER2_TNBC	CD74	down
luminal_HER2_TNBC	CD96	down
luminal_HER2_TNBC	CDH11	down
luminal_HER2_TNBC	CHRDL1	down
luminal_HER2_TNBC	CIITA	down
luminal_HER2_TNBC	CILP	down
luminal_HER2_TNBC	CILP2	down
luminal_HER2_TNBC	CLEC10A	down
luminal_HER2_TNBC	CLEC2B	down
luminal_HER2_TNBC	CLMP	down
luminal_HER2_TNBC	CMTM7	down
luminal_HER2_TNBC	CNIH3	down
luminal_HER2_TNBC	COL10A1	down
luminal_HER2_TNBC	COL12A1	down
luminal_HER2_TNBC	COL14A1	down
luminal_HER2_TNBC	COL15A1	down
luminal_HER2_TNBC	COL1A1	down
luminal_HER2_TNBC	COL1A2	down
luminal_HER2_TNBC	COL3A1	down
luminal_HER2_TNBC	COL5A1	down
luminal_HER2_TNBC	COL5A2	down
luminal_HER2_TNBC	COL5A3	down
luminal_HER2_TNBC	COL6A1	down
luminal_HER2_TNBC	COL6A2	down
luminal_HER2_TNBC	COL6A3	down
luminal_HER2_TNBC	COL6A6	down
luminal_HER2_TNBC	COL8A2	down
luminal_HER2_TNBC	COMP	down
luminal_HER2_TNBC	CPA3	down
luminal_HER2_TNBC	CPXM1	down
luminal_HER2_TNBC	CPXM2	down
luminal_HER2_TNBC	CR1	down
luminal_HER2_TNBC	CRISPLD2	down
luminal_HER2_TNBC	CSF2RB	down
luminal_HER2_TNBC	CTLA4	down
luminal_HER2_TNBC	CTSG	down
luminal_HER2_TNBC	CTSK	down
luminal_HER2_TNBC	CXCL11	down
luminal_HER2_TNBC	CXCL12	down
luminal_HER2_TNBC	CXCL9	down
luminal_HER2_TNBC	CXorf21	down
luminal_HER2_TNBC	CYGB	down
luminal_HER2_TNBC	CYP7B1	down
luminal_HER2_TNBC	CYTH4	down
luminal_HER2_TNBC	CYTIP	down
luminal_HER2_TNBC	DACT1	down
luminal_HER2_TNBC	DCN	down
luminal_HER2_TNBC	DERL3	down
luminal_HER2_TNBC	DNASE1L3	down
luminal_HER2_TNBC	DOCK2	down
luminal_HER2_TNBC	DOK2	down
luminal_HER2_TNBC	DPP4	down
luminal_HER2_TNBC	DPT	down
luminal_HER2_TNBC	DPYSL3	down
luminal_HER2_TNBC	EBF2	down
luminal_HER2_TNBC	EBF3	down
luminal_HER2_TNBC	EGFLAM	down
luminal_HER2_TNBC	EMB	down
luminal_HER2_TNBC	EMILIN1	down
luminal_HER2_TNBC	ENAM	down
luminal_HER2_TNBC	EOMES	down
luminal_HER2_TNBC	EVC2	down
luminal_HER2_TNBC	F13A1	down
luminal_HER2_TNBC	F2RL2	down
luminal_HER2_TNBC	FABP4	down
luminal_HER2_TNBC	FAM196B	down
luminal_HER2_TNBC	FAP	down
luminal_HER2_TNBC	FBLN5	down
luminal_HER2_TNBC	FBLN7	down
luminal_HER2_TNBC	FBN1	down
luminal_HER2_TNBC	FCER1A	down
luminal_HER2_TNBC	FCMR	down
luminal_HER2_TNBC	FCN1	down
luminal_HER2_TNBC	FCRL2	down
luminal_HER2_TNBC	FCRL3	down
luminal_HER2_TNBC	FCRL5	down
luminal_HER2_TNBC	FGF10	down
luminal_HER2_TNBC	FGF7	down
luminal_HER2_TNBC	FHOD3	down
luminal_HER2_TNBC	FMO1	down
luminal_HER2_TNBC	FNDC1	down
luminal_HER2_TNBC	FOLR2	down
luminal_HER2_TNBC	FPR3	down
luminal_HER2_TNBC	FST	down
luminal_HER2_TNBC	G0S2	down
luminal_HER2_TNBC	GAB3	down
luminal_HER2_TNBC	GAPT	down
luminal_HER2_TNBC	GAS1	down
luminal_HER2_TNBC	GAS6	down
luminal_HER2_TNBC	GEM	down
luminal_HER2_TNBC	GFRA1	down
luminal_HER2_TNBC	GIMAP6	down
luminal_HER2_TNBC	GIMAP7	down
luminal_HER2_TNBC	GIPC2	down
luminal_HER2_TNBC	GLI2	down
luminal_HER2_TNBC	GLT8D2	down
luminal_HER2_TNBC	GPC6	down
luminal_HER2_TNBC	GPR132	down
luminal_HER2_TNBC	GPR174	down
luminal_HER2_TNBC	GRAP2	down
luminal_HER2_TNBC	GREM1	down
luminal_HER2_TNBC	GRP	down
luminal_HER2_TNBC	GXYLT2	down
luminal_HER2_TNBC	GZMK	down
luminal_HER2_TNBC	HAND2	down
luminal_HER2_TNBC	HAS2	down
luminal_HER2_TNBC	HDC	down
luminal_HER2_TNBC	HHEX	down
luminal_HER2_TNBC	HIC1	down
luminal_HER2_TNBC	HLA-DMB	down
luminal_HER2_TNBC	HLA-DQB2	down
luminal_HER2_TNBC	HMCN1	down
luminal_HER2_TNBC	HOXA10	down
luminal_HER2_TNBC	HOXA9	down
luminal_HER2_TNBC	HOXB3	down
luminal_HER2_TNBC	HOXD10	down
luminal_HER2_TNBC	HOXD4	down
luminal_HER2_TNBC	HOXD8	down
luminal_HER2_TNBC	HOXD9	down
luminal_HER2_TNBC	HS3ST3A1	down
luminal_HER2_TNBC	HTRA1	down
luminal_HER2_TNBC	HTRA3	down
luminal_HER2_TNBC	ICOS	down
luminal_HER2_TNBC	IGF1	down
luminal_HER2_TNBC	IGFBP4	down
luminal_HER2_TNBC	IGFN1	down
luminal_HER2_TNBC	IGLL5	down
luminal_HER2_TNBC	IGSF10	down
luminal_HER2_TNBC	IL10RA	down
luminal_HER2_TNBC	IL15RA	down
luminal_HER2_TNBC	IL16	down
luminal_HER2_TNBC	IL18R1	down
luminal_HER2_TNBC	IL1RL1	down
luminal_HER2_TNBC	IL24	down
luminal_HER2_TNBC	IL2RB	down
luminal_HER2_TNBC	IL2RG	down
luminal_HER2_TNBC	IL32	down
luminal_HER2_TNBC	IL33	down
luminal_HER2_TNBC	IL6	down
luminal_HER2_TNBC	INHBA	down
luminal_HER2_TNBC	IRF4	down
luminal_HER2_TNBC	IRF8	down
luminal_HER2_TNBC	IRS1	down
luminal_HER2_TNBC	ISM1	down
luminal_HER2_TNBC	ITGA4	down
luminal_HER2_TNBC	JAML	down
luminal_HER2_TNBC	JCHAIN	down
luminal_HER2_TNBC	KCNA3	down
luminal_HER2_TNBC	KCNJ15	down
luminal_HER2_TNBC	KCNJ8	down
luminal_HER2_TNBC	KIF26B	down
luminal_HER2_TNBC	KLK4	down
luminal_HER2_TNBC	KLRD1	down
luminal_HER2_TNBC	KRT14	down
luminal_HER2_TNBC	LAX1	down
luminal_HER2_TNBC	LCK	down
luminal_HER2_TNBC	LILRB1	down
luminal_HER2_TNBC	LILRB2	down
luminal_HER2_TNBC	LILRB5	down
luminal_HER2_TNBC	LOXHD1	down
luminal_HER2_TNBC	LOXL1	down
luminal_HER2_TNBC	LRP1	down
luminal_HER2_TNBC	LRRC15	down
luminal_HER2_TNBC	LSP1	down
luminal_HER2_TNBC	LTB	down
luminal_HER2_TNBC	LUM	down
luminal_HER2_TNBC	LY9	down
luminal_HER2_TNBC	LYZ	down
luminal_HER2_TNBC	MCTP1	down
luminal_HER2_TNBC	MEDAG	down
luminal_HER2_TNBC	MEOX2	down
luminal_HER2_TNBC	MFAP5	down
luminal_HER2_TNBC	MME	down
luminal_HER2_TNBC	MMP1	down
luminal_HER2_TNBC	MMP11	down
luminal_HER2_TNBC	MMP12	down
luminal_HER2_TNBC	MMP13	down
luminal_HER2_TNBC	MMP2	down
luminal_HER2_TNBC	MMP20	down
luminal_HER2_TNBC	MMP3	down
luminal_HER2_TNBC	MPEG1	down
luminal_HER2_TNBC	MS4A1	down
luminal_HER2_TNBC	MS4A2	down
luminal_HER2_TNBC	MSC	down
luminal_HER2_TNBC	MSRB3	down
luminal_HER2_TNBC	MUC12	down
luminal_HER2_TNBC	MXRA5	down
luminal_HER2_TNBC	MYH1	down
luminal_HER2_TNBC	MYH13	down
luminal_HER2_TNBC	MYH2	down
luminal_HER2_TNBC	MYH4	down
luminal_HER2_TNBC	MYH8	down
luminal_HER2_TNBC	MYO1G	down
luminal_HER2_TNBC	NBL1	down
luminal_HER2_TNBC	NHSL2	down
luminal_HER2_TNBC	NID2	down
luminal_HER2_TNBC	NOX4	down
luminal_HER2_TNBC	NPR1	down
luminal_HER2_TNBC	NRG1	down
luminal_HER2_TNBC	NUGGC	down
luminal_HER2_TNBC	OLFML2B	down
luminal_HER2_TNBC	P2RX1	down
luminal_HER2_TNBC	P2RY8	down
luminal_HER2_TNBC	P4HA3	down
luminal_HER2_TNBC	PARP15	down
luminal_HER2_TNBC	PCDH7	down
luminal_HER2_TNBC	PCK1	down
luminal_HER2_TNBC	PCOLCE	down
luminal_HER2_TNBC	PDGFRA	down
luminal_HER2_TNBC	PDGFRL	down
luminal_HER2_TNBC	PDPN	down
luminal_HER2_TNBC	PDZRN4	down
luminal_HER2_TNBC	PIK3CG	down
luminal_HER2_TNBC	PLA2G2D	down
luminal_HER2_TNBC	PLAC8	down
luminal_HER2_TNBC	PLIN1	down
luminal_HER2_TNBC	PLIN4	down
luminal_HER2_TNBC	PLPP4	down
luminal_HER2_TNBC	PLXNC1	down
luminal_HER2_TNBC	PODN	down
luminal_HER2_TNBC	POSTN	down
luminal_HER2_TNBC	POU2AF1	down
luminal_HER2_TNBC	PRB1	down
luminal_HER2_TNBC	PRB2	down
luminal_HER2_TNBC	PRDM1	down
luminal_HER2_TNBC	PROCR	down
luminal_HER2_TNBC	PRRX1	down
luminal_HER2_TNBC	PTGDR	down
luminal_HER2_TNBC	PTGER3	down
luminal_HER2_TNBC	PTPRC	down
luminal_HER2_TNBC	PZP	down
luminal_HER2_TNBC	RAC2	down
luminal_HER2_TNBC	RAMP2	down
luminal_HER2_TNBC	RARRES2	down
luminal_HER2_TNBC	RASA4	down
luminal_HER2_TNBC	RFX8	down
luminal_HER2_TNBC	ROR2	down
luminal_HER2_TNBC	RSPO3	down
luminal_HER2_TNBC	SALL4	down
luminal_HER2_TNBC	SCGB3A2	down
luminal_HER2_TNBC	SCN4A	down
luminal_HER2_TNBC	SCN7A	down
luminal_HER2_TNBC	SCUBE2	down
luminal_HER2_TNBC	SELP	down
luminal_HER2_TNBC	SEMA3A	down
luminal_HER2_TNBC	SEMA3D	down
luminal_HER2_TNBC	SEMA5A	down
luminal_HER2_TNBC	SERPINF1	down
luminal_HER2_TNBC	SFRP2	down
luminal_HER2_TNBC	SFRP4	down
luminal_HER2_TNBC	SGCD	down
luminal_HER2_TNBC	SH2D1A	down
luminal_HER2_TNBC	SHOX2	down
luminal_HER2_TNBC	SIGLEC6	down
luminal_HER2_TNBC	SIRPB2	down
luminal_HER2_TNBC	SKAP1	down
luminal_HER2_TNBC	SLAMF1	down
luminal_HER2_TNBC	SLAMF6	down
luminal_HER2_TNBC	SLAMF7	down
luminal_HER2_TNBC	SLC12A3	down
luminal_HER2_TNBC	SLC19A3	down
luminal_HER2_TNBC	SLC22A3	down
luminal_HER2_TNBC	SLC2A3	down
luminal_HER2_TNBC	SLFN12L	down
luminal_HER2_TNBC	SLIT2	down
luminal_HER2_TNBC	SLIT3	down
luminal_HER2_TNBC	SP140	down
luminal_HER2_TNBC	SPN	down
luminal_HER2_TNBC	SPON1	down
luminal_HER2_TNBC	SRPX	down
luminal_HER2_TNBC	ST3GAL2	down
luminal_HER2_TNBC	ST6GAL2	down
luminal_HER2_TNBC	ST8SIA4	down
luminal_HER2_TNBC	SUCNR1	down
luminal_HER2_TNBC	SUGCT	down
luminal_HER2_TNBC	SULF1	down
luminal_HER2_TNBC	SULF2	down
luminal_HER2_TNBC	SVEP1	down
luminal_HER2_TNBC	TAGAP	down
luminal_HER2_TNBC	TBX5	down
luminal_HER2_TNBC	TENM3	down
luminal_HER2_TNBC	TENM4	down
luminal_HER2_TNBC	TESPA1	down
luminal_HER2_TNBC	THBS2	down
luminal_HER2_TNBC	THBS4	down
luminal_HER2_TNBC	TMC8	down
luminal_HER2_TNBC	TMEM119	down
luminal_HER2_TNBC	TMEM176A	down
luminal_HER2_TNBC	TMEM176B	down
luminal_HER2_TNBC	TMEM200A	down
luminal_HER2_TNBC	TNFRSF1B	down
luminal_HER2_TNBC	TNFRSF9	down
luminal_HER2_TNBC	TNFSF12	down
luminal_HER2_TNBC	TNFSF4	down
luminal_HER2_TNBC	TNNT3	down
luminal_HER2_TNBC	TPSAB1	down
luminal_HER2_TNBC	TPSD1	down
luminal_HER2_TNBC	TRAF1	down
luminal_HER2_TNBC	TRPA1	down
luminal_HER2_TNBC	TSHZ2	down
luminal_HER2_TNBC	TSHZ3	down
luminal_HER2_TNBC	TWIST1	down
luminal_HER2_TNBC	TWIST2	down
luminal_HER2_TNBC	UBASH3A	down
luminal_HER2_TNBC	VCAM1	down
luminal_HER2_TNBC	VCAN	down
luminal_HER2_TNBC	VEGFC	down
luminal_HER2_TNBC	VGLL3	down
luminal_HER2_TNBC	WISP1	down
luminal_HER2_TNBC	WISP2	down
luminal_HER2_TNBC	WNT10A	down
luminal_HER2_TNBC	WNT2	down
luminal_HER2_TNBC	XPNPEP2	down
luminal_HER2_TNBC	ZAP70	down
luminal_HER2_TNBC	ZFHX4	down
