# Supplementary material for: Mapping molecular subtype specific alterations in breast cancer brain metastases identifies clinically relevant vulnerabilities
Source: Nat Commun. 2022 Jan 26;13:514. doi: 10.1038/s41467-022-27987-5 (PMC8791982; doi:10.1038/s41467-022-27987-5)
Supplement: Supplementary file 9 — Supplementary Data 7 [file 41467_2022_27987_MOESM9_ESM.xlsx]

## Sheet: Sheet1
# Supplementary Data 7: GSEA output (FDR < 0.25; NES +/-1.0) for MSigDB pathways analysed for significantly differentially expressed genes (log2FC+/-1.5; p-value < 0.01) in BM vs primary tumour, common to all molecular subtypes. P-values are based on a gene-permutation test and adjusted using the Benjamini-Hochberg procedure (Methods, ‘Gene set enrichment analysis’).
#
cluster	.id	pathway	pval	padj	ES	NES	nMoreExtreme	size	leadingEdge
Cluster 1	GOMF	GO_STRUCTURAL_MOLECULE_ACTIVITY	0.00228311	0.109589	0.671418	1.78345	20	11	GFAP, TUBB4A, MAP1B, LAMC3, CRYAB, PLP1
Cluster 1	KEGG	KEGG_NEUROACTIVE_LIGAND_RECEPTOR_INTERACTION	0.117811	0.117811	-0.565657	-1.39931	210	5	GABRB1, GABRG2, GABRA2, GABBR2, GRIK2
Cluster 1	c2Sigs	ZHANG_TLX_TARGETS_60HR_UP	0.00159218	0.165586	0.737501	1.80323	13	8	CRYAB, APLP1, CLU, AGT, SPP1, KIF1A
Cluster 1	oncogenicSigs	NFE2L2.V2	0.0246688	0.205611	0.635417	1.55715	215	8	MOG, NRCAM, PTPRZ1, AGT, SPP1, KIF5C, RFX4, SLC7A11
Cluster 1	oncogenicSigs	KRAS.KIDNEY_UP.V1_UP	0.0342686	0.205611	0.500013	1.48622	330	20	AQP4, TUBB4A, PMP2, ATP1A2, NRCAM, CRYAB, PLP1, GAP43
Cluster 2	KEGG	KEGG_TIGHT_JUNCTION	0.000154059	0.00446772	-0.902965	-2.36765	0	5	MYH2, MYH4, MYH1, MYH8, MYH13
Cluster 2	c4Sigs	GNF2_PTPRC	0.00120627	0.0152004	0.737838	2.26849	3	6	RAC2, PTPRC, GIMAP6, CYTIP, CLEC2B, IL10RA
Cluster 2	c4Sigs	MORF_STK17A	0.00168893	0.0152004	-0.77628	-2.04107	10	5	TBX5, CD3E, HOXD4, DPT, CD6
Cluster 2	c4Sigs	MORF_FLT1	0.00168893	0.0152004	-0.77628	-2.04107	10	5	TBX5, CD3E, HOXD4, DPT, CD6
Cluster 2	c4Sigs	MORF_BCL2	0.00134569	0.0152004	-0.732432	-2.06325	8	6	TBX5, CD3E, HOXD4, DPT, CD6, LY9
Cluster 2	c4Sigs	MORF_TNFRSF25	0.000872981	0.0152004	-0.701979	-2.09348	5	7	TBX5, MYH2, CD3E, HOXD4, DPT, CD6
Cluster 2	GOMF	GO_MOTOR_ACTIVITY	0.000144655	0.0166353	-0.799142	-2.40593	0	7	MYH2, MYH4, MYH1, KIF26B, MYH8, MYH13
Cluster 2	c4Sigs	MORF_NOS2A	0.00305543	0.0229158	-0.66899	-1.9951	20	7	TBX5, MYH2, CD3E, HOXD4, DPT, CD6
Cluster 2	KEGG	KEGG_ADIPOCYTOKINE_SIGNALING_PATHWAY	0.00626245	0.0605371	0.71159	1.98494	21	5	IRS1, TNFRSF1B, PCK1, CD36, ADIPOQ
Cluster 2	KEGG	KEGG_VIRAL_MYOCARDITIS	0.0057714	0.0605371	-0.567253	-1.86698	40	9	MYH2, MYH4, MYH1, MYH8, MYH13
Cluster 2	GOMF	GO_TRANSCRIPTIONAL_ACTIVATOR_ACTIVITY_RNA_POLYMERASE_II_CORE_PROMOTER_PROXIMAL_REGION_SEQUENCE_SPECIFIC_BINDING	0.00188051	0.0606256	-0.662652	-1.99501	12	7	MEOX2, GLI2, IRF4, HAND2, HOXA10, EBF3
Cluster 2	GOMF	GO_PEPTIDASE_ACTIVITY	0.00210872	0.0606256	-0.397781	-2.06741	17	31	MME, MMP3, MMP12, CPXM2, MMP13, CPA3, CTSK, HTRA3, MMP11, XPNPEP2, MMP2, TPSAB1, FCN1, FAP, ADAMTS12, ADAM33
Cluster 2	GOMF	GO_METALLOPEPTIDASE_ACTIVITY	0.00149981	0.0606256	-0.491296	-2.16103	11	19	MME, MMP3, MMP12, CPXM2, MMP13, CPA3, MMP11, XPNPEP2, MMP2, FAP, ADAMTS12, ADAM33
Cluster 2	GOMF	GO_TRANSCRIPTIONAL_ACTIVATOR_ACTIVITY_RNA_POLYMERASE_II_TRANSCRIPTION_REGULATORY_REGION_SEQUENCE_SPECIFIC_BINDING	0.00310252	0.0713581	-0.599233	-1.98992	21	9	TBX5, MEOX2, GLI2, IRF4, HAND2, HOXA10, EBF3
Cluster 2	c4Sigs	MORF_MDM2	0.0132121	0.084935	-0.575104	-1.80515	92	8	TBX5, MYH2, CD3E, HOXD4, DPT
Cluster 2	GOMF	GO_CALMODULIN_BINDING	0.00443237	0.0849538	-0.604525	-1.91817	30	8	MYH2, MYH4, MYH1, MYH8, MYH13
Cluster 2	c4Sigs	MORF_PRKACA	0.017195	0.0967217	-0.612209	-1.72458	114	6	TBX5, HOXD4, DPT, CD6, LY9
Cluster 2	c4Sigs	MORF_PAX7	0.0195503	0.0977517	-0.528925	-1.74101	139	9	TBX5, MYH2, CD3E, HOXD4, DPT, CD6
Cluster 2	GOMF	GO_METALLOENDOPEPTIDASE_ACTIVITY	0.00630169	0.103528	-0.492306	-1.92939	47	14	MME, MMP3, MMP12, MMP13, MMP11, MMP2, FAP, ADAMTS12, ADAM33
Cluster 2	c4Sigs	MORF_IL13	0.025998	0.116991	-0.539268	-1.69266	182	8	TBX5, CD3E, HOXD4, DPT, CD6, LY9, SGCD
Cluster 2	GOMF	GO_HYDROLASE_ACTIVITY_ACTING_ON_ACID_ANHYDRIDES	0.00818501	0.117659	-0.467316	-1.88075	62	15	MYH2, MYH4, MYH1, KIF26B, MYH8, MYH13, CILP, CILP2, TNNT3
Cluster 2	c4Sigs	MORF_BNIP1	0.0317826	0.119185	-0.61781	-1.62441	206	5	TBX5, HOXD4, DPT, CD6
Cluster 2	c4Sigs	MORF_ESR1	0.0317826	0.119185	-0.61781	-1.62441	206	5	TBX5, HOXD4, DPT, CD6
Cluster 2	c2Sigs	KEGG_TIGHT_JUNCTION	0.000154345	0.133971	-0.902965	-2.35893	0	5	MYH2, MYH4, MYH1, MYH8, MYH13
Cluster 2	GOMF	GO_ENDOPEPTIDASE_ACTIVITY	0.0120077	0.153432	-0.375939	-1.83917	99	26	MME, MMP3, MMP12, MMP13, CTSK, HTRA3, MMP11, MMP2, TPSAB1, FCN1, FAP, ADAMTS12, ADAM33
Cluster 2	GOMF	GO_IDENTICAL_PROTEIN_BINDING	0.0163839	0.168622	0.277877	1.75653	27	25	FBLN5, LYZ, CD200, GIMAP7, COL1A1, INHBA, CD28, TWIST1, ADIPOQ, CD74, PDGFRA, LILRB1, NBL1, COL1A2, CD2, SLIT2, C1S, HHEX, CD247, AOC3, DPP4
Cluster 2	GOMF	GO_CYTOSKELETAL_PROTEIN_BINDING	0.0190616	0.168622	-0.452315	-1.7234	142	13	MYH2, MYH4, MYH1, KIF26B, MYH8, MYH13
Cluster 2	GOMF	GO_PROTEIN_COMPLEX_BINDING	0.0147404	0.168622	-0.301394	-1.76008	131	46	SFRP2, MMP13, CD3E, KIF26B, CTSK, MYH8, LRRC15, MS4A1, COMP, PODN, FAP, CD3G, MS4A2, FST, DOK2, NID2, IGF1, VCAM1, CCBE1, FBN1, WISP2, THBS4, KRT14, WISP1, ADRA2A, ADAMTS5
Cluster 2	GOMF	GO_SERINE_HYDROLASE_ACTIVITY	0.0179612	0.168622	-0.36994	-1.7628	147	24	MMP3, MMP12, CPXM2, MMP13, CTSK, HTRA3, MMP11, MMP2, TPSAB1, FCN1, FAP
Cluster 2	c4Sigs	GNF2_CD97	0.0554885	0.178356	0.507331	1.5598	183	6	PTPRC, GIMAP6, CYTIP, CLEC2B, IL10RA
Cluster 2	c4Sigs	GNF2_CDH11	0.0529366	0.178356	0.354787	1.54518	136	12	COL1A1, COL5A1, CDH11, LOXL1, SRPX, COL1A2, COL6A2, COL3A1, COL6A1, THBS2, COL5A2
Cluster 2	c4Sigs	MORF_MT4	0.0640258	0.180073	-0.575107	-1.51213	416	5	TBX5, HOXD4, DPT, LY9
Cluster 2	c4Sigs	MORF_TFDP2	0.0630001	0.180073	-0.507366	-1.5131	432	7	TBX5, HOXD4, DPT, CD6, LY9
Cluster 2	GOMF	GO_INTEGRIN_BINDING	0.0227058	0.186512	-0.456029	-1.68495	167	12	SFRP2, FAP, IGF1, VCAM1, FBN1, WISP2, THBS4, WISP1, ADAMTS5
Cluster 2	c4Sigs	MORF_FOSL1	0.0725654	0.192085	-0.407454	-1.49218	537	12	TBX5, MYH2, CD3E, HOXD4, DPT, CD6, LY9
Cluster 2	GOMF	GO_GLYCOSAMINOGLYCAN_BINDING	0.0348837	0.201911	0.239738	1.62833	53	29	DCN, SEMA5A, COL5A1, DPYSL3, EGFLAM, BGN, VCAN, PLA2G2D, POSTN, SLIT3, RSPO3, COL5A3, CCDC80, CTSG, SELP, SLIT2, FBLN7, CXCL11, FGF10, THBS2, PCOLCE, ABI3BP, CRISPLD2, ADAMTS5, WISP1, THBS4, WISP2
Cluster 2	GOMF	GO_EXOPEPTIDASE_ACTIVITY	0.0347441	0.201911	-0.506592	-1.60743	242	8	MME, CPXM2, CPA3, XPNPEP2, FAP
Cluster 2	GOMF	GO_CORE_PROMOTER_PROXIMAL_REGION_DNA_BINDING	0.0351149	0.201911	-0.490329	-1.62827	248	9	MEOX2, GLI2, IRF4, HOXA10, EBF3, RFX8
Cluster 2	GOMF	GO_FIBRONECTIN_BINDING	0.033126	0.201911	-0.543866	-1.63739	228	7	SFRP2, MMP13, CTSK, LRRC15
Cluster 2	GOMF	GO_ZINC_ION_BINDING	0.0335014	0.201911	-0.335259	-1.64016	278	26	MME, MMP3, MMP12, CPXM2, GLI2, MMP13, CPA3, MMP11, MMP2, ADH1B, ADAMTS12, ADAM33, ADAMTS5, P2RX1, PDZRN4, MMP20, AEBP1, MMP1, ZFHX4, ADAM12
Cluster 2	GOMF	GO_TRANSCRIPTION_FACTOR_ACTIVITY_RNA_POLYMERASE_II_CORE_PROMOTER_PROXIMAL_REGION_SEQUENCE_SPECIFIC_BINDING	0.0267945	0.201911	-0.501278	-1.66463	189	9	MEOX2, GLI2, IRF4, HAND2, HOXA10, EBF3
Cluster 2	GOMF	GO_SEQUENCE_SPECIFIC_DNA_BINDING	0.0435879	0.238696	-0.32561	-1.59295	362	26	TBX5, HOXD10, MEOX2, GLI2, IRF4, SHOX2, HOXD4, HAND2, HOXA10, EBF3, PRRX1, RFX8, HIC1
