# Supplementary material for: Mapping molecular subtype specific alterations in breast cancer brain metastases identifies clinically relevant vulnerabilities
Source: Nat Commun. 2022 Jan 26;13:514. doi: 10.1038/s41467-022-27987-5 (PMC8791982; doi:10.1038/s41467-022-27987-5)
Supplement: Supplementary file 10 — Supplementary Data 8 [file 41467_2022_27987_MOESM10_ESM.xlsx]

## Sheet: Sheet1
# Supplementary Data 8: GSEA output (FDR < 0.25; NES +/-1.0) for MSigDB pathways analysed for subtype specific (Luminal, HER2+, TNBC) significantly differentially expressed genes (log2FC+/-1.5; p-value < 0.01) in BM vs primary tumour. P-values are based on a gene-permutation test and adjusted using the Benjamini-Hochberg procedure (Methods, ‘Gene set enrichment analysis’).
#
subtype_comparison	cluster	.id	pathway	pval	padj	ES	NES	nMoreExtreme	size	leadingEdge
Luminal	Cluster 2	oncogenicSigs	NOTCH_DN.V1_DN	0.000118483	0.00521327	-0.849801	-2.15586	0	7	KLF2, RAB3IL1, CD27, NID1, FCGRT
Luminal	Cluster 2	oncogenicSigs	AKT_UP.V1_UP	0.00529367	0.0781497	-0.772853	-1.76431	41	5	KLF6, C3orf52, PDGFD
Luminal	Cluster 2	oncogenicSigs	P53_DN.V1_DN	0.00532839	0.0781497	-0.685095	-1.80719	45	8	ACTA2, NID1, NRP2, BASP1, FXYD2, GPNMB
Luminal	Cluster 2	immuneSigs	GSE36009_UNSTIM_VS_LPS_STIM_DC_UP	0.000125251	0.0906814	-0.913902	-2.08015	0	5	KLF2, RAB3IL1, UGT2B15
Luminal	Cluster 2	GOBP	GO_POSITIVE_REGULATION_OF_BIOSYNTHETIC_PROCESS	0.000722171	0.148339	-0.574653	-1.94022	6	22	NR1H3, KLF2, KLF6, BCL11B, ACVRL1, TNFSF8, IGF2, EN1, PAOX, FZD1
Luminal	Cluster 2	GOBP	GO_POSITIVE_REGULATION_OF_TRANSCRIPTION_FROM_RNA_POLYMERASE_II_PROMOTER	0.000859938	0.148339	-0.640559	-1.96062	7	14	NR1H3, KLF2, KLF6, BCL11B, ACVRL1, TNFSF8, EN1
Luminal	Cluster 2	oncogenicSigs	PRC2_EZH2_UP.V1_UP	0.0206705	0.181901	-0.708791	-1.61806	163	5	C3orf52, FZD1, MMP10, KCTD12, ARL4C
Luminal	Cluster 2	oncogenicSigs	BMI1_DN_MEL18_DN.V1_DN	0.0204185	0.181901	-0.709195	-1.61898	161	5	S100A4, FCGRT
Luminal	Cluster 1	hallmarks	HALLMARK_MYOGENESIS	0.0586757	0.189289	0.643415	1.43929	466	6	PPFIA4, TNNT2, SCHIP1, DTNA
Luminal	Cluster 1	hallmarks	HALLMARK_APICAL_JUNCTION	0.141966	0.189289	0.609337	1.29028	1092	5	NRXN2, ATP1A3, PPP2R2C
Luminal	Cluster 1	hallmarks	HALLMARK_SPERMATOGENESIS	0.126712	0.189289	-0.485477	-1.33787	258	6	ART3, CLVS1, SCG5, SEPT4, YBX2, MTNR1A
Luminal	Cluster 2	GOBP	GO_RESPONSE_TO_OXYGEN_LEVELS	0.00172612	0.198504	0.78453	2.20193	2	6	CASP1, HIF3A, PDLIM1, CPEB2, LOXL2, TEK
Luminal	Cluster 2	oncogenicSigs	ESC_J1_UP_EARLY.V1_UP	0.0310058	0.227376	-0.686818	-1.5679	245	5	NR1H3, RAB3IL1
Luminal	Cluster 2	GOBP	GO_REGULATION_OF_TRANSCRIPTION_FROM_RNA_POLYMERASE_II_PROMOTER	0.00474569	0.233895	-0.515562	-1.74071	45	22	NR1H3, KLF2, KLF6, BCL11B, ACVRL1, TNFSF8, EN1, FZD1, LILRB4, BCL6B, ARID5A, BMP1
Luminal	Cluster 2	GOBP	GO_POSITIVE_REGULATION_OF_GENE_EXPRESSION	0.00350769	0.233895	-0.526031	-1.77605	33	22	NR1H3, ACTA2, KLF2, KLF6, BCL11B, ACVRL1, TNFSF8, EN1, FZD1
Luminal	Cluster 2	GOBP	GO_TUBE_DEVELOPMENT	0.00461467	0.233895	-0.683198	-1.80887	39	8	KLF2, HOXA1, ACVRL1, EN1, FZD1
Luminal	Cluster 2	GOBP	GO_RESPONSE_TO_ALCOHOL	0.00357637	0.233895	-0.700703	-1.85522	30	8	KLF2, KLF6, CD27, IGF2, FZD1
HER2+	Cluster 1	GOBP	GO_COFACTOR_METABOLIC_PROCESS	0.000113097	0.0105351	0.789773	1.98225	0	10	ALDOA, GAPDH, GPI, GAMT, G6PD, ENO1, OCLN
HER2+	Cluster 1	GOBP	GO_COENZYME_METABOLIC_PROCESS	0.000113097	0.0105351	0.789773	1.98225	0	10	ALDOA, GAPDH, GPI, GAMT, G6PD, ENO1, OCLN
HER2+	Cluster 1	GOBP	GO_OXIDOREDUCTION_COENZYME_METABOLIC_PROCESS	0.000119717	0.0105351	0.857594	1.96735	0	7	ALDOA, GAPDH, GPI, G6PD, ENO1
HER2+	Cluster 1	hallmarks	HALLMARK_HYPOXIA	0.00318004	0.0159002	0.785896	1.7279	25	6	ALDOA, GAPDH, GPI, ENO1, NDRG1
HER2+	Cluster 1	GOBP	GO_NUCLEOTIDE_PHOSPHORYLATION	0.0004914	0.0204712	0.862084	1.89174	3	6	ALDOA, GAPDH, GPI, ENO1
HER2+	Cluster 1	GOBP	GO_NUCLEOSIDE_DIPHOSPHATE_METABOLIC_PROCESS	0.0004914	0.0204712	0.862084	1.89174	3	6	ALDOA, GAPDH, GPI, ENO1
HER2+	Cluster 1	GOBP	GO_GLYCOSYL_COMPOUND_METABOLIC_PROCESS	0.000804228	0.0204712	0.76243	1.8659	6	9	ALDOA, GAPDH, GPI, GAMT, ENO1, OCLN
HER2+	Cluster 1	GOBP	GO_REGULATION_OF_CATABOLIC_PROCESS	0.000380662	0.0204712	0.894314	1.86516	2	5	BNIP3, ATP6V0B, GAPDH, PBK
HER2+	Cluster 1	GOBP	GO_SMALL_MOLECULE_CATABOLIC_PROCESS	0.00103401	0.0204712	0.75723	1.85317	8	9	ALDOA, GAPDH, CRYM, GPI, ENO1
HER2+	Cluster 1	GOBP	GO_NAD_METABOLIC_PROCESS	0.000859951	0.0204712	0.835031	1.83238	6	6	ALDOA, GAPDH, GPI, ENO1
HER2+	Cluster 1	GOBP	GO_CARBOHYDRATE_CATABOLIC_PROCESS	0.00139576	0.0204712	0.867495	1.80923	10	5	ALDOA, GAPDH, GPI, ENO1
HER2+	Cluster 1	GOBP	GO_ATP_GENERATION_FROM_ADP	0.00139576	0.0204712	0.867495	1.80923	10	5	ALDOA, GAPDH, GPI, ENO1
HER2+	Cluster 1	GOBP	GO_MONOSACCHARIDE_CATABOLIC_PROCESS	0.00139576	0.0204712	0.867495	1.80923	10	5	ALDOA, GAPDH, GPI, ENO1
HER2+	Cluster 1	GOBP	GO_ADP_METABOLIC_PROCESS	0.00139576	0.0204712	0.867495	1.80923	10	5	ALDOA, GAPDH, GPI, ENO1
HER2+	Cluster 1	GOBP	GO_HEXOSE_CATABOLIC_PROCESS	0.00139576	0.0204712	0.867495	1.80923	10	5	ALDOA, GAPDH, GPI, ENO1
HER2+	Cluster 1	GOBP	GO_NADH_METABOLIC_PROCESS	0.00139576	0.0204712	0.867495	1.80923	10	5	ALDOA, GAPDH, GPI, ENO1
HER2+	Cluster 1	GOBP	GO_PYRUVATE_METABOLIC_PROCESS	0.00139576	0.0204712	0.867495	1.80923	10	5	ALDOA, GAPDH, GPI, ENO1
HER2+	Cluster 1	GOBP	GO_GLUCOSE_CATABOLIC_PROCESS	0.00139576	0.0204712	0.867495	1.80923	10	5	ALDOA, GAPDH, GPI, ENO1
HER2+	Cluster 1	GOBP	GO_RIBONUCLEOSIDE_DIPHOSPHATE_METABOLIC_PROCESS	0.00139576	0.0204712	0.867495	1.80923	10	5	ALDOA, GAPDH, GPI, ENO1
HER2+	Cluster 1	GOBP	GO_MONOSACCHARIDE_BIOSYNTHETIC_PROCESS	0.0017199	0.0213795	0.819816	1.79899	13	6	ALDOA, GAPDH, GPI, G6PD, ENO1
HER2+	Cluster 1	GOBP	GO_GLUCOSE_METABOLIC_PROCESS	0.00167604	0.0213795	0.782334	1.7947	13	7	ALDOA, GAPDH, GPI, G6PD, ENO1
HER2+	Cluster 1	GOBP	GO_HEXOSE_METABOLIC_PROCESS	0.00167604	0.0213795	0.782334	1.7947	13	7	ALDOA, GAPDH, GPI, G6PD, ENO1
HER2+	Cluster 1	GOBP	GO_CARBOHYDRATE_DERIVATIVE_METABOLIC_PROCESS	0.00183308	0.0213795	0.643512	1.76879	16	15	ALDOA, GAPDH, GPI, GAMT, G6PD, ENO1, OCLN, MUC1
HER2+	Cluster 1	GOBP	GO_NUCLEOBASE_CONTAINING_SMALL_MOLECULE_METABOLIC_PROCESS	0.00186261	0.0213795	0.658631	1.75579	16	13	ALDOA, GAPDH, GPI, GAMT, G6PD, ENO1, OCLN
HER2+	Cluster 1	GOBP	GO_GENERATION_OF_PRECURSOR_METABOLITES_AND_ENERGY	0.0020352	0.0223872	0.777425	1.78344	16	7	ALDOA, GAPDH, GPI, ENO1
HER2+	Cluster 1	GOBP	GO_NUCLEOSIDE_TRIPHOSPHATE_METABOLIC_PROCESS	0.00251407	0.0265485	0.759979	1.74341	20	7	ALDOA, GAPDH, GPI, ENO1
HER2+	Cluster 1	c2Sigs	KIM_ALL_DISORDERS_OLIGODENDROCYTE_NUMBER_CORR_UP	0.000111944	0.0279861	0.791614	2.04012	0	11	ATP6V0B, ALDOA, GAPDH, LAPTM4B, CRYM, GPI, ENO1, NDRG1
HER2+	Cluster 1	GOBP	GO_SMALL_MOLECULE_BIOSYNTHETIC_PROCESS	0.00287356	0.0291777	0.667617	1.74862	25	12	ALDOA, GAPDH, GPI, GAMT, G6PD, ENO1
HER2+	Cluster 1	GOBP	GO_HOMEOSTATIC_PROCESS	0.00306782	0.0299965	0.646512	1.72348	27	13	ATP6V0B, ALDOA, GPI, G6PD, S100A14, ABCG2, FGFR4, ADCY2
HER2+	Cluster 1	GOBP	GO_IMMUNE_SYSTEM_PROCESS	0.00353669	0.033346	0.664169	1.73959	31	12	BNIP3, GAPDH, GPI, G6PD, S100A14, NDRG1
HER2+	Cluster 1	c2Sigs	CASORELLI_ACUTE_PROMYELOCYTIC_LEUKEMIA_DN	0.000544603	0.034029	0.694021	1.88803	4	14	ALDOA, GAPDH, LAPTM4B, ENO1, MRPL12, MUC1, JAKMIP2, CDC25A, PLS1, PAFAH1B3
HER2+	Cluster 1	c2Sigs	WINTER_HYPOXIA_METAGENE	0.000680581	0.034029	0.744297	1.87683	5	10	BNIP3, ALDOA, GAPDH, GPI, ENO1, NDRG1, MUC1
HER2+	Cluster 1	c2Sigs	KIM_ALL_DISORDERS_CALB1_CORR_UP	0.000598444	0.034029	0.80142	1.84232	4	7	BNIP3, ATP6V0B, ALDOA, CRYM
HER2+	Cluster 1	c2Sigs	REACTOME_GLYCOLYSIS	0.000379075	0.034029	0.867495	1.8161	2	5	ALDOA, GAPDH, GPI, ENO1
HER2+	Cluster 1	GOBP	GO_CATABOLIC_PROCESS	0.00431313	0.0392644	0.622884	1.71209	39	15	BNIP3, ALDOA, GAPDH, CRYM, GPI, ENO1
HER2+	Cluster 1	GOBP	GO_SINGLE_ORGANISM_CATABOLIC_PROCESS	0.00488759	0.0430108	0.629689	1.70607	44	14	BNIP3, ALDOA, GAPDH, CRYM, GPI, ENO1
HER2+	Cluster 1	GOBP	GO_REGULATION_OF_NEURON_APOPTOTIC_PROCESS	0.00552826	0.044226	0.780675	1.7131	44	6	GPI, G6PD, NQO1, TP73, EGLN3
HER2+	Cluster 1	GOBP	GO_REGULATION_OF_NEURON_DEATH	0.00552826	0.044226	0.780675	1.7131	44	6	GPI, G6PD, NQO1, TP73, EGLN3
HER2+	Cluster 1	GOBP	GO_CARBOHYDRATE_BIOSYNTHETIC_PROCESS	0.00550158	0.044226	0.716597	1.70299	46	8	ALDOA, GAPDH, GPI, G6PD, ENO1
HER2+	Cluster 1	GOBP	GO_MEMBRANE_ORGANIZATION	0.00577396	0.0448331	0.778084	1.70741	46	6	BNIP3, NDRG1, TP73
HER2+	Cluster 1	hallmarks	HALLMARK_MTORC1_SIGNALING	0.0208985	0.0522463	0.607422	1.56692	186	11	ALDOA, GAPDH, GPI, G6PD, ENO1, EGLN3, CDC25A, HSPE1, SLC2A1
HER2+	Cluster 1	GOBP	GO_REGULATION_OF_CELLULAR_RESPONSE_TO_STRESS	0.00718391	0.0541872	0.635945	1.66567	64	12	BNIP3, ATP6V0B, GAPDH, PBK, AGR2, MUC1, TP73
HER2+	Cluster 1	GOBP	GO_CHEMICAL_HOMEOSTASIS	0.00746437	0.0547387	0.670852	1.68377	65	10	ATP6V0B, GPI, S100A14, ABCG2, FGFR4, ADCY2
HER2+	Cluster 1	GOBP	GO_CARBOHYDRATE_METABOLIC_PROCESS	0.0082534	0.0588891	0.647875	1.66295	73	11	ALDOA, GAPDH, GPI, G6PD, ENO1, MUC1, SLC23A1, SLC2A1, SLC25A10
HER2+	Cluster 1	GOBP	GO_NUCLEOSIDE_MONOPHOSPHATE_METABOLIC_PROCESS	0.00859951	0.059744	0.764408	1.6774	69	6	ALDOA, GAPDH, GPI, ENO1
HER2+	Cluster 1	GOBP	GO_CELLULAR_MODIFIED_AMINO_ACID_METABOLIC_PROCESS	0.00965074	0.0636949	0.676732	1.65617	83	9	CRYM, GAMT, G6PD, OCLN, CKMT1A, EGLN3
HER2+	Cluster 1	GOBP	GO_OXIDATION_REDUCTION_PROCESS	0.00944933	0.0636949	0.606028	1.64197	86	14	ALDOA, GAPDH, CRYM, GPI, G6PD, ENO1, NQO1, EGLN3
HER2+	Cluster 1	GOBP	GO_REGULATION_OF_CELL_DEATH	0.0101911	0.0656206	0.573124	1.63084	95	18	BNIP3, GPI, G6PD, AGR2, NDRG1, MUC1, NQO1, TP73, EGLN3, CLDN7
HER2+	Cluster 1	GOBP	GO_PURINE_CONTAINING_COMPOUND_METABOLIC_PROCESS	0.0109416	0.0687761	0.622037	1.62924	98	12	ALDOA, GAPDH, GPI, GAMT, ENO1, OCLN, ABCG2, ADCY2
HER2+	Cluster 1	GOBP	GO_PHOSPHORYLATION	0.0116139	0.0713039	0.604233	1.61078	105	13	ALDOA, GAPDH, PBK, GPI, ENO1, CKMT1A, FGFR4
HER2+	Cluster 1	GOMF	GO_IDENTICAL_PROTEIN_BINDING	0.00334693	0.0727019	0.589711	1.73413	31	21	BNIP3, ALDOA, GAPDH, CRYM, GAMT, G6PD, AGR2, NQO1, TP73, CLDN7, ABCG2, PAFAH1B3
HER2+	Cluster 1	GOMF	GO_CYTOSKELETAL_PROTEIN_BINDING	0.00757311	0.0727019	0.717564	1.70949	64	8	ALDOA, GAPDH, NDRG1, JAKMIP2, PLS1, RAB3A
HER2+	Cluster 1	GOMF	GO_PROTEIN_DIMERIZATION_ACTIVITY	0.00716242	0.0727019	0.580586	1.68056	67	19	BNIP3, CRYM, GAMT, G6PD, ENO1, AGR2, ANO5, HIST1H2AI, ABCG2, PAFAH1B3, ADCY2
HER2+	Cluster 1	GOMF	GO_TUBULIN_BINDING	0.00659146	0.0727019	0.804839	1.68033	51	5	ALDOA, GAPDH, NDRG1, JAKMIP2
HER2+	Cluster 1	GOMF	GO_COFACTOR_BINDING	0.00697173	0.0727019	0.802383	1.6752	54	5	GAPDH, CRYM, G6PD
HER2+	Cluster 1	GOBP	GO_REGULATION_OF_RESPONSE_TO_EXTERNAL_STIMULUS	0.0136954	0.0821725	0.674339	1.60257	116	8	BNIP3, ATP6V0B, GAPDH, PBK, S100A14, CLDN7
HER2+	Cluster 1	GOBP	GO_ORGANIC_ACID_METABOLIC_PROCESS	0.0140399	0.0823674	0.555962	1.59853	132	19	ALDOA, GAPDH, CRYM, GPI, GAMT, ENO1, OCLN, CKMT1A, EGLN3, ABCG2, SLC23A1, SLC2A1
HER2+	Cluster 1	GOMF	GO_PROTEIN_HOMODIMERIZATION_ACTIVITY	0.0105251	0.084201	0.65598	1.65238	92	10	BNIP3, CRYM, GAMT, G6PD, AGR2
HER2+	Cluster 1	GOBP	GO_ALPHA_AMINO_ACID_METABOLIC_PROCESS	0.0154512	0.08679	0.668718	1.58921	131	8	CRYM, GAMT, OCLN, CKMT1A, EGLN3
HER2+	Cluster 1	GOBP	GO_CELLULAR_AMINO_ACID_METABOLIC_PROCESS	0.0154512	0.08679	0.668718	1.58921	131	8	CRYM, GAMT, OCLN, CKMT1A, EGLN3
HER2+	Cluster 1	GOBP	GO_MONOSACCHARIDE_METABOLIC_PROCESS	0.0161994	0.0872787	0.653478	1.59926	140	9	ALDOA, GAPDH, GPI, G6PD, ENO1, SLC23A1, SLC2A1, SLC25A10
HER2+	Cluster 1	GOBP	GO_REGULATION_OF_RESPONSE_TO_STRESS	0.0160754	0.0872787	0.564722	1.57108	149	16	BNIP3, ATP6V0B, GAPDH, PBK, AGR2, S100A14, MUC1, TP73, CLDN7
HER2+	Cluster 1	GOBP	GO_SMALL_MOLECULE_METABOLIC_PROCESS	0.0176361	0.0931188	0.508481	1.54172	170	26	ALDOA, GAPDH, CRYM, GPI, GAMT, G6PD, ENO1, OCLN, CKMT1A, EGLN3, ABCG2, ADCY2, SLC23A1, SLC2A1, SLC25A10
HER2+	Cluster 1	GOBP	GO_PHOSPHATE_CONTAINING_COMPOUND_METABOLIC_PROCESS	0.0191069	0.0989065	0.547114	1.57309	180	19	ALDOA, GAPDH, PBK, GPI, G6PD, ENO1, CKMT1A, CDC25A, FGFR4, ADCY2
HER2+	Cluster 1	GOBP	GO_SYSTEM_PROCESS	0.0200181	0.10163	0.626925	1.57352	176	10	ALDOA, CRYM, GPI, GAMT, PLS1, ADCY2, RAB3A
HER2+	Cluster 1	GOBP	GO_RESPONSE_TO_LIPID	0.0226333	0.111499	0.63876	1.56324	196	9	S100A14, NQO1, ABCG2, FGFR4, ADCY2
HER2+	Cluster 1	GOBP	GO_ORGANONITROGEN_COMPOUND_METABOLIC_PROCESS	0.0228067	0.111499	0.491206	1.50501	221	28	ALDOA, GAPDH, CRYM, GPI, GAMT, G6PD, ENO1, MRPL12, OCLN, CKMT1A, EGLN3, ABCG2
HER2+	Cluster 1	GOBP	GO_MITOTIC_CELL_CYCLE	0.0247431	0.118767	0.73507	1.53304	194	5	PBK, MUC1, TP73, CDC25A
HER2+	Cluster 1	GOBP	GO_RESPONSE_TO_OXYGEN_CONTAINING_COMPOUND	0.0254988	0.120209	0.540276	1.521	238	17	BNIP3, ATP6V0B, G6PD, S100A14, NQO1, ABCG2, FGFR4, ADCY2
HER2+	Cluster 1	GOBP	GO_REGULATION_OF_GROWTH	0.0277641	0.127275	0.697206	1.52994	225	6	GAMT, ENO1, AGR2, TP73, PLS1
HER2+	Cluster 1	GOBP	GO_ORGANOPHOSPHATE_METABOLIC_PROCESS	0.027962	0.127275	0.582985	1.52696	252	12	ALDOA, GAPDH, GPI, G6PD, ENO1, FGFR4, ADCY2
HER2+	Cluster 1	GOBP	GO_ORGANOPHOSPHATE_BIOSYNTHETIC_PROCESS	0.0296069	0.132478	0.693208	1.52116	240	6	ALDOA, G6PD, FGFR4, ADCY2
HER2+	Cluster 1	c2Sigs	WEST_ADRENOCORTICAL_TUMOR_UP	0.00326302	0.135959	0.738814	1.76326	27	8	ATP6V0B, GAPDH, PBK, ENO1, JAKMIP2, CDC25A, FGFR4
HER2+	Cluster 1	GOMF	GO_RNA_BINDING	0.0237982	0.142789	0.682718	1.56917	199	7	ALDOA, ENO1, MRPL12, NQO1, HSPE1
HER2+	Cluster 1	GOMF	GO_ENZYME_BINDING	0.0229056	0.142789	0.522237	1.53571	218	21	BNIP3, GPI, ENO1, NDRG1, HIST1H2AI, TP73, JAKMIP2, CDC25A, ADCY2, RAB3A, TBC1D30, SLC2A1, HSPA6, H2AFX, HSPA1B, TRIB3
HER2+	Cluster 1	c2Sigs	REACTOME_METABOLISM_OF_CARBOHYDRATES	0.00691483	0.144059	0.686967	1.68721	59	9	ALDOA, GAPDH, GPI, G6PD, ENO1
HER2+	Cluster 1	c2Sigs	BURTON_ADIPOGENESIS_5	0.00492798	0.144059	0.802461	1.67995	38	5	ALDOA, GPI, G6PD, MRPL12
HER2+	Cluster 1	c2Sigs	FARMER_BREAST_CANCER_APOCRINE_VS_LUMINAL	0.00682226	0.144059	0.728299	1.67423	56	7	BNIP3, G6PD, S100A14, NDRG1
HER2+	Cluster 1	c2Sigs	HARRIS_HYPOXIA	0.00662821	0.144059	0.759662	1.67099	53	6	BNIP3, ALDOA, GAPDH, ENO1
HER2+	Cluster 1	c2Sigs	SEMENZA_HIF1_TARGETS	0.00662821	0.144059	0.759662	1.67099	53	6	BNIP3, ALDOA, GAPDH, ENO1
HER2+	Cluster 1	c2Sigs	REACTOME_GLUCONEOGENESIS	0.00669699	0.144059	0.79038	1.65466	52	5	ALDOA, GAPDH, GPI, ENO1
HER2+	Cluster 1	hallmarks	HALLMARK_GLYCOLYSIS	0.0904547	0.150758	0.596921	1.36927	759	7	ALDOA, G6PD, ENO1, EGLN3, SLC25A10
HER2+	Cluster 1	c2Sigs	REACTOME_GLUCOSE_METABOLISM	0.00810114	0.155791	0.746905	1.64293	65	6	ALDOA, GAPDH, GPI, ENO1
HER2+	Cluster 1	GOBP	GO_CELLULAR_CATABOLIC_PROCESS	0.0368723	0.159578	0.627894	1.49219	314	8	BNIP3, CRYM, GPI
HER2+	Cluster 1	GOBP	GO_ION_HOMEOSTASIS	0.0366093	0.159578	0.676393	1.48426	297	6	ATP6V0B, S100A14, ABCG2, FGFR4
HER2+	Cluster 1	GOBP	GO_CELLULAR_HOMEOSTASIS	0.039462	0.168032	0.710879	1.48259	310	5	ATP6V0B, ALDOA, ABCG2
HER2+	Cluster 1	GOBP	GO_MONOCARBOXYLIC_ACID_METABOLIC_PROCESS	0.0435422	0.182462	0.587732	1.47515	384	10	ALDOA, GAPDH, GPI, ENO1, EGLN3
HER2+	Cluster 1	GOBP	GO_REGULATION_OF_HYDROLASE_ACTIVITY	0.0475243	0.196038	0.614182	1.4596	405	8	GPI, EGLN3, FGFR4, RAB3A, HSPE1, TBC1D30
HER2+	Cluster 1	immuneSigs	GSE37416_CTRL_VS_6H_F_TULARENSIS_LVS_NEUTROPHIL_DN	0.00238693	0.197185	0.826077	1.72214	18	5	BNIP3, ALDOA, GPI, ENO1
HER2+	Cluster 1	immuneSigs	GSE28726_NAIVE_VS_ACTIVATED_CD4_TCELL_DN	0.00679948	0.197185	0.737189	1.68894	56	7	ALDOA, LAPTM4B, GPI, ENO1
HER2+	Cluster 1	immuneSigs	GSE42088_UNINF_VS_LEISHMANIA_INF_DC_24H_DN	0.00477387	0.197185	0.803829	1.67576	37	5	LAPTM4B, NQO1, EGLN3, JAKMIP2
HER2+	Cluster 1	GOMF	GO_GTPASE_BINDING	0.0370136	0.197406	0.719697	1.50257	291	5	BNIP3, ENO1, NDRG1, RAB3A, TBC1D30
HER2+	Cluster 1	GOBP	GO_NEGATIVE_REGULATION_OF_CELL_DEATH	0.0496324	0.201584	0.597386	1.46199	431	9	BNIP3, GPI, AGR2, MUC1, TP73, CLDN7
HER2+	Cluster 2	GOMF	GO_LIPID_BINDING	0.00187534	0.206288	-0.509317	-1.91707	16	18	LPAR1, KCNQ1, DLC1, ANXA8L1, ANXA8, PTGS2, S1PR4, RBP7, ADH4
HER2+	Cluster 1	oncogenicSigs	ESC_V6.5_UP_LATE.V1_UP	0.0147638	0.206693	0.72928	1.6086	119	6	PRSS8, NDRG1, OCLN, EGLN3
HER2+	Cluster 1	c2Sigs	BENPORATH_MYC_TARGETS_WITH_EBOX	0.011625	0.207589	0.766311	1.60427	91	5	GAPDH, ENO1, MUC1, FGFR4
HER2+	Cluster 1	GOBP	GO_RESPONSE_TO_EXTERNAL_STIMULUS	0.051917	0.207668	0.532816	1.44361	477	14	BNIP3, G6PD, ENO1, S100A14, NQO1, CLDN7, ABCG2
HER2+	Cluster 1	c2Sigs	WINTER_HYPOXIA_UP	0.0135992	0.212487	0.657094	1.61384	117	9	BNIP3, ALDOA, GAPDH, NDRG1
HER2+	Cluster 1	c2Sigs	BOYAULT_LIVER_CANCER_SUBCLASS_G3_UP	0.0127622	0.212487	0.761692	1.5946	100	5	G6PD, ENO1, NDRG1
HER2+	Cluster 1	GOBP	GO_NEGATIVE_REGULATION_OF_PROTEIN_METABOLIC_PROCESS	0.0544278	0.214462	0.562918	1.44489	487	11	GAPDH, PBK, GPI, G6PD, TP73
HER2+	Cluster 1	GOBP	GO_CELLULAR_RESPONSE_TO_ABIOTIC_STIMULUS	0.0554054	0.215103	0.654633	1.43652	450	6	BNIP3, PBK, TP73, CDC25A
HER2+	Cluster 1	GOBP	GO_POSITIVE_REGULATION_OF_CELL_DEATH	0.0566264	0.216657	0.627569	1.43966	472	7	BNIP3, NQO1, TP73, EGLN3, HSPE1
HER2+	Cluster 2	KEGG	KEGG_B_CELL_RECEPTOR_SIGNALING_PATHWAY	0.00987688	0.217291	-0.720749	-1.7641	72	5	CD79B, CD22
HER2+	Cluster 1	GOBP	GO_SINGLE_ORGANISM_BIOSYNTHETIC_PROCESS	0.0578095	0.218025	0.489034	1.42004	549	20	ALDOA, GAPDH, GPI, GAMT, G6PD, ENO1, MRPL12, FGFR4, ADCY2, SLC2A1, SLC25A10
HER2+	Cluster 2	KEGG	KEGG_FOCAL_ADHESION	0.0297358	0.218063	-0.502207	-1.61732	250	11	LAMB1, BCL2, ITGB7, ITGA5, TNXB, CAV2
HER2+	Cluster 2	KEGG	KEGG_ECM_RECEPTOR_INTERACTION	0.0213774	0.218063	-0.681313	-1.66757	157	5	LAMB1, ITGB7, ITGA5, TNXB
HER2+	Cluster 1	c2Sigs	DAVICIONI_TARGETS_OF_PAX_FOXO1_FUSIONS_UP	0.0149103	0.219269	0.753337	1.57711	117	5	PBK, NDRG1, JAKMIP2, FGFR4
HER2+	Cluster 1	GOMF	GO_POLY_A_RNA_BINDING	0.0482843	0.231765	0.666536	1.46807	393	6	ALDOA, ENO1, NQO1, HSPE1
HER2+	Cluster 1	c2Sigs	WANG_ADIPOGENIC_GENES_REPRESSED_BY_SIRT1	0.0174805	0.242784	0.669188	1.59709	149	8	ALDOA, GAPDH, GPI, ENO1, NDRG1, EGLN3
HER2+	Cluster 1	GOBP	GO_CELLULAR_RESPONSE_TO_OXYGEN_LEVELS	0.0653563	0.243015	0.643765	1.41267	531	6	BNIP3, NDRG1, EGLN3
HER2+	Cluster 1	c2Sigs	PID_HIF1_TFPATHWAY	0.0193451	0.248473	0.664544	1.586	165	8	BNIP3, ALDOA, ENO1, NDRG1, EGLN3, ABCG2, SLC2A1
HER2+	Cluster 1	c2Sigs	KRIEG_HYPOXIA_NOT_VIA_KDM3A	0.0198778	0.248473	0.598698	1.5737	178	12	BNIP3, ALDOA, GAPDH, ENO1, NDRG1, MUC1
HER2+	Cluster 2	KEGG	KEGG_NEUROACTIVE_LIGAND_RECEPTOR_INTERACTION	0.0566999	0.249479	-0.424531	-1.50774	500	15	LPAR1, VIPR2, CHRNA6, S1PR4, SCTR, PRSS2, LHCGR
HER2+	Cluster 2	KEGG	KEGG_SMALL_CELL_LUNG_CANCER	0.0468137	0.249479	-0.631553	-1.54578	345	5	LAMB1, BCL2, PTGS2
TNBC	Cluster 2	c4Sigs	GNF2_ITGAL	0.0035461	0.0567376	-0.764252	-1.87214	25	5	BTN3A2, ITGAL, BTN3A3
TNBC	Cluster 2	oncogenicSigs	E2F1_UP.V1_DN	0.00185943	0.0576422	0.832536	2.25401	4	5	CCL2, ATP2A3, GBP2, RUNX1T1, PLA2G4A
TNBC	Cluster 1	oncogenicSigs	IL21_UP.V1_UP	0.0223695	0.178956	0.76842	1.54018	161	5	AATK, IBSP, DLX6
TNBC	Cluster 2	KEGG	KEGG_REGULATION_OF_ACTIN_CYTOSKELETON	0.0407438	0.183347	-0.635208	-1.55884	297	5	ITGAD, ITGAL, WAS
TNBC	Cluster 2	KEGG	KEGG_CHEMOKINE_SIGNALING_PATHWAY	0.0204861	0.183347	-0.578414	-1.67537	160	8	CCL8, XCL1, CCR8, WAS, SHC3
TNBC	Cluster 2	c2Sigs	BOSCO_TH1_CYTOTOXIC_MODULE	0.000722979	0.214725	-0.627998	-2.02432	5	11	GNLY, CCL8, HS3ST3B1, BATF2, IL4I1, CD38, GBP6
TNBC	Cluster 2	KEGG	KEGG_CYTOKINE_CYTOKINE_RECEPTOR_INTERACTION	0.0732287	0.219686	-0.556711	-1.46117	554	6	CCL8, XCL1, CCR8
TNBC	Cluster 2	KEGG	KEGG_MELANOGENESIS	0.106304	0.239184	0.466346	1.3874	257	6	LEF1, DCT, PLCB2, CAMK2A, TYR, WNT5B
