# Supplementary material for: Mapping molecular subtype specific alterations in breast cancer brain metastases identifies clinically relevant vulnerabilities
Source: Nat Commun. 2022 Jan 26;13:514. doi: 10.1038/s41467-022-27987-5 (PMC8791982; doi:10.1038/s41467-022-27987-5)
Supplement: Supplementary file 11 — Supplementary Data 9 [file 41467_2022_27987_MOESM11_ESM.xlsx]

## Sheet: Sheet1
# Supplementary Table 9: single sample GSEA (ssGSEA) scores for all subtype specific network modules tested in independent datasets of breast cancer metastatic tumours. Two-sided Wilcoxon rank-sum test was used to test if ssGSEA score for each gene module was significantly different (Benjamini Hochberg (BH) adjusted p-value < 0.05).
#
subtype	module	dataset	p-value	significance		subtype	gene_module	GSM352133...1	GSM352134...2	GSM352135...3	GSM352136...4	GSM352137...5	GSM352138...6	GSM352139...7	GSM352140...8	GSM352141...9	GSM352142...10	GSM352143...11	GSM352144...12	GSM352145...13	GSM352146...14	GSM352147...15	GSM352148...16	GSM352149...17	GSM352150...18	GSM352151...19	GSM352152...20	GSM352153...21	GSM352154...22	GSM352155...23	GSM352156...24	GSM352157...25	GSM352158...26	GSM352159...27	GSM352160...28	GSM352161...29	GSM352162...30	GSM352163...31	GSM352164...32	GSM352165...33	GSM352166...34	GSM352167...35	GSM352168...36	GSM352133...37	GSM352134...38	GSM352135...39	GSM352136...40	GSM352137...41	GSM352138...42
Luminal	c98_3	perou	9.64969e-05	<0.001		Luminal	c98_3	-0.0159365	0.0234	0.0127649	0.0471593	0.0245176	-0.00463436	-0.022623	-0.0280096	0.0395307	-0.0174633	0.0118571	0.0131745	0.0736934	-0.0133405	0.0135134	0.0664457	-0.0119263	0.0369701	-0.0114003	-0.00332737	0.0529032	0.0164047	0.00785713	-0.0197477	0.0092358	0.0484264	-0.00206914	0.0166472	0.0696892	-0.0618951	-0.00313673	0.0608164	0.0678508	0.0504251	0.0974303	0.118208	-0.0159365	0.0234	0.0127649	0.0471593	0.0245176	-0.00463436
Luminal	c154_3	perou	0.129651	NS		Luminal	c154_3	0.116675	0.108715	0.131929	0.0534333	0.0989949	0.0764669	0.148312	0.164892	0.164135	0.118249	0.184203	0.230888	0.121581	0.179407	0.167308	0.106027	0.185049	0.0664873	0.242366	0.153125	0.129226	0.202981	0.191783	0.185061	0.250094	0.128835	0.188336	0.1792	0.170159	0.132058	0.115721	0.182132	0.126751	0.201168	0.146462	0.162174	0.116675	0.108715	0.131929	0.0534333	0.0989949	0.0764669
Luminal	module_4	perou	0.855143	NS		Luminal	module_4	0.329503	0.279873	0.307214	0.430212	0.210553	0.352745	0.339992	0.216983	0.231694	0.350198	0.259677	0.195717	0.342622	0.291897	0.264507	0.279741	0.282722	0.235776	0.290465	0.336948	0.150866	0.316761	0.298515	0.225663	0.263026	0.177291	0.376257	0.317077	0.229248	0.248272	0.342626	0.39001	0.302505	0.150428	0.24166	0.1958	0.329503	0.279873	0.307214	0.430212	0.210553	0.352745
Luminal	module_1	perou	0.00217649	<0.01		Luminal	module_1	0.249425	0.192986	0.167511	0.214528	0.181162	0.220926	0.190221	0.154599	0.214055	0.233759	0.1518	0.131069	0.194224	0.15819	0.23714	0.160347	0.168	0.130084	0.131257	0.14053	0.177371	0.129088	0.201542	0.237332	0.169527	0.182087	0.129242	0.186365	0.195784	0.203941	0.123891	0.168157	0.136606	0.237087	0.159996	0.218192	0.249425	0.192986	0.167511	0.214528	0.181162	0.220926
Luminal	c54_3	perou	0.297167	NS		Luminal	c54_3	0.150524	0.169729	0.346255	0.18106	0.337562	0.346335	0.218719	0.0872759	0.373284	0.241892	0.34348	0.347224	0.169498	0.323408	0.431557	0.266932	0.31979	0.211255	0.276668	0.291133	0.1762	0.251348	0.286821	0.351024	0.314068	0.347024	0.230411	0.285525	0.15174	0.197647	0.202722	0.162752	0.0984429	0.46253	0.160315	0.238854	0.150524	0.169729	0.346255	0.18106	0.337562	0.346335
Luminal	module_5	perou	0.0100156	<0.05		Luminal	module_5	0.549644	0.498172	0.506417	0.419979	0.507027	0.458394	0.516392	0.527464	0.526779	0.530726	0.523086	0.537274	0.540126	0.546817	0.506403	0.531761	0.557819	0.510414	0.549259	0.574372	0.549967	0.527175	0.524505	0.507826	0.539579	0.547995	0.552007	0.489974	0.547174	0.503345	0.544928	0.487925	0.381787	0.503762	0.516363	0.510768	0.549644	0.498172	0.506417	0.419979	0.507027	0.458394
Luminal	module_8	perou	0.129651	NS		Luminal	module_8	0.427605	0.368047	0.376575	0.356794	0.361594	0.288637	0.352981	0.372393	0.343896	0.338863	0.342321	0.348099	0.338132	0.3651	0.357347	0.351911	0.403393	0.260039	0.387615	0.289021	0.335665	0.348079	0.379095	0.370177	0.310148	0.376513	0.332186	0.333702	0.325287	0.355935	0.366251	0.370398	0.306375	0.368346	0.353001	0.26126	0.427605	0.368047	0.376575	0.356794	0.361594	0.288637
Luminal	c56_3	perou	0.162058	NS		Luminal	c56_3	-0.048433	-0.0410648	-0.0559437	-0.0262324	-0.0815725	-0.0549918	0.232757	-0.0377971	-0.0384512	-0.00132171	-0.0224732	-0.014373	-0.0802782	-0.0786486	-0.0399823	-0.0578499	-0.0439573	0.0264236	-0.0163385	-0.0297114	-0.0398813	-0.0179121	-0.0445722	0.0551626	0.0363023	0.00325891	-0.00682125	0.0116225	-0.0898196	0.140495	0.0451657	-0.0432097	0.00442043	-0.0093812	0.0149805	0.00920811	-0.048433	-0.0410648	-0.0559437	-0.0262324	-0.0815725	-0.0549918
Luminal	module_6	perou	0.646198	NS		Luminal	module_6	0.210334	0.197782	0.235874	0.234523	0.210872	0.137181	0.18932	0.121693	0.114172	0.211259	0.154369	0.15179	0.163249	0.237074	0.138727	0.198167	0.199368	0.159298	0.18505	0.182993	0.169123	0.173218	0.123965	0.154858	0.208396	0.224987	0.165044	0.190058	0.178847	0.256852	0.152195	0.184222	0.268164	0.167505	0.13524	0.0287032	0.210334	0.197782	0.235874	0.234523	0.210872	0.137181
Luminal	module_2	perou	0.228587	NS		Luminal	module_2	0.374653	0.406233	0.466919	0.372028	0.460975	0.373072	0.363419	0.418331	0.459405	0.409126	0.438751	0.452513	0.491088	0.444233	0.478517	0.450626	0.432689	0.413629	0.40599	0.462299	0.468393	0.461516	0.423426	0.512616	0.399585	0.527434	0.466656	0.473085	0.436901	0.38378	0.481009	0.480953	0.407527	0.471032	0.495473	0.596007	0.374653	0.406233	0.466919	0.372028	0.460975	0.373072
Luminal	module_7	perou	0.932304	NS		Luminal	module_7	-0.318549	-0.327495	-0.272559	-0.372093	-0.312396	-0.288069	-0.31361	-0.276529	-0.233432	-0.276319	-0.322256	-0.263971	-0.230009	-0.268033	-0.235088	-0.326889	-0.297897	-0.208885	-0.269228	-0.280976	-0.243388	-0.274136	-0.289651	-0.304253	-0.237962	-0.268693	-0.274903	-0.268869	-0.284416	-0.228804	-0.21635	-0.278172	-0.24056	-0.21976	-0.0891644	-0.205021	-0.318549	-0.327495	-0.272559	-0.372093	-0.312396	-0.288069
Luminal	module_3	perou	0.000842244	<0.001		Luminal	module_3	-0.013792	-0.0585987	-0.0735774	-0.169282	-0.0965731	-0.167124	-0.108091	-0.0457018	-0.34586	-0.0199279	-0.166714	-0.123479	-0.173205	-0.028219	-0.110685	-0.0527491	0.0193938	-0.0330653	-0.0586875	-0.00221392	-0.035585	-0.112255	-0.197711	-0.0967927	-0.0894367	-0.216585	-0.144698	-0.132638	-0.198162	-0.0696459	0.00905606	-0.15615	-0.127222	-0.013667	-0.2715	-0.160205	-0.013792	-0.0585987	-0.0735774	-0.169282	-0.0965731	-0.167124
Luminal	c11_2	perou	0.110927	NS		Luminal	c11_2	0.17967	0.227871	0.20305	0.198558	0.231433	0.224892	0.248449	0.180341	0.250712	0.197101	0.189309	0.25197	0.164634	0.199629	0.171206	0.203948	0.192125	0.19403	0.187293	0.199459	0.217261	0.201069	0.230194	0.231262	0.164878	0.239011	0.211021	0.154867	0.196939	0.187397	0.23018	0.175085	0.177815	0.254721	0.235637	0.178721	0.17967	0.227871	0.20305	0.198558	0.231433	0.224892
Luminal	c12_2	perou	0.00272613	<0.01		Luminal	c12_2	-0.219635	-0.240805	-0.156345	-0.129811	-0.137416	-0.212092	0.129247	-0.166119	-0.128363	-0.251307	-0.153804	-0.188944	-0.231021	-0.142436	-0.20736	-0.243301	-0.146938	-0.221081	-0.207396	-0.252856	-0.246571	-0.17821	-0.162756	-0.117156	-0.0703096	-0.164527	-0.245855	-0.222326	-0.207672	0.0277338	-0.160934	-0.105164	-0.206081	-0.121218	-0.203698	-0.244169	-0.219635	-0.240805	-0.156345	-0.129811	-0.137416	-0.212092
Luminal	c139_3	perou	0.882869	NS		Luminal	c139_3	-0.0239377	-0.0610672	-0.0254222	-0.0595483	0.0773046	0.0426506	0.113852	0.106694	0.261789	0.0351438	0.0613467	-0.017126	0.164159	-0.0100605	0.0660691	-0.013441	-0.0672992	-0.0622856	0.0304421	0.0593499	0.0351955	0.0826583	0.158416	0.125248	0.118545	0.121967	0.0235578	0.0991575	0.143778	0.00169638	0.134285	0.193956	0.105627	0.135574	0.175667	0.160268	-0.0239377	-0.0610672	-0.0254222	-0.0595483	0.0773046	0.0426506
Luminal	c139_2	perou	0.297167	NS		Luminal	c139_2	0.0402	-0.0298657	0.0519683	0.0737068	0.105712	0.023691	0.183695	0.0584083	-0.0778281	0.0413437	0.0577902	0.0125376	-0.0823791	0.102582	-0.030332	-0.00500077	0.099396	0.0182784	0.0279289	0.0276894	0.0874428	-0.0565629	-0.0247407	0.043201	0.094832	-0.024218	0.054338	-0.160637	-0.0271421	0.181252	0.0246732	-0.069217	0.0204702	0.0223781	-0.130411	-0.10702	0.0402	-0.0298657	0.0519683	0.0737068	0.105712	0.023691
Luminal	c14_3	perou	0.0260359	<0.05		Luminal	c14_3	0.149353	0.148153	0.0880007	0.116869	0.0474017	0.0702271	0.0568911	0.0606798	0.0604146	0.0772703	0.0341509	0.0277138	0.122457	0.0975502	0.0952202	0.0730731	0.109445	0.0671618	0.107645	0.0874713	0.0495831	0.0727247	0.0742736	0.061693	0.0692338	0.0776643	0.0683284	0.0350137	0.0234911	0.0613193	0.0809847	0.177131	0.0989344	0.0409505	0.0876642	-0.0175293	0.149353	0.148153	0.0880007	0.116869	0.0474017	0.0702271
Luminal	c14_2	perou	0.228587	NS		Luminal	c14_2	-0.0562889	-0.0811979	-0.0285853	0.268262	-0.0390696	0.352452	-0.123319	0.237698	0.0577214	0.179901	-0.00120759	-0.04456	0.246927	-0.143692	0.0615103	0.0886446	-0.0971557	0.225616	-0.0550624	0.173541	0.278017	0.0501243	0.0747098	0.135321	0.105771	0.076788	0.0617941	0.184003	0.194585	0.09466	0.0711139	0.0138096	-0.00889137	-0.0211807	-0.0601258	0.156591	-0.0562889	-0.0811979	-0.0285853	0.268262	-0.0390696	0.352452
Luminal	c11_3	perou	0.228587	NS		Luminal	c11_3	0.0292666	0.0116769	0.0571071	-0.0172484	0.0235836	-0.00079392	0.122442	-0.0282513	0.154966	0.0207781	0.129454	0.14908	0.0442108	0.0584212	0.0828641	-0.0059556	0.0630375	0.0269282	0.113524	0.0783724	0.0472436	0.179744	0.115723	0.0582725	0.0355872	0.0880286	0.0815607	0.0786786	0.0141295	0.0914447	0.10361	0.0862056	0.0340787	0.106122	0.201365	0.0629562	0.0292666	0.0116769	0.0571071	-0.0172484	0.0235836	-0.00079392
Luminal	c4_3	perou	0.269772	NS		Luminal	c4_3	-0.186361	-0.154627	-0.166657	-0.12367	-0.142384	-0.147712	-0.210651	-0.159496	-0.129383	-0.193485	-0.137354	-0.14773	-0.145829	-0.208365	-0.152143	-0.191061	-0.120636	-0.137751	-0.135132	-0.153743	-0.0951263	-0.109316	-0.186326	-0.199117	-0.159863	-0.151829	-0.149689	-0.134564	-0.127714	-0.192971	-0.121227	-0.0809298	-0.0966041	-0.188641	-0.0838375	-0.12082	-0.186361	-0.154627	-0.166657	-0.12367	-0.142384	-0.147712
Luminal	c14_6	perou	0.882869	NS		Luminal	c14_6	0.373144	0.366235	0.308491	0.434481	0.352532	0.389652	0.318798	0.422565	0.347368	0.298567	0.318075	0.377776	0.293917	0.367511	0.348144	0.337767	0.377571	0.219952	0.398668	0.317157	0.260385	0.335128	0.356975	0.358353	0.393205	0.340852	0.385082	0.332702	0.310182	0.328301	0.359854	0.301059	0.239692	0.403995	0.371359	0.285517	0.373144	0.366235	0.308491	0.434481	0.352532	0.389652
Luminal	c4_2	perou	0.794363	NS		Luminal	c4_2	0.0650401	0.136829	0.150993	0.0461502	0.167503	-0.172243	0.0913048	-0.107521	-0.0838485	0.186649	0.134291	0.0455142	-0.125103	0.230206	-0.00440608	0.100018	0.188014	-0.098385	0.0720229	0.0795974	-0.15646	-0.0562265	0.101142	0.127192	-0.0933766	-0.0717865	0.0807409	-0.157274	-0.0945733	0.20376	-0.141558	-0.0852366	-0.0593073	0.0952545	-0.0517516	-0.124627	0.0650401	0.136829	0.150993	0.0461502	0.167503	-0.172243
Luminal	c201_3	perou	0.833006	NS		Luminal	c201_3	0.322812	0.295639	0.27931	0.388465	0.345507	0.359292	0.273288	0.294632	0.309348	0.284389	0.25698	0.297696	0.340469	0.28225	0.267687	0.361309	0.302224	0.319862	0.302957	0.308638	0.314382	0.301102	0.331969	0.366256	0.310982	0.259972	0.297969	0.340919	0.315825	0.296101	0.312604	0.256235	0.310974	0.339094	0.253363	0.257421	0.322812	0.295639	0.27931	0.388465	0.345507	0.359292
Luminal	c14_4	perou	0.00244946	<0.01		Luminal	c14_4	0.51515	0.387587	0.472308	0.303551	0.475951	-0.0109255	0.451217	-0.0347897	0.233041	0.627907	0.416242	0.471648	0.340024	0.499542	0.30402	0.515636	0.469326	-0.0108941	0.453034	0.41363	0.27197	0.395012	0.462844	0.496051	0.272123	0.335244	0.431946	0.281566	0.344001	0.386074	0.371536	0.242497	0.36988	0.428189	0.396888	0.264285	0.51515	0.387587	0.472308	0.303551	0.475951	-0.0109255
Luminal	c14_7	perou	0.950894	NS		Luminal	c14_7	0.325898	0.343548	0.343836	0.529709	0.285484	0.239705	0.243202	0.289006	0.255453	0.347269	0.334683	0.37006	0.253474	0.298761	0.295285	0.367455	0.220622	0.292891	0.294456	0.416069	0.376242	0.222885	0.327036	0.551629	0.288716	0.400432	0.462336	0.539686	0.276679	0.574831	0.278567	0.182887	0.230845	0.494295	0.231944	0.290795	0.325898	0.343548	0.343836	0.529709	0.285484	0.239705
Luminal	c98_3	GSE14018	0.944483	NS
Luminal	c154_3	GSE14018	0.126227	NS		subtype	gene_module	GSM352133...1	GSM352134...2	GSM352135...3	GSM352136...4	GSM352137...5	GSM352138...6	GSM352139...7	GSM352140...8	GSM352141...9	GSM352142...10	GSM352143...11	GSM352144...12	GSM352145...13	GSM352146...14	GSM352147...15	GSM352148...16	GSM352149...17	GSM352150...18	GSM352151...19	GSM352152...20	GSM352153...21	GSM352154...22	GSM352155...23	GSM352156...24	GSM352157...25	GSM352158...26	GSM352159...27	GSM352160...28	GSM352161...29	GSM352162...30	GSM352163...31	GSM352164...32	GSM352165...33	GSM352166...34	GSM352167...35	GSM352168...36	GSM352133...37	GSM352134...38	GSM352135...39	GSM352136...40	GSM352137...41	GSM352138...42
Luminal	module_4	GSE14018	0.58086	NS		HER2+	c94_2	-0.174598	-0.0886529	-0.108713	-0.125104	-0.0749813	-0.0572058	-0.13758	-0.0297521	-0.0917806	-0.127323	-0.0585957	0.0126069	-0.0796515	-0.152152	-0.0948239	-0.134336	-0.102074	-0.120283	-0.026132	-0.0526756	-0.0343673	-0.00114896	-0.0610402	-0.10759	-0.04371	-0.138633	-0.0621294	-0.0415574	-0.0764541	-0.187828	-0.0244859	-0.0165707	0.0771516	-0.0659586	0.00994114	-0.1073	-0.174598	-0.0886529	-0.108713	-0.125104	-0.0749813	-0.0572058
Luminal	module_1	GSE14018	0.58086	NS		HER2+	c1_2	-0.086731	-0.0586166	-0.0482902	-0.15305	-0.0852551	-0.111155	-0.021821	-0.0225926	-0.0104176	-0.0760015	-0.0293806	-0.0236464	-0.10048	-0.0726528	-0.0773427	-0.0982963	-0.102233	-0.124392	-0.0508303	-0.0573848	-0.0818675	-0.00179846	-0.0141353	-0.0953684	-0.0606556	-0.105612	-0.0443047	-0.0514104	-0.0662668	-0.120629	-0.0396466	0.0188427	-0.0808685	-0.0753659	0.0370286	-0.0476999	-0.086731	-0.0586166	-0.0482902	-0.15305	-0.0852551	-0.111155
Luminal	c54_3	GSE14018	0.670743	NS		HER2+	module_8	-0.267712	-0.177821	-0.337895	-0.2434	-0.259435	-0.339126	-0.330374	-0.180969	-0.266602	-0.345457	-0.326825	-0.352459	-0.199928	-0.347019	-0.281745	-0.372164	-0.297056	-0.287202	-0.304796	-0.223873	-0.242019	-0.274827	-0.344034	-0.327814	-0.337787	-0.296188	-0.283832	-0.262914	-0.309344	-0.121013	-0.271998	-0.263228	-0.312279	-0.342524	-0.307874	-0.267878	-0.267712	-0.177821	-0.337895	-0.2434	-0.259435	-0.339126
Luminal	module_5	GSE14018	0.58086	NS		HER2+	module_9	0.52037	0.455259	0.392587	0.621885	0.549631	0.55657	0.515088	0.544421	0.296681	0.594712	0.365571	0.315917	0.485934	0.421054	0.293695	0.627836	0.398666	0.586953	0.364983	0.621753	0.579732	0.446082	0.430395	0.618402	0.374359	0.424394	0.45527	0.558064	0.488683	0.43462	0.445677	0.486987	0.604887	0.573853	0.36608	0.436499	0.52037	0.455259	0.392587	0.621885	0.549631	0.55657
Luminal	module_8	GSE14018	0.571702	NS		HER2+	module_3	-0.262829	-0.100128	-0.195287	-0.325638	-0.182305	-0.103662	-0.0514661	-0.170276	-0.125604	-0.185537	-0.0894381	-0.0151461	-0.129001	-0.117305	-0.239705	-0.27807	-0.124117	-0.201131	-0.106562	-0.150609	0.0194763	-0.0920868	-0.0849135	-0.23393	-0.204438	-0.244911	-0.229958	-0.244337	-0.151196	-0.151235	-0.117632	0.0651679	-0.190888	-0.184085	-0.0786299	-0.103447	-0.262829	-0.100128	-0.195287	-0.325638	-0.182305	-0.103662
Luminal	c56_3	GSE14018	0.670743	NS		HER2+	module_5	-0.00534284	-0.0338112	-0.0349061	-0.107506	-0.0661171	-0.0114962	-0.047307	0.0115045	0.0271065	-0.0726147	0.00296881	0.0153665	0.00718831	-0.0113409	-0.0378642	-0.0668991	-0.0465261	-0.0145094	0.00929181	-0.0289559	-0.0152289	0.0383329	-0.0400383	-0.037914	-0.0212755	-0.040737	-0.0438793	-0.00995242	-0.0457486	-0.071315	-0.02592	0.0488912	-0.0308311	-0.0401501	0.0927451	-0.0218306	-0.00534284	-0.0338112	-0.0349061	-0.107506	-0.0661171	-0.0114962
Luminal	module_6	GSE14018	0.944483	NS		HER2+	module_2	0.0829417	-0.0100017	0.0682591	-0.122924	0.0760222	0.159619	0.224325	0.0431092	0.415208	0.110442	0.147414	0.0399685	0.257312	0.0574702	0.203342	0.0117003	-0.0142719	0.039964	0.13607	0.0099606	-0.0817208	0.0810784	0.215402	0.251186	0.237389	0.141707	-0.00311374	0.124597	0.114055	0.047992	0.0673498	0.190718	0.0706655	0.265444	0.164066	0.202303	0.0829417	-0.0100017	0.0682591	-0.122924	0.0760222	0.159619
Luminal	module_2	GSE14018	0.943112	NS		HER2+	module_4	0.217163	0.192604	0.261553	0.182573	0.249792	0.0211829	0.317932	0.00215604	0.0068431	0.352575	0.216289	0.215278	-0.0163241	0.290187	0.0970384	0.365909	0.300793	-0.00545461	0.244821	0.154357	0.00693613	0.157889	0.16597	0.141199	0.044071	0.101519	0.255363	-0.030275	0.0428023	0.270193	0.0613886	0.0809843	0.0235928	0.215931	0.0583821	-0.0156825	0.217163	0.192604	0.261553	0.182573	0.249792	0.0211829
Luminal	module_7	GSE14018	0.698375	NS		HER2+	module_7	-0.0372658	0.0221974	0.0456852	0.200593	-0.124938	-0.182166	-0.124323	0.00343201	-0.185939	-0.00424575	0.00717181	-0.0369792	-0.357054	0.114069	-0.166012	-0.018199	0.124762	-0.260393	-0.238983	0.259602	-0.279837	-0.158936	-0.190892	-0.202357	-0.161724	-0.220653	-0.0511253	-0.301171	-0.201666	0.0273138	-0.0928677	-0.155152	-0.315069	-0.000657265	-0.309135	-0.258669	-0.0372658	0.0221974	0.0456852	0.200593	-0.124938	-0.182166
Luminal	module_3	GSE14018	0.0892164	NS		HER2+	module_1	0.260314	0.2647	0.221362	0.211529	0.249682	0.232119	0.167329	0.183018	0.2491	0.0982709	0.213946	0.283167	0.340515	0.235483	0.325733	0.216349	0.200681	0.341559	0.21703	0.356348	0.292672	0.149087	0.165675	0.305831	0.357714	0.384792	0.318407	0.328444	0.321634	0.231247	0.247684	0.20416	0.285094	0.319016	0.186743	0.256056	0.260314	0.2647	0.221362	0.211529	0.249682	0.232119
Luminal	c11_2	GSE14018	0.944483	NS		HER2+	module_6	0.348318	0.305913	0.252795	0.319355	0.348675	-0.0230347	0.178205	0.294523	0.0330898	0.418913	0.276734	0.225275	-0.0857097	0.333528	0.289178	0.379385	0.31117	0.0249415	0.35239	0.427348	-0.106887	0.208721	0.32074	0.367079	0.0741078	0.00259991	0.462101	-5.64139e-05	0.0206664	0.351485	0.0822956	-0.0668419	0.0607897	0.374866	-0.027882	0.0160189	0.348318	0.305913	0.252795	0.319355	0.348675	-0.0230347
Luminal	c12_2	GSE14018	0.126227	NS		HER2+	c45_2	-0.272738	-0.311192	-0.295602	-0.178654	-0.268937	-0.165536	-0.0797301	-0.233284	-0.1174	-0.235844	-0.25183	-0.312673	-0.129584	-0.290468	-0.143226	-0.267504	-0.329273	-0.165433	-0.249898	-0.285594	-0.294564	-0.245878	-0.188305	-0.208608	-0.166106	-0.207531	-0.28401	-0.245127	-0.226837	-0.202088	-0.265862	-0.230393	-0.263533	-0.167178	-0.273459	-0.0982556	-0.272738	-0.311192	-0.295602	-0.178654	-0.268937	-0.165536
Luminal	c139_3	GSE14018	0.571702	NS		HER2+	c45_3	0.0154038	-0.0904305	-0.00331301	0.0873808	0.0555298	0.0706645	0.357445	-0.169519	-0.0842463	-0.101432	-0.0155747	-0.100266	-0.0546407	-0.0612519	0.0498528	-0.0395314	-0.200142	0.0629773	-0.113965	0.0937435	-0.0758124	-0.0803051	-0.195046	-0.103525	0.18041	-0.033714	0.149376	-0.0594555	-0.130521	0.173936	-0.0764262	-0.146771	-0.0234342	-0.128732	-0.184424	-0.137067	0.0154038	-0.0904305	-0.00331301	0.0873808	0.0555298	0.0706645
Luminal	c139_2	GSE14018	0.571702	NS		HER2+	c54_3	-0.301415	-0.280818	-0.299102	-0.358581	-0.27443	-0.316726	-0.336993	-0.295798	-0.288859	-0.309456	-0.237861	-0.272447	-0.27487	-0.300204	-0.299102	-0.326749	-0.293154	-0.286325	-0.210875	-0.298992	-0.333468	-0.24469	-0.258238	-0.328181	-0.325537	-0.254603	-0.299323	-0.288088	-0.202724	-0.316285	-0.253171	-0.302957	-0.125512	-0.291062	-0.246673	-0.264737	-0.301415	-0.280818	-0.299102	-0.358581	-0.27443	-0.316726
Luminal	c14_3	GSE14018	0.58086	NS		HER2+	c1_3	-0.0507381	-0.0745643	-0.0823294	-0.0849589	-0.0793493	-0.0813079	-0.114186	-0.0129773	-0.0924939	-0.0644865	-0.0678506	-0.101034	-0.0579263	-0.0707159	-0.0677172	-0.094462	-0.0547456	-0.0625381	-0.0614406	-0.0777236	-0.129981	-0.090854	-0.0684209	-0.10659	-0.0951219	-0.106933	-0.0401134	-0.0653999	-0.0939265	-0.0989583	-0.102861	-0.0247783	-0.100948	-0.087038	-0.110009	-0.0264539	-0.0507381	-0.0745643	-0.0823294	-0.0849589	-0.0793493	-0.0813079
Luminal	c14_2	GSE14018	0.142777	NS		HER2+	c54_2	-0.0958952	-0.025619	-0.0258038	-0.0898901	-0.0773536	-0.103821	0.0274787	-0.0805211	-0.00715083	-0.125027	-0.0465277	-0.0681916	-0.0909156	-0.104777	-0.028517	-0.111593	-0.106263	-0.0490731	-0.0785181	-0.0573458	-0.120124	-0.0433488	-0.0457833	-0.110287	-0.0063876	-0.0249686	-0.100442	-0.0339301	-0.0959527	0.00260895	-0.0398739	-0.0550662	-0.0838151	-0.0764162	-0.0246512	-0.0333134	-0.0958952	-0.025619	-0.0258038	-0.0898901	-0.0773536	-0.103821
Luminal	c11_3	GSE14018	0.0892164	NS		HER2+	c6_2	-0.00902122	0.0343372	0.010195	0.0750487	0.0987072	0.06321	-0.0440702	0.0310546	0.0887903	-0.0211226	0.0121506	0.0310866	0.0866208	-0.0145107	0.090416	0.0415608	0.119705	0.0884112	0.00216211	0.020534	0.0548159	-0.0169326	0.0185984	0.0196042	0.0467883	0.0158513	-0.00245149	0.172997	0.0684442	0.01036	0.0149379	0.0279293	0.0811654	0.00330156	-0.0390556	0.230268	-0.00902122	0.0343372	0.010195	0.0750487	0.0987072	0.06321
Luminal	c4_3	GSE14018	0.698375	NS		HER2+	c12_2	-0.0162303	-0.0994781	-0.0746807	-0.230963	-0.175258	-0.0813411	0.0614077	-0.15586	0.087741	-0.101372	-0.0140174	-0.0574396	-0.0425487	-0.0945104	-0.0113031	-0.180865	-0.0936353	-0.228641	-0.023323	-0.197949	-0.241652	-0.00420822	0.0338076	-0.0251289	0.015467	-0.0262564	-0.0579566	-0.0282458	-0.164243	-0.026702	-0.0499767	-0.00506955	-0.108322	0.0338922	0.0418136	0.0185268	-0.0162303	-0.0994781	-0.0746807	-0.230963	-0.175258	-0.0813411
Luminal	c14_6	GSE14018	0.545706	NS		HER2+	c51_3	0.187378	0.140044	0.125121	0.147287	0.0967291	0.269214	0.0793278	0.174705	0.134034	0.148686	0.167283	0.0797144	0.305901	0.13545	0.283215	0.142683	0.218994	0.168895	0.149912	0.225249	0.225327	0.171932	0.20209	0.139813	0.135721	0.0899577	0.0775771	0.216904	0.242528	0.0964476	0.194621	0.209327	0.176464	0.184137	0.0966358	0.268315	0.187378	0.140044	0.125121	0.147287	0.0967291	0.269214
Luminal	c4_2	GSE14018	0.968841	NS		HER2+	c8_2	0.262679	0.139236	0.251866	-0.0423	0.221514	0.178989	0.230134	0.313086	0.203425	0.255494	0.22251	0.158885	0.188298	0.219974	0.227799	0.269835	0.103901	0.0718579	0.0216253	0.0815719	0.0425861	-0.00911593	0.170411	0.188793	0.283094	0.251212	-0.00535838	0.0466162	0.230685	0.243103	0.0313127	0.137121	0.0641127	0.214101	0.125918	0.121856	0.262679	0.139236	0.251866	-0.0423	0.221514	0.178989
Luminal	c201_3	GSE14018	0.58086	NS		HER2+	c145_2	0.088688	0.217936	0.178349	0.277899	0.358923	0.43763	0.341076	0.440827	0.198352	0.420119	0.261811	0.317508	0.483036	0.22667	0.225493	0.260177	0.254041	0.391073	0.185673	0.274518	0.483296	0.141144	0.126886	0.3355	0.18756	0.284716	0.32119	0.221465	0.231004	0.352814	-0.0149273	0.137192	0.260132	0.284481	0.120352	0.425776	0.088688	0.217936	0.178349	0.277899	0.358923	0.43763
Luminal	c14_4	GSE14018	0.944483	NS		HER2+	c12_3	0.0373413	0.00457348	0.0405892	-0.163352	-0.14097	-0.149472	0.00996899	-0.147896	0.111019	-0.0716655	0.0424049	0.0412245	-0.0147692	-0.0450348	0.0428559	-0.177276	-0.0362174	-0.147325	0.0354345	-0.151374	-0.0200645	0.0527023	0.0446685	-0.0163342	-0.042111	0.0291712	0.0416776	0.0396759	0.00309671	-0.108384	0.00256098	0.043216	-0.166707	-0.0235943	0.0520081	0.0462635	0.0373413	0.00457348	0.0405892	-0.163352	-0.14097	-0.149472
Luminal	c14_7	GSE14018	0.670743	NS
Luminal	c98_3	GSE14017	0.531833	NS		subtype	gene_module	GSM352133...1	GSM352134...2	GSM352135...3	GSM352136...4	GSM352137...5	GSM352138...6	GSM352139...7	GSM352140...8	GSM352141...9	GSM352142...10	GSM352143...11	GSM352144...12	GSM352145...13	GSM352146...14	GSM352147...15	GSM352148...16	GSM352149...17	GSM352150...18	GSM352151...19	GSM352152...20	GSM352153...21	GSM352154...22	GSM352155...23	GSM352156...24	GSM352157...25	GSM352158...26	GSM352159...27	GSM352160...28	GSM352161...29	GSM352162...30	GSM352163...31	GSM352164...32	GSM352165...33	GSM352166...34	GSM352167...35	GSM352168...36	GSM352133...37	GSM352134...38	GSM352135...39	GSM352136...40	GSM352137...41	GSM352138...42
Luminal	c154_3	GSE14017	0.0052442	<0.01		TNBC	module_4	-0.232574	-0.128768	-0.130781	-0.0717505	-0.0994309	-0.0523232	-0.231239	-0.0280036	-0.115938	-0.240055	-0.133921	-0.0904109	0.11946	-0.210997	-0.0817942	-0.205909	-0.183946	0.0720099	-0.216829	0.144799	0.194088	-0.188111	-0.270737	-0.177374	-0.163343	-0.0508294	-0.104274	-0.0911885	0.111041	-0.133422	-0.0472647	-0.266813	0.111296	-0.213674	-0.225844	-0.035254	-0.232574	-0.128768	-0.130781	-0.0717505	-0.0994309	-0.0523232
Luminal	module_4	GSE14017	0.948623	NS		TNBC	module_3	0.109124	0.087652	0.139504	0.298991	0.0388305	0.104033	-0.0440847	0.0623617	0.0199195	0.23458	0.092729	0.0867783	0.0400008	0.0610551	0.131882	0.295619	0.0814535	0.130864	0.0782778	0.214184	0.0720273	0.0493052	0.127973	0.148921	0.0772039	0.142798	0.204759	0.123188	0.0392382	0.173374	-0.028342	0.10025	-0.000826704	0.139064	0.0274628	-0.00814904	0.109124	0.087652	0.139504	0.298991	0.0388305	0.104033
Luminal	module_1	GSE14017	0.0052442	<0.01		TNBC	module_2	0.541607	0.390475	0.528262	0.0510651	0.101213	0.247999	0.377484	0.413441	0.524746	0.256903	0.562911	0.654183	0.226443	0.424482	0.448414	0.287263	0.362119	0.0526753	0.604264	0.45755	0.284646	0.729263	0.699268	0.305217	0.439891	0.345223	0.486568	0.559096	0.230148	0.251661	0.55751	0.378036	0.251841	0.364041	0.70136	0.366914	0.541607	0.390475	0.528262	0.0510651	0.101213	0.247999
Luminal	c54_3	GSE14017	0.552341	NS		TNBC	module_1	0.000187983	-0.00865516	0.0176662	-0.159192	0.0254356	0.112141	0.204594	0.0130176	0.46501	0.0280777	0.107468	-0.00323932	0.239469	-0.00273687	0.194158	-0.0245003	-0.0851401	-0.0181363	0.0592758	-0.0652421	-0.154624	0.00134011	0.160243	0.242682	0.229571	0.101905	-0.0328216	0.0657696	0.0436816	-0.012332	-0.0453791	0.167348	0.0550392	0.231773	0.0976782	0.188352	0.000187983	-0.00865516	0.0176662	-0.159192	0.0254356	0.112141
Luminal	module_5	GSE14017	0.779571	NS		TNBC	c8_3	0.402709	0.322011	0.520381	0.0955248	0.180098	0.320773	0.536773	0.356299	0.488471	0.302736	0.564389	0.664968	0.34903	0.473548	0.487805	0.271321	0.513209	0.16894	0.635326	0.460729	0.267632	0.638154	0.572193	0.410986	0.576752	0.431362	0.534841	0.445524	0.297026	0.443114	0.577261	0.398039	0.268719	0.505744	0.691723	0.38359	0.402709	0.322011	0.520381	0.0955248	0.180098	0.320773
Luminal	module_8	GSE14017	0.117037	NS		TNBC	c8_2	0.0192266	0.0335055	0.0499768	0.0460223	-0.00946993	0.0297571	-0.0859098	0.108233	0.0222236	0.084339	0.0479452	0.0411641	0.0229389	-0.0354576	-0.00588876	-0.0194368	-0.0332234	-0.0017815	0.00450008	0.120494	0.0237609	0.115924	0.161338	0.0255038	0.121375	0.0482541	0.103851	0.0592314	0.0112069	0.0705437	0.141609	0.0881079	-0.0514371	0.0312552	0.0904244	0.0926964	0.0192266	0.0335055	0.0499768	0.0460223	-0.00946993	0.0297571
Luminal	c56_3	GSE14017	0.143359	NS		TNBC	c7_2	0.0808062	0.266833	0.144013	0.146545	-0.0582319	0.10298	0.143425	0.296083	0.0362805	0.170133	0.133196	0.330681	0.105743	-0.0582328	0.166885	0.0708719	0.011539	0.252873	0.195179	0.194899	0.141623	0.317292	0.147848	0.224427	0.266114	0.0194666	0.0370068	0.402017	0.0545205	0.163824	0.0901074	0.282591	-0.0576404	0.124678	0.0731661	0.252181	0.0808062	0.266833	0.144013	0.146545	-0.0582319	0.10298
Luminal	module_6	GSE14017	0.552341	NS
Luminal	module_2	GSE14017	0.850988	NS
Luminal	module_7	GSE14017	0.948623	NS
Luminal	module_3	GSE14017	0.924068	NS
Luminal	c11_2	GSE14017	0.81693	NS
Luminal	c12_2	GSE14017	0.078418	NS
Luminal	c139_3	GSE14017	0.0843745	NS
Luminal	c139_2	GSE14017	0.588962	NS
Luminal	c14_3	GSE14017	0.850988	NS
Luminal	c14_2	GSE14017	0.0119131	<0.05
Luminal	c11_3	GSE14017	0.0052442	<0.01
Luminal	c4_3	GSE14017	0.552341	NS
Luminal	c14_6	GSE14017	0.588962	NS
Luminal	c4_2	GSE14017	0.552341	NS
Luminal	c201_3	GSE14017	0.948623	NS
Luminal	c14_4	GSE14017	0.17487	NS
Luminal	c14_7	GSE14017	0.531833	NS
HER2+	c94_2	perou	0.016626	<0.05
HER2+	c1_2	perou	0.0193939	<0.05
HER2+	module_8	perou	0.705118	NS
HER2+	module_9	perou	0.287351	NS
HER2+	module_3	perou	0.0128585	<0.05
HER2+	module_5	perou	0.555596	NS
HER2+	module_2	perou	0.287351	NS
HER2+	module_4	perou	0.103124	NS
HER2+	module_7	perou	0.0815419	NS
HER2+	module_1	perou	0.0193939	<0.05
HER2+	module_6	perou	0.0995517	NS
HER2+	c45_2	perou	0.0529579	NS
HER2+	c45_3	perou	0.629691	NS
HER2+	c54_3	perou	0.881111	NS
HER2+	c1_3	perou	4.26852e-05	<0.001
HER2+	c54_2	perou	0.34147	NS
HER2+	c6_2	perou	0.0246878	<0.05
HER2+	c12_2	perou	0.0193939	<0.05
HER2+	c51_3	perou	0.865245	NS
HER2+	c8_2	perou	0.287351	NS
HER2+	c145_2	perou	0.34147	NS
HER2+	c12_3	perou	0.0217341	<0.05
HER2+	c94_2	GSE14018	0.891513	NS
HER2+	c1_2	GSE14018	0.563398	NS
HER2+	module_8	GSE14018	0.692046	NS
HER2+	module_9	GSE14018	0.0133657	<0.05
HER2+	module_3	GSE14018	0.692046	NS
HER2+	module_5	GSE14018	0.674819	NS
HER2+	module_2	GSE14018	0.0649444	NS
HER2+	module_4	GSE14018	0.947627	NS
HER2+	module_7	GSE14018	0.754599	NS
HER2+	module_1	GSE14018	0.968116	NS
HER2+	module_6	GSE14018	0.552407	NS
HER2+	c45_2	GSE14018	0.674819	NS
HER2+	c45_3	GSE14018	0.771806	NS
HER2+	c54_3	GSE14018	0.552407	NS
HER2+	c1_3	GSE14018	0.771806	NS
HER2+	c54_2	GSE14018	0.12517	NS
HER2+	c6_2	GSE14018	0.692046	NS
HER2+	c12_2	GSE14018	0.00518566	<0.01
HER2+	c51_3	GSE14018	0.867432	NS
HER2+	c8_2	GSE14018	0.692046	NS
HER2+	c145_2	GSE14018	0.036122	<0.05
HER2+	c12_3	GSE14018	0.0133657	<0.05
HER2+	c94_2	GSE14017	0.038433	<0.05
HER2+	c1_2	GSE14017	0.00162421	<0.01
HER2+	module_8	GSE14017	0.204617	NS
HER2+	module_9	GSE14017	0.0801873	NS
HER2+	module_3	GSE14017	0.398156	NS
HER2+	module_5	GSE14017	0.204617	NS
HER2+	module_2	GSE14017	0.00162421	<0.01
HER2+	module_4	GSE14017	0.486137	NS
HER2+	module_7	GSE14017	0.588019	NS
HER2+	module_1	GSE14017	0.747192	NS
HER2+	module_6	GSE14017	0.455362	NS
HER2+	c45_2	GSE14017	0.486137	NS
HER2+	c45_3	GSE14017	0.495959	NS
HER2+	c54_3	GSE14017	0.0801873	NS
HER2+	c1_3	GSE14017	0.0190838	<0.05
HER2+	c54_2	GSE14017	0.00880014	<0.01
HER2+	c6_2	GSE14017	0.492409	NS
HER2+	c12_2	GSE14017	0.000894083	<0.001
HER2+	c51_3	GSE14017	0.492409	NS
HER2+	c8_2	GSE14017	0.492409	NS
HER2+	c145_2	GSE14017	0.112139	NS
HER2+	c12_3	GSE14017	0.455362	NS
TNBC	module_4	perou	0.189906	NS
TNBC	module_3	perou	0.154557	NS
TNBC	module_2	perou	0.0242039	<0.05
TNBC	module_1	perou	0.154557	NS
TNBC	c8_3	perou	0.000324418	<0.001
TNBC	c8_2	perou	0.154557	NS
TNBC	c7_2	perou	0.154557	NS
TNBC	module_4	GSE14018	0.262791	NS
TNBC	module_3	GSE14018	0.344953	NS
TNBC	module_2	GSE14018	0.106537	NS
TNBC	module_1	GSE14018	0.0715155	NS
TNBC	c8_3	GSE14018	0.0216868	<0.05
TNBC	c8_2	GSE14018	0.810467	NS
TNBC	c7_2	GSE14018	0.810467	NS
TNBC	module_4	GSE14017	0.326109	NS
TNBC	module_3	GSE14017	0.0481675	<0.05
TNBC	module_2	GSE14017	6.00788e-05	<0.001
TNBC	module_1	GSE14017	0.000373097	<0.001
TNBC	c8_3	GSE14017	6.00788e-05	<0.001
TNBC	c8_2	GSE14017	0.230913	NS
TNBC	c7_2	GSE14017	0.230913	NS
[truncated: 113 more columns]
