# Supplementary material for: Mapping molecular subtype specific alterations in breast cancer brain metastases identifies clinically relevant vulnerabilities
Source: Nat Commun. 2022 Jan 26;13:514. doi: 10.1038/s41467-022-27987-5 (PMC8791982; doi:10.1038/s41467-022-27987-5)
Supplement: Supplementary file 12 — Supplementary Data 10 [file 41467_2022_27987_MOESM12_ESM.xlsx]

## Sheet: Sheet1
# Supplementary Data 10: GSEA output (FDR < 0.25; NES +/-1.0) for MSigDB pathways analysed for RNA-Seq subtype specific (Luminal, HER2+, TNBC) gene co-expression network modules found to be brain specific. P-values are based on a gene-permutation test and adjusted using the Benjamini-Hochberg procedure (Methods, ‘Gene set enrichment analysis’).
#
Subtype_comparison	module	misgDB	pathway	pval	padj	ES	NES	nMoreExtreme	size	leadingEdge
Luminal	c11_3	immuneSigs	GSE41867_DAY8_EFFECTOR_VS_DAY30_MEMORY_CD8_TCELL_LCMV_ARMSTRONG_DN	0.144699	0.217049	-0.790653	-1.26172	908	3	STK17B, C3orf14
Luminal	c11_3	immuneSigs	GSE39382_IL3_VS_IL3_IL33_TREATED_MAST_CELL_DN	0.144699	0.217049	-0.790653	-1.26172	908	3	STK17B, C3orf14
Luminal	c11_3	immuneSigs	GSE25088_IL4_VS_IL4_AND_ROSIGLITAZONE_STIM_STAT6_KO_MACROPHAGE_DAY10_DN	0.230031	0.230031	0.666667	1.18746	886	3	WSB1, CEPT1, NFKB2
Luminal	module_1	oncogenicSigs	RB_DN.V1_UP	0.00014341	0.00301162	0.987342	1.85915	0	3	UBE2T, STMN1, CCNE1
Luminal	module_1	GOMF	GO_MACROMOLECULAR_COMPLEX_BINDING	0.000107596	0.00484183	0.660003	2.11034	0	19	UBE2T, CCNE1, BRCA1, FAM83D, POLQ, CDC45, EXO1, KIF4A, PRC1, PLK1, KIF20A
Luminal	module_1	GOMF	GO_CYTOSKELETAL_PROTEIN_BINDING	0.00133141	0.0199712	0.652607	1.94918	11	14	STMN1, ANLN, BRCA1, FAM83D, KIF4A, PRC1, PLK1, KIF20A
Luminal	module_1	GOMF	GO_TUBULIN_BINDING	0.00113302	0.0199712	0.670932	1.92556	9	12	STMN1, BRCA1, FAM83D, KIF4A, PRC1, PLK1, KIF20A
Luminal	module_1	oncogenicSigs	RB_P107_DN.V1_UP	0.00262781	0.027592	0.72973	1.88249	21	8	STMN1, CCNE1, CDC45, KIF4A, PRC1, NCAPH, MCM2, FANCA
Luminal	module_1	GOMF	GO_CHROMATIN_BINDING	0.00345197	0.0388347	0.708405	1.82929	28	8	UBE2T, BRCA1, POLQ, CDC45, EXO1
Luminal	module_1	GOMF	GO_PROTEIN_COMPLEX_BINDING	0.00982633	0.0736974	0.610175	1.71475	85	11	CCNE1, FAM83D, KIF4A, PRC1, PLK1, KIF20A
Luminal	module_1	GOMF	GO_MICROTUBULE_BINDING	0.00972922	0.0736974	0.639245	1.70231	82	9	FAM83D, KIF4A, PRC1, PLK1, KIF20A
Luminal	module_1	GOBP	GO_CYTOKINESIS	0.000361402	0.0795455	0.794919	2.0581	2	8	STMN1, ANLN, CEP55, KIF4A, PRC1, PLK1, KIF20A
Luminal	module_1	GOBP	GO_MITOTIC_CYTOKINESIS	0.000631313	0.0795455	0.842105	2.00712	4	6	STMN1, ANLN, CEP55, KIF4A, PLK1, KIF20A
Luminal	module_1	GOBP	GO_CYTOSKELETON_DEPENDENT_CYTOKINESIS	0.000631313	0.0795455	0.842105	2.00712	4	6	STMN1, ANLN, CEP55, KIF4A, PLK1, KIF20A
Luminal	module_1	oncogenicSigs	JNK_DN.V1_DN	0.0209379	0.146565	0.835443	1.57313	145	3	CDC45, UBE2C, PLK1
Luminal	module_1	GOMF	GO_UBIQUITIN_LIKE_PROTEIN_TRANSFERASE_ACTIVITY	0.0250168	0.160822	0.762519	1.58994	185	4	UBE2T, BRCA1, UBE2C
Luminal	module_1	GOBP	GO_CELL_CYCLE	0.00186413	0.17616	0.562114	1.94412	17	51	STMN1, ANLN, CCNE1, BRCA1, FAM83D, CDC45, EXO1, CEP55, KIF4A, PRC1, UBE2C, PLK1, KIF20A, BUB1, CDK1, MCM10, MYBL2, NCAPH, TPX2, MCM2, FANCA, CHEK1, ORC1, WDR62, AURKA, MKI67, CCNB1, MELK, BUB1B, ASPM, IQGAP3, CDC20, CENPF, FOXM1, DLGAP5, NUF2, TTK, NCAPG, TYMS
Luminal	module_1	c2Sigs	MUELLER_PLURINET	0.000764443	0.186524	0.629906	1.94439	6	16	CCNE1, POLQ, CDC45, EXO1, CDK1, MCM10, MYBL2, TPX2, MCM2, CHEK1, ORC1, AURKA, CCNB1, BUB1B
Luminal	module_1	c2Sigs	LU_EZH2_TARGETS_DN	0.000513018	0.186524	0.861246	1.91538	3	5	ANLN, CCNE1, FAM83D, POLQ
Luminal	module_1	GOBP	GO_CELL_CYCLE_PROCESS	0.0024778	0.187322	0.537678	1.86728	23	50	STMN1, ANLN, CCNE1, BRCA1, FAM83D, CDC45, CEP55, KIF4A, PRC1, UBE2C, PLK1, KIF20A, BUB1, CDK1, MCM10, MYBL2, NCAPH, TPX2, MCM2, FANCA, CHEK1, ORC1, WDR62, AURKA, MKI67, CCNB1, MELK, BUB1B, ASPM, IQGAP3, CDC20, CENPF, FOXM1, DLGAP5, NUF2, TTK, NCAPG, TYMS
Luminal	module_1	oncogenicSigs	SNF5_DN.V1_UP	0.0400115	0.198061	0.797468	1.50162	278	3	UBE2C, KIF20A, BUB1
Luminal	module_1	oncogenicSigs	ERB2_UP.V1_DN	0.0471573	0.198061	-0.597403	-1.57147	106	5	MYBL1, CENPE, PLK4, NCAPG, TTK
Luminal	module_1	KEGG	KEGG_CELL_CYCLE	0.0797676	0.201975	0.48309	1.42379	713	13	CCNE1, CDC45, PLK1, BUB1, CDK1, MCM2, CHEK1, ORC1, CCNB1, BUB1B, CDC20
Luminal	module_1	KEGG	KEGG_OOCYTE_MEIOSIS	0.149839	0.201975	0.502924	1.30209	1253	8	CCNE1, PLK1, BUB1, CDK1, AURKA, CCNB1, CDC20
Luminal	module_1	KEGG	KEGG_P53_SIGNALING_PATHWAY	0.16158	0.201975	0.615385	1.28148	1185	4	CCNE1, CDK1, CHEK1, CCNB1
Luminal	module_1	KEGG	KEGG_PROGESTERONE_MEDIATED_OOCYTE_MATURATION	0.16158	0.201975	0.615385	1.28148	1185	4	PLK1, BUB1, CDK1, CCNB1
Luminal	module_1	GOMF	GO_TRANSCRIPTION_FACTOR_ACTIVITY_PROTEIN_BINDING	0.0395466	0.206848	0.687561	1.53871	306	5	CCNE1, BRCA1
Luminal	module_1	GOMF	GO_RIBONUCLEOTIDE_BINDING	0.0459661	0.206848	0.442719	1.50247	436	27	UBE2T, POLQ, KIF4A, UBE2C, PLK1, KIF20A, BUB1, CDK1, TPX2, MCM2, CHEK1, ORC1, AURKA, MKI67, MELK, BUB1B, UCK2
Luminal	module_1	GOMF	GO_ADENYL_NUCLEOTIDE_BINDING	0.0459661	0.206848	0.442719	1.50247	436	27	UBE2T, POLQ, KIF4A, UBE2C, PLK1, KIF20A, BUB1, CDK1, TPX2, MCM2, CHEK1, ORC1, AURKA, MKI67, MELK, BUB1B, UCK2
Luminal	module_1	GOMF	GO_TRANSFERASE_ACTIVITY_TRANSFERRING_PHOSPHORUS_CONTAINING_GROUPS	0.051925	0.21242	0.501388	1.49753	467	14	CCNE1, POLQ, PLK1, BUB1, CDK1, CHEK1, AURKA, CCNB1, MELK, BUB1B, UCK2
Luminal	module_1	oncogenicSigs	RB_P130_DN.V1_UP	0.0712902	0.213871	0.649351	1.45262	551	5	UBE2C, KIF20A, CDK1, ORC1, AURKA
Luminal	module_1	oncogenicSigs	PRC2_EED_UP.V1_DN	0.0693906	0.213871	0.538918	1.43881	590	9	CDC45, KIF4A, PLK1, MCM10, MYBL2, MCM2, ORC1, BUB1B
Luminal	module_1	oncogenicSigs	RPS14_DN.V1_DN	0.0919477	0.220073	0.453174	1.39754	836	16	EXO1, PRC1, PLK1, SHMT1, KIF20A, MCM10, MYBL2, NCAPH, ORC1, MKI67, CDC20, DLGAP5, NMU
Luminal	module_1	oncogenicSigs	NFE2L2.V2	0.0943168	0.220073	0.666667	1.3887	701	4	CDC45, SHMT1, MCM10, ORC1
Luminal	module_1	GOMF	GO_PROTEIN_HETERODIMERIZATION_ACTIVITY	0.0590334	0.221375	-0.759494	-1.53027	181	3	HIST1H2BM, HIST2H3D, TOP2A
Luminal	module_1	oncogenicSigs	GCNP_SHH_UP_EARLY.V1_UP	0.114493	0.240436	0.492592	1.35705	992	10	UBE2T, ANLN, KIF4A, PRC1, MCM10, CHEK1, AURKA
Luminal	module_3	immuneSigs	GSE2585_THYMIC_DC_VS_MTEC_UP	0.000422178	0.00168871	-1	-1.74902	2	3	KCNJ15, DPPA4, PRRG3
Luminal	module_3	immuneSigs	GSE46606_IRF4_KO_VS_WT_UNSTIM_BCELL_DN	0.0515058	0.103012	-0.833333	-1.45751	365	3	PRRG3, RGS9, FGF23
Luminal	module_5	oncogenicSigs	ESC_V6.5_UP_EARLY.V1_UP	0.0263874	0.0263874	-0.918077	-1.57764	125	3	SYTL2, FBP1
HER2	c1_2	hallmarks	HALLMARK_TNFA_SIGNALING_VIA_NFKB	0.0204179	0.102089	-0.876543	-1.47984	128	3	GEM, INHBA, CD69
HER2	c1_2	hallmarks	HALLMARK_INFLAMMATORY_RESPONSE	0.0180409	0.102089	-0.797468	-1.55799	120	5	INHBA, CD69, IL18R1, IL2RB, TLR1
HER2	c1_2	c2Sigs	KIM_ALL_DISORDERS_OLIGODENDROCYTE_NUMBER_CORR_UP	0.00200334	0.126028	0.790222	1.94195	5	8	GFAP, APLP1, SYN1, AARS, AUH, PTGDS
HER2	c1_2	c2Sigs	ZHOU_INFLAMMATORY_RESPONSE_FIMA_UP	0.00153704	0.126028	-0.916966	-1.6852	9	4	POSTN, SVEP1, GEM
HER2	c1_2	c2Sigs	NABA_MATRISOME	0.00223059	0.126028	-0.684942	-1.76436	15	14	COL12A1, POSTN, SVEP1, COL14A1, SLIT3, INHBA, IGFBP6, MMP10, LOXL2, TGFBI
HER2	c1_2	c2Sigs	NABA_CORE_MATRISOME	0.00184659	0.126028	-0.759952	-1.79824	12	10	COL12A1, POSTN, SVEP1, COL14A1, SLIT3
HER2	c1_2	c2Sigs	SMID_BREAST_CANCER_NORMAL_LIKE_UP	0.000841633	0.126028	-0.739733	-1.86964	5	13	SVEP1, COL14A1, SLIT3, GEM, ABCA8, CD69, PLCL2, IL18R1
HER2	c1_2	c2Sigs	LIM_MAMMARY_STEM_CELL_UP	0.000420816	0.126028	-0.755619	-1.90979	2	13	COL12A1, ANTXR1, POSTN, SVEP1, COL14A1, SLIT3, GEM, SGIP1, LRCH2, IGFBP6
HER2	c1_2	hallmarks	HALLMARK_EPITHELIAL_MESENCHYMAL_TRANSITION	0.048062	0.160207	-0.61932	-1.4677	340	10	COL12A1, POSTN, SLIT3, GEM, INHBA
HER2	c1_2	c2Sigs	SUNG_METASTASIS_STROMA_UP	0.00733301	0.22599	-0.911319	-1.54294	45	3	COL12A1, SVEP1
HER2	c1_2	c2Sigs	HERNANDEZ_ABERRANT_MITOSIS_BY_DOCETACEL_4NM_UP	0.0071736	0.22599	-0.91187	-1.54387	44	3	POSTN, GEM
HER2	c1_2	c2Sigs	LINDGREN_BLADDER_CANCER_CLUSTER_2B	0.00720504	0.22599	-0.828407	-1.62204	47	5	POSTN, SVEP1, GEM
HER2	c1_2	c2Sigs	TURASHVILI_BREAST_LOBULAR_CARCINOMA_VS_DUCTAL_NORMAL_UP	0.00645452	0.22599	-0.836192	-1.63729	42	5	COL12A1, POSTN, INHBA, CD69
HER2	c1_2	c2Sigs	PICCALUGA_ANGIOIMMUNOBLASTIC_LYMPHOMA_UP	0.00586166	0.22599	-0.798228	-1.64745	39	6	COL12A1, ANTXR1
HER2	c1_2	c2Sigs	CHEN_METABOLIC_SYNDROM_NETWORK	0.00800229	0.226065	-0.726492	-1.67354	55	9	ANTXR1, POSTN, SVEP1, DSE, COL14A1
HER2	c1_2	c2Sigs	RODWELL_AGING_KIDNEY_UP	0.00900257	0.234759	-0.723651	-1.66699	62	9	ANTXR1, SVEP1, INHBA, ACTN1, CD69, FIBIN
HER2	c12_2	GOBP	GO_CHEMICAL_HOMEOSTASIS	0.0879536	0.234543	-0.9124	-1.32813	651	3	SERPINF1
HER2	c12_2	GOBP	GO_HOMEOSTATIC_PROCESS	0.0879536	0.234543	-0.9124	-1.32813	651	3	SERPINF1
HER2	c12_2	GOBP	GO_SYSTEM_PROCESS	0.0442466	0.234543	-0.95427	-1.38908	327	3	SERPINF1, OR13G1
HER2	c12_3	oncogenicSigs	JNK_DN.V1_DN	0.136769	0.136769	-1	-1.29443	949	3	MMP2, FASLG, GPR171
HER2	module_1	hallmarks	HALLMARK_HYPOXIA	0.000281452	0.00253307	0.983696	1.67586	1	3	GAPDH, ENO1
HER2	module_1	KEGG	KEGG_GLYCOLYSIS_GLUCONEOGENESIS	0.00127191	0.00254381	0.970781	1.65053	8	3	GAPDH, ENO1
HER2	module_1	hallmarks	HALLMARK_MTORC1_SIGNALING	0.00291227	0.0131052	0.823344	1.69578	23	6	GAPDH, ENO1, TFRC, FADS2
HER2	module_1	GOBP	GO_COFACTOR_METABOLIC_PROCESS	0.000263748	0.0378478	0.962056	1.77169	1	4	GAPDH, ENO1, PNPO
HER2	module_1	GOBP	GO_COENZYME_METABOLIC_PROCESS	0.000263748	0.0378478	0.962056	1.77169	1	4	GAPDH, ENO1, PNPO
HER2	module_1	GOMF	GO_PROTEIN_DIMERIZATION_ACTIVITY	0.000942951	0.0423841	0.839396	1.7948	7	7	ENO1, TPD52L1, SOX9, TFRC, S100A11
HER2	module_1	GOMF	GO_COFACTOR_BINDING	0.0015894	0.0423841	0.920624	1.68723	11	4	GAPDH, PNPO
HER2	module_1	GOMF	GO_PROTEIN_HETERODIMERIZATION_ACTIVITY	0.00211921	0.0423841	0.917891	1.68222	15	4	ENO1, TPD52L1, SOX9
HER2	module_1	GOBP	GO_NAD_METABOLIC_PROCESS	0.00113491	0.065144	0.970781	1.65296	7	3	GAPDH, ENO1
HER2	module_1	GOBP	GO_OXIDOREDUCTION_COENZYME_METABOLIC_PROCESS	0.00113491	0.065144	0.970781	1.65296	7	3	GAPDH, ENO1
HER2	module_1	GOBP	GO_PYRUVATE_METABOLIC_PROCESS	0.00113491	0.065144	0.970781	1.65296	7	3	GAPDH, ENO1
HER2	module_1	c2Sigs	RHEIN_ALL_GLUCOCORTICOID_THERAPY_DN	0.000394218	0.103292	0.978737	1.79539	2	4	GAPDH, ENO1, LAPTM4B
HER2	module_1	c2Sigs	PUJANA_BRCA1_PCC_NETWORK	0.00097005	0.103292	0.871579	1.78052	7	6	GAPDH, ENO1, TMEM123, TFRC
HER2	module_1	c2Sigs	KEGG_GLYCOLYSIS_GLUCONEOGENESIS	0.00126351	0.103292	0.970781	1.6431	8	3	GAPDH, ENO1
HER2	module_1	c2Sigs	GROSS_HIF1A_TARGETS_DN	0.00126351	0.103292	0.970781	1.6431	8	3	GAPDH, ENO1
HER2	module_1	GOMF	GO_COENZYME_BINDING	0.00730029	0.109504	0.921987	1.56498	51	3	GAPDH, SRD5A1
HER2	module_1	c2Sigs	WEI_MYCN_TARGETS_WITH_E_BOX	0.00206136	0.134813	0.844182	1.72455	16	6	ENO1, LAPTM4B, PNPO, TFRC
HER2	module_1	c2Sigs	RODRIGUES_THYROID_CARCINOMA_POORLY_DIFFERENTIATED_UP	0.00275551	0.150175	0.876986	1.70821	21	5	ENO1, LAPTM4B, TFRC
HER2	module_1	GOBP	GO_ORGANOPHOSPHATE_METABOLIC_PROCESS	0.00370328	0.151834	0.778901	1.71992	31	8	GAPDH, ENO1, PNPO
HER2	module_1	GOBP	GO_NEGATIVE_REGULATION_OF_NITROGEN_COMPOUND_METABOLIC_PROCESS	0.00321314	0.151834	0.796071	1.69934	26	7	GAPDH, ENO1, SOX9, S100A11, PITX1
HER2	module_1	c2Sigs	GRADE_COLON_CANCER_UP	0.00335833	0.156882	0.747466	1.72549	29	10	GAPDH, ENO1, LAPTM4B, TMEM123, SOX9, S100A11, PITX1, CSTB
HER2	module_1	GOBP	GO_GLUCOSE_METABOLIC_PROCESS	0.0060662	0.1741	0.878699	1.61818	45	4	GAPDH, ENO1
HER2	module_1	GOBP	GO_MONOSACCHARIDE_METABOLIC_PROCESS	0.0060662	0.1741	0.878699	1.61818	45	4	GAPDH, ENO1
HER2	module_1	GOBP	GO_HEXOSE_METABOLIC_PROCESS	0.0060662	0.1741	0.878699	1.61818	45	4	GAPDH, ENO1
HER2	module_1	GOBP	GO_NEGATIVE_REGULATION_OF_GENE_EXPRESSION	0.00720334	0.181347	0.83323	1.62857	56	5	GAPDH, ENO1, SOX9, PITX1
HER2	module_1	GOBP	GO_SINGLE_ORGANISM_CATABOLIC_PROCESS	0.00758246	0.181347	0.833005	1.62813	59	5	GAPDH, ENO1, PNPO
HER2	module_1	c2Sigs	HARRIS_HYPOXIA	0.00604468	0.210645	0.889433	1.63157	45	4	GAPDH, ENO1, TFRC
HER2	module_1	c2Sigs	KIM_ALL_DISORDERS_OLIGODENDROCYTE_NUMBER_CORR_UP	0.0101347	0.210645	0.738525	1.62299	87	8	GAPDH, ENO1, LAPTM4B, FADS2, CSTB
HER2	module_1	c2Sigs	GREGORY_SYNTHETIC_LETHAL_WITH_IMATINIB	0.00839178	0.210645	0.830049	1.61679	66	5	GAPDH, LAPTM4B
HER2	module_1	c2Sigs	DIAZ_CHRONIC_MEYLOGENOUS_LEUKEMIA_UP	0.00982175	0.210645	0.78954	1.61293	80	6	LAPTM4B, TFRC, FADS2
HER2	module_1	c2Sigs	WINTER_HYPOXIA_METAGENE	0.0103068	0.210645	0.787589	1.60894	84	6	GAPDH, ENO1, TFRC
HER2	module_1	c2Sigs	KIM_BIPOLAR_DISORDER_OLIGODENDROCYTE_DENSITY_CORR_UP	0.00959264	0.210645	0.866283	1.58911	72	4	ENO1, TUBA4A, ASS1
HER2	module_1	c2Sigs	WEST_ADRENOCORTICAL_TUMOR_UP	0.00547522	0.210645	0.936136	1.58446	38	3	GAPDH, ENO1
HER2	module_1	c2Sigs	MORI_SMALL_PRE_BII_LYMPHOCYTE_DN	0.00998686	0.210645	0.861292	1.57995	75	4	GAPDH, ENO1
HER2	module_1	c2Sigs	VERHAAK_AML_WITH_NPM1_MUTATED_UP	0.00898498	0.210645	0.922945	1.56214	63	3	LAPTM4B, ABCC4
HER2	module_1	GOMF	GO_IDENTICAL_PROTEIN_BINDING	0.0176981	0.212377	0.6935	1.56836	154	9	GAPDH, TPD52L1, TFRC, S100A11
HER2	module_1	c2Sigs	CASORELLI_ACUTE_PROMYELOCYTIC_LEUKEMIA_DN	0.0114185	0.219638	0.762183	1.61951	96	7	GAPDH, ENO1, LAPTM4B, FADS2
HER2	module_1	hallmarks	HALLMARK_CHOLESTEROL_HOMEOSTASIS	0.075007	0.225021	0.796955	1.35772	532	3	S100A11, FADS2
HER2	module_1	c2Sigs	GRADE_COLON_AND_RECTAL_CANCER_UP	0.0151553	0.247789	0.795988	1.55044	120	5	LAPTM4B, PNPO, SOX9
HER2	module_1	c2Sigs	PID_MYC_ACTIV_PATHWAY	0.0146006	0.247789	0.903226	1.52876	103	3	GAPDH, ENO1, TFRC
HER2	module_1	c2Sigs	SEMENZA_HIF1_TARGETS	0.0146006	0.247789	0.903226	1.52876	103	3	GAPDH, ENO1, TFRC
HER2	module_1	c2Sigs	CHANG_CORE_SERUM_RESPONSE_UP	0.0160045	0.249213	0.90139	1.52565	113	3	ENO1, TUBA4A
HER2	module_2	KEGG	KEGG_SYSTEMIC_LUPUS_ERYTHEMATOSUS	0.000404367	0.00646987	0.975	2.21584	0	4	C1QA, C1QB, C1QC, FCGR1A
HER2	module_2	KEGG	KEGG_COMPLEMENT_AND_COAGULATION_CASCADES	0.00205761	0.0109739	0.97561	1.93957	5	3	C1QA, C1QB, C1QC
HER2	module_2	KEGG	KEGG_PRION_DISEASES	0.00205761	0.0109739	0.97561	1.93957	5	3	C1QA, C1QB, C1QC
HER2	module_2	c2Sigs	KEGG_SYSTEMIC_LUPUS_ERYTHEMATOSUS	0.000416146	0.0384594	0.975	2.22385	0	4	C1QA, C1QB, C1QC, FCGR1A
HER2	module_2	c2Sigs	LEE_AGING_CEREBELLUM_UP	0.000832293	0.0384594	0.95	2.16683	1	4	C1QA, C1QB, C1QC, SELPLG
HER2	module_2	c2Sigs	KEGG_COMPLEMENT_AND_COAGULATION_CASCADES	0.001703	0.0384594	0.97561	1.94696	4	3	C1QA, C1QB, C1QC
HER2	module_2	c2Sigs	KEGG_PRION_DISEASES	0.001703	0.0384594	0.97561	1.94696	4	3	C1QA, C1QB, C1QC
HER2	module_2	c2Sigs	BIOCARTA_CLASSIC_PATHWAY	0.001703	0.0384594	0.97561	1.94696	4	3	C1QA, C1QB, C1QC
HER2	module_2	c2Sigs	BIOCARTA_COMP_PATHWAY	0.001703	0.0384594	0.97561	1.94696	4	3	C1QA, C1QB, C1QC
HER2	module_2	c2Sigs	REACTOME_COMPLEMENT_CASCADE	0.001703	0.0384594	0.97561	1.94696	4	3	C1QA, C1QB, C1QC
HER2	module_2	c2Sigs	REACTOME_CREATION_OF_C4_AND_C2_ACTIVATORS	0.001703	0.0384594	0.97561	1.94696	4	3	C1QA, C1QB, C1QC
HER2	module_2	c2Sigs	REACTOME_INITIAL_TRIGGERING_OF_COMPLEMENT	0.001703	0.0384594	0.97561	1.94696	4	3	C1QA, C1QB, C1QC
HER2	module_2	c2Sigs	RODWELL_AGING_KIDNEY_NO_BLOOD_UP	0.001703	0.0384594	0.97561	1.94696	4	3	C1QA, C1QB, C1QC
HER2	module_2	c2Sigs	NABA_ECM_AFFILIATED	0.001703	0.0384594	0.97561	1.94696	4	3	C1QA, C1QB, C1QC
HER2	module_2	c2Sigs	MORI_PRE_BI_LYMPHOCYTE_DN	0.00151534	0.0384594	-0.846154	-1.90781	11	5	PTPRC, CD2, BIRC3, IL10RA, CD74
HER2	module_2	c2Sigs	MORI_LARGE_PRE_BII_LYMPHOCYTE_DN	0.00229774	0.047899	-0.756757	-1.87197	18	7	PTPRC, BIRC3, IL10RA, CD74, IRF8, IL2RG, LCP1
HER2	module_2	c2Sigs	ACEVEDO_METHYLATED_IN_LIVER_CANCER_DN	0.00290441	0.056221	-0.808994	-1.82402	22	5	CIITA, ICOS
HER2	module_2	GOMF	GO_PEPTIDASE_ACTIVITY	0.0057732	0.057732	0.85	1.93564	13	4	C1QA, C1QB, C1QC, ADAMDEC1
HER2	module_2	GOMF	GO_ENDOPEPTIDASE_ACTIVITY	0.0057732	0.057732	0.85	1.93564	13	4	C1QA, C1QB, C1QC, ADAMDEC1
HER2	module_2	GOMF	GO_SERINE_HYDROLASE_ACTIVITY	0.0021164	0.057732	0.97561	1.91337	5	3	C1QA, C1QB, C1QC
HER2	module_2	GOBP	GO_PROTEIN_ACTIVATION_CASCADE	0.0010142	0.0588235	0.97561	1.94727	2	3	C1QA, C1QB, C1QC
HER2	module_2	GOBP	GO_COMPLEMENT_ACTIVATION	0.0010142	0.0588235	0.97561	1.94727	2	3	C1QA, C1QB, C1QC
HER2	module_2	GOBP	GO_HUMORAL_IMMUNE_RESPONSE	0.0010142	0.0588235	0.97561	1.94727	2	3	C1QA, C1QB, C1QC
HER2	module_2	GOBP	GO_HUMORAL_IMMUNE_RESPONSE_MEDIATED_BY_CIRCULATING_IMMUNOGLOBULIN	0.0010142	0.0588235	0.97561	1.94727	2	3	C1QA, C1QB, C1QC
HER2	module_2	GOBP	GO_PROTEOLYSIS	0.00138696	0.0643551	0.871795	2.22329	2	5	C1QA, C1QB, C1QC, UBD, ADAMDEC1
HER2	module_2	c2Sigs	VILIMAS_NOTCH1_TARGETS_UP	0.00455665	0.0823235	-0.763158	-1.8101	36	6	CD3G, CD2, BIRC3, IL10RA, CD74, CD3D
HER2	module_2	hallmarks	HALLMARK_ALLOGRAFT_REJECTION	0.00828228	0.0828228	-0.639107	-1.78597	72	12	CD3G, PTPRC, CD2, CD74, IRF8, CD3E, IL2RG, CD3D, LCP2, ITGAL, CD8A
HER2	module_2	KEGG	KEGG_PRIMARY_IMMUNODEFICIENCY	0.0208186	0.0832745	-0.638889	-1.6393	176	8	CIITA, ICOS, PTPRC, CD3E, IL2RG, CD3D, JAK3, CD8A
HER2	module_2	c2Sigs	PICCALUGA_ANGIOIMMUNOBLASTIC_LYMPHOMA_UP	0.00739958	0.113473	0.736842	2.03234	13	6	APOC1, C1QA, C1QB, C1QC, ADAMDEC1, CXCL10
HER2	module_2	c2Sigs	MORI_IMMATURE_B_LYMPHOCYTE_UP	0.00812475	0.113473	-0.825	-1.73639	61	4	PTPRC, BIRC3, IL10RA, CD74
HER2	module_2	c2Sigs	YU_MYC_TARGETS_DN	0.00812475	0.113473	-0.825	-1.73639	61	4	PTPRC, CD2, IL10RA, CD74
HER2	module_2	c2Sigs	MORI_MATURE_B_LYMPHOCYTE_UP	0.00837438	0.113473	-0.736842	-1.74768	67	6	PTPRC, IL10RA, CD74, IRF8, IL2RG, LCP1
HER2	module_2	c2Sigs	SMID_BREAST_CANCER_NORMAL_LIKE_UP	0.00732721	0.113473	-0.594555	-1.78085	66	21	CIITA, ICOS, CD3G, PTPRC, CD2, BIRC3, CD74, IRF8, IL2RG, CD3D, LCP2, CD48, ITGAL, CD8A, SP140, CD52, LYZ, BIN2, RAC2
HER2	module_2	c2Sigs	SCHAEFFER_PROSTATE_DEVELOPMENT_48HR_DN	0.00957137	0.123516	0.825	1.88172	22	4	C1QA, C1QC, TYROBP, IRF1
HER2	module_2	KEGG	KEGG_T_CELL_RECEPTOR_SIGNALING_PATHWAY	0.0450775	0.144248	-0.621622	-1.53892	374	7	ICOS, CD3G, PTPRC, CD3E, CD3D, LCP2, CD8A
HER2	module_2	GOBP	GO_POSITIVE_REGULATION_OF_CELL_ACTIVATION	0.00381406	0.147477	-0.722222	-1.83996	31	8	ICOS, CD3G, PTPRC, CD2, CD74, CD3E, CD3D, JAK3
HER2	module_2	hallmarks	HALLMARK_APOPTOSIS	0.0414131	0.207065	-0.73191	-1.53718	312	4	BGN, CD2, BIRC3
HER2	module_2	c2Sigs	NABA_MATRISOME_ASSOCIATED	0.0219048	0.246436	0.717949	1.82477	45	5	C1QA, C1QB, C1QC, ADAMDEC1, CXCL10
HER2	module_2	c2Sigs	TAKEDA_TARGETS_OF_NUP98_HOXA9_FUSION_10D_DN	0.0245526	0.246436	0.775	1.76768	58	4	C1QA, C1QB, C1QC
HER2	module_2	c2Sigs	LIAN_LIPA_TARGETS_6M	0.0245526	0.246436	0.775	1.76768	58	4	C1QA, C1QB, C1QC
HER2	module_2	c2Sigs	LIAN_LIPA_TARGETS_3M	0.0245526	0.246436	0.775	1.76768	58	4	C1QA, C1QB, C1QC
HER2	module_2	c2Sigs	IWANAGA_CARCINOGENESIS_BY_KRAS_PTEN_DN	0.0230296	0.246436	-0.68125	-1.61582	186	6	ICOS, BGN, PTPRC, IRF8, IL2RG
HER2	module_2	c2Sigs	KEGG_PRIMARY_IMMUNODEFICIENCY	0.0227944	0.246436	-0.638889	-1.63585	192	8	CIITA, ICOS, PTPRC, CD3E, IL2RG, CD3D, JAK3, CD8A
TNBC	c8_3	GOBP	GO_REGULATION_OF_MULTICELLULAR_ORGANISMAL_DEVELOPMENT	0.0161248	0.0225747	-0.998779	-1.52362	122	3	SERPINF1, INHBA
TNBC	c8_3	GOBP	GO_RESPONSE_TO_ORGANIC_CYCLIC_COMPOUND	0.0161248	0.0225747	-0.998779	-1.52362	122	3	SERPINF1, INHBA
TNBC	c8_3	GOBP	GO_REGULATION_OF_CELL_DIFFERENTIATION	0.0161248	0.0225747	-0.998779	-1.52362	122	3	SERPINF1, INHBA
TNBC	c8_3	GOBP	GO_REGULATION_OF_CELL_DEATH	0.0161248	0.0225747	-0.998779	-1.52362	122	3	SERPINF1, INHBA
TNBC	c8_3	GOBP	GO_NEGATIVE_REGULATION_OF_PROTEIN_METABOLIC_PROCESS	0.0161248	0.0225747	-0.998779	-1.52362	122	3	SERPINF1, INHBA
TNBC	c8_3	c2Sigs	SCHUETZ_BREAST_CANCER_DUCTAL_INVASIVE_UP	0.00820757	0.0656606	-1	-1.52143	61	3	SERPINF1, INHBA, CD93
TNBC	module_1	hallmarks	HALLMARK_INTERFERON_GAMMA_RESPONSE	0.00172191	0.0258287	-0.510783	-1.97912	15	24	VCAM1, CXCL9, GBP4, SLAMF7, IDO1, CIITA, C1S, IRF8, CD38, STAT4, CD74, NLRC5, TNFAIP2, B2M, IRF4
TNBC	module_1	KEGG	KEGG_PRIMARY_IMMUNODEFICIENCY	0.0013356	0.0360612	-0.662162	-1.95732	10	9	LCK, CIITA, CD3E, ICOS, IL2RG, PTPRC, IL7R, TAP1, CD3D
TNBC	module_1	c2Sigs	BENPORATH_CYCLING_GENES	0.000141543	0.0551309	-0.916709	-2.03611	0	4	VCAM1, ARHGDIB, IDO1
TNBC	module_1	c2Sigs	WHITFIELD_CELL_CYCLE_G2_M	0.000141543	0.0551309	-0.916709	-2.03611	0	4	VCAM1, ARHGDIB, IDO1
TNBC	module_1	KEGG	KEGG_CELL_ADHESION_MOLECULES_CAMS	0.00412822	0.0557309	-0.635516	-1.87856	33	9	VCAM1, CD2, ITGAL, ICOS, PTPRC, CTLA4, SELPLG, CD6
TNBC	module_1	c2Sigs	REACTOME_CYTOKINE_SIGNALING_IN_IMMUNE_SYSTEM	0.000229331	0.0595497	-0.652851	-2.21693	1	14	VCAM1, GBP5, GBP4, LCK, GBP2, CIITA, IRF8, IL2RG, IL7R, B2M, IRF4, GBP1
TNBC	module_1	hallmarks	HALLMARK_ALLOGRAFT_REJECTION	0.0118694	0.0890208	-0.424913	-1.70947	111	28	CXCL9, LCK, GBP2, CD2, ITGAL, IRF8, CD3E, STAT4, CD74, IL2RG, PTPRC, IL12RB1, CCR2, B2M, IRF4, TAP1, ITK, CD3D
TNBC	module_1	c2Sigs	REACTOME_INTERFERON_GAMMA_SIGNALING	0.000739007	0.115137	-0.716216	-2.11292	5	9	VCAM1, GBP5, GBP4, GBP2, CIITA, IRF8, B2M, IRF4, GBP1
TNBC	module_1	c2Sigs	REACTOME_INTERFERON_SIGNALING	0.000739007	0.115137	-0.716216	-2.11292	5	9	VCAM1, GBP5, GBP4, GBP2, CIITA, IRF8, B2M, IRF4, GBP1
TNBC	module_1	GOBP	GO_REGULATION_OF_IMMUNE_SYSTEM_PROCESS	0.000508802	0.125559	-0.421603	-1.93057	4	68	VCAM1, GBP5, CXCL9, LCK, SLAMF7, IGLL5, IDO1, SLAMF1, CD2, C1S, ITGAL, CD3E, CD38, ICOS, TMEM176B, CLEC2B, CARD11, APOBEC3G, CD74, BLK, PTPRC, IL12RB1, NLRC5, IL7R, CCR2, B2M, AIM2, IRF4, PRDM1, CTLA4, DOCK2, GBP1, CD6, TAP1, ITK, CD3D, NCKAP1L
TNBC	module_1	GOBP	GO_POSITIVE_REGULATION_OF_CYTOKINE_PRODUCTION	0.000554754	0.125559	-0.561132	-2.06687	4	19	GBP5, IDO1, SLAMF1, CD2, IRF8, CD3E, CARD11, CD74, IL12RB1, CCR2, B2M, AIM2, IRF4
TNBC	module_1	GOBP	GO_POSITIVE_REGULATION_OF_CELL_ACTIVATION	0.000216169	0.125559	-0.553857	-2.16152	1	24	VCAM1, LCK, IGLL5, SLAMF1, CD2, CD3E, CD38, ICOS, CARD11, CD74, PTPRC, IL12RB1, IL7R, CCR2, PRDM1, CTLA4, CD6, CD3D, NCKAP1L
TNBC	module_1	GOBP	GO_LYMPHOCYTE_DIFFERENTIATION	0.00147761	0.143328	-0.557326	-1.95744	12	16	VCAM1, LCK, SLAMF1, CD3E, CARD11, CD74, PTPRC, IL7R, B2M, IRF4, DOCK2, ITK, CD3D
TNBC	module_1	GOBP	GO_T_CELL_DIFFERENTIATION	0.00141093	0.143328	-0.610545	-1.9711	11	12	LCK, CD3E, CARD11, CD74, PTPRC, IL7R, B2M, IRF4, DOCK2, ITK, CD3D
TNBC	module_1	GOBP	GO_REGULATION_OF_CELL_ACTIVATION	0.00126729	0.143328	-0.482397	-1.97156	11	30	VCAM1, LCK, IGLL5, IDO1, SLAMF1, CD2, CD3E, CD38, ICOS, CARD11, CD74, PTPRC, IL12RB1, IL7R, CCR2, IRF4, PRDM1, CTLA4, CD6, CD3D, NCKAP1L
TNBC	module_1	GOBP	GO_REGULATION_OF_HOMOTYPIC_CELL_CELL_ADHESION	0.00108085	0.143328	-0.516067	-2.01404	9	24	VCAM1, LCK, IDO1, SLAMF1, CD2, CD3E, ICOS, CARD11, CD74, PTPRC, IL12RB1, IL7R, CCR2, IRF4, CTLA4, CD6, CD3D, NCKAP1L
TNBC	module_1	GOBP	GO_POSITIVE_REGULATION_OF_CELL_CELL_ADHESION	0.00308132	0.149444	-0.499295	-1.86498	27	20	VCAM1, LCK, SLAMF1, CD3E, ICOS, CARD11, CD74, PTPRC, IL12RB1, IL7R, CCR2, CTLA4, CD6, CD3D, NCKAP1L
TNBC	module_1	GOBP	GO_REGULATION_OF_CELL_ADHESION	0.00303951	0.149444	-0.448234	-1.86766	28	33	VCAM1, ARHGDIB, LCK, IDO1, SLAMF1, CD2, CD3E, ICOS, CARD11, CD74, PTPRC, CYTIP, IL12RB1, IL7R, CCR2, IRF4, CTLA4, GBP1, CD6, CD3D, NCKAP1L
TNBC	module_1	GOBP	GO_CELLULAR_RESPONSE_TO_INTERFERON_GAMMA	0.00302255	0.149444	-0.572224	-1.89336	25	13	VCAM1, GBP5, GBP2, CIITA, IRF8, IL12RB1, B2M, IRF4, GBP1
TNBC	module_1	GOBP	GO_RESPONSE_TO_INTERFERON_GAMMA	0.00302255	0.149444	-0.572224	-1.89336	25	13	VCAM1, GBP5, GBP2, CIITA, IRF8, IL12RB1, B2M, IRF4, GBP1
TNBC	module_1	GOBP	GO_POSITIVE_REGULATION_OF_LEUKOCYTE_PROLIFERATION	0.00255754	0.149444	-0.574198	-1.89989	21	13	VCAM1, SLAMF1, CD3E, CD38, CARD11, CD74, PTPRC, IL12RB1, CCR2, CD6, NCKAP1L
TNBC	module_1	GOBP	GO_REGULATION_OF_CELL_CELL_ADHESION	0.00214823	0.149444	-0.48535	-1.91205	19	25	VCAM1, LCK, IDO1, SLAMF1, CD2, CD3E, ICOS, CARD11, CD74, PTPRC, IL12RB1, IL7R, CCR2, IRF4, CTLA4, CD6, CD3D, NCKAP1L
TNBC	module_1	GOBP	GO_INTERFERON_GAMMA_MEDIATED_SIGNALING_PATHWAY	0.00191205	0.149444	-0.706667	-1.92379	14	7	VCAM1, GBP2, CIITA, IRF8, B2M, IRF4, GBP1
TNBC	module_1	GOBP	GO_REGULATION_OF_NEURON_DEATH	0.00488486	0.163117	0.810458	1.96095	13	4	CLU, SORL1, PTK2B, CORO1A
TNBC	module_1	GOBP	GO_POSITIVE_REGULATION_OF_REACTIVE_OXYGEN_SPECIES_BIOSYNTHETIC_PROCESS	0.00620732	0.163117	0.896104	1.86093	19	3	CLU, CYBA, PTK2B
TNBC	module_1	GOBP	GO_POSITIVE_REGULATION_OF_REACTIVE_OXYGEN_SPECIES_METABOLIC_PROCESS	0.00620732	0.163117	0.896104	1.86093	19	3	CLU, CYBA, PTK2B
TNBC	module_1	GOBP	GO_REGULATION_OF_CELLULAR_AMIDE_METABOLIC_PROCESS	0.00620732	0.163117	0.896104	1.86093	19	3	CLU, SORL1, PTK2B
TNBC	module_1	GOBP	GO_REGULATION_OF_REACTIVE_OXYGEN_SPECIES_BIOSYNTHETIC_PROCESS	0.00620732	0.163117	0.896104	1.86093	19	3	CLU, CYBA, PTK2B
TNBC	module_1	GOBP	GO_DEFENSE_RESPONSE	0.00561224	0.163117	-0.389994	-1.76662	54	57	VCAM1, GBP5, CXCL9, LCK, SLAMF7, GBP2, IGLL5, IDO1, SLAMF1, CIITA, C1S, ITGAL, IRF8, LYZ, APOBEC3G, CD74, CD48, BLK, PTPRC, IL12RB1, NLRC5, CCR2, B2M, AIM2, IRF4
TNBC	module_1	GOBP	GO_POSITIVE_REGULATION_OF_PROTEIN_SECRETION	0.00624602	0.163117	-0.664329	-1.80853	48	7	SLAMF1, CD2, CD38, BLK, CCR2, AIM2
TNBC	module_1	GOBP	GO_RESPONSE_TO_CYTOKINE	0.00559721	0.163117	-0.446054	-1.82303	52	30	VCAM1, GBP5, CXCL9, GBP2, CIITA, IRF8, CD38, CD74, IL2RG, IL12RB1, IL7R, CCR2, B2M, AIM2, IRF4, GBP1, SELPLG
TNBC	module_1	GOBP	GO_REGULATION_OF_CYTOKINE_PRODUCTION	0.00440387	0.163117	-0.463649	-1.82655	40	25	GBP5, IDO1, SLAMF1, CD2, IRF8, CD3E, CARD11, CD74, IL12RB1, NLRC5, CCR2, B2M, AIM2, IRF4, GBP1, CD6
TNBC	module_1	GOBP	GO_DEFENSE_RESPONSE_TO_OTHER_ORGANISM	0.00525654	0.163117	-0.533199	-1.8376	45	15	CXCL9, IGLL5, IRF8, LYZ, APOBEC3G, PTPRC, NLRC5, CCR2, B2M, IRF4, GBP1
TNBC	module_1	GOBP	GO_POSITIVE_REGULATION_OF_SECRETION	0.0042357	0.163117	-0.6474	-1.84131	33	8	SLAMF1, CD2, CD38, BLK, CCR2, AIM2
TNBC	module_1	GOBP	GO_CYTOKINE_MEDIATED_SIGNALING_PATHWAY	0.00391432	0.163117	-0.48577	-1.85845	35	22	VCAM1, CXCL9, GBP2, CIITA, IRF8, CD74, IL2RG, IL12RB1, IL7R, CCR2, B2M, AIM2, IRF4, GBP1
TNBC	module_1	c2Sigs	REACTOME_IMMUNE_SYSTEM	0.00133924	0.173878	-0.441076	-1.94854	12	47	VCAM1, GBP5, GBP4, LCK, GBP2, CIITA, C1S, ITGAL, IRF8, CD3E, ICOS, CARD11, CD74, BLK, IL2RG, PTPRC, NLRC5, IL7R, CCR2, B2M, AIM2, IRF4, CTLA4, GBP1, TAP1, ITK, CD3D, CYBB
TNBC	module_1	GOBP	GO_IMMUNE_SYSTEM_PROCESS	0.00721985	0.181566	-0.3823	-1.75027	70	89	VCAM1, GBP5, CXCL9, LCK, SLAMF7, GBP2, IGLL5, IDO1, SLAMF1, CD2, CIITA, C1S, ITGAL, IRF8, CD3E, MS4A1, BTN3A2, CD38, ICOS, CARD11, APOBEC3G, CD74, CD48, BLK, IL2RG, PTPRC, IL12RB1, NLRC5, IL7R, CCR2, B2M, AIM2, IRF4, CTLA4, DOCK2, GBP1, SELPLG, CD6, TAP1, ITK, CD3D, NCKAP1L, CYBB, DOCK8, BTN3A3
TNBC	module_1	c2Sigs	DANG_REGULATED_BY_MYC_DN	0.00166838	0.185667	-0.742278	-2.00401	12	7	VCAM1, GBP2, ITGAL, CD3E, LYZ, CD48
TNBC	module_1	c2Sigs	REACTOME_CELL_SURFACE_INTERACTIONS_AT_THE_VASCULAR_WALL	0.00216216	0.210541	-0.787154	-1.90549	15	5	LCK, CD2, ITGAL, CD48
TNBC	module_1	GOBP	GO_POSITIVE_REGULATION_OF_MULTICELLULAR_ORGANISMAL_PROCESS	0.00877286	0.212742	-0.43047	-1.74715	82	29	GBP5, IDO1, SLAMF1, CD2, IRF8, CD3E, CD38, CARD11, CD74, IL12RB1, IL7R, CCR2, B2M, AIM2, IRF4, PRDM1
TNBC	module_1	GOBP	GO_CELLULAR_RESPONSE_TO_CYTOKINE_STIMULUS	0.00940704	0.220254	-0.428644	-1.73974	88	29	VCAM1, GBP5, CXCL9, GBP2, CIITA, IRF8, CD74, IL2RG, IL12RB1, IL7R, CCR2, B2M, AIM2, IRF4, GBP1, SELPLG
TNBC	module_1	GOBP	GO_RESPONSE_TO_EXTRACELLULAR_STIMULUS	0.00986164	0.223202	-0.847744	-1.70169	66	3	VCAM1, CD3E
TNBC	module_1	GOBP	GO_CELL_CELL_ADHESION	0.0107411	0.227914	-0.439429	-1.73114	99	25	VCAM1, LCK, CD2, ITGAL, CD3E, ICOS, CARD11, CD74, PTPRC, IL7R, B2M, IRF4, DOCK2, CD6, ITK, CD3D, DOCK8
TNBC	module_1	GOBP	GO_POSITIVE_REGULATION_OF_CELL_ADHESION	0.0104382	0.227914	-0.456451	-1.74629	95	22	VCAM1, LCK, SLAMF1, CD3E, ICOS, CARD11, CD74, PTPRC, IL12RB1, IL7R, CCR2, CTLA4, CD6, CD3D, NCKAP1L
TNBC	module_1	GOBP	GO_REGULATION_OF_CATABOLIC_PROCESS	0.0120284	0.247494	0.513514	1.87268	21	9	CLU, SORL1, PDE3B, PTK2B, TNFAIP3, TNFRSF1B, PSME1, PIM2, PIK3CG
TNBC	module_2	GOBP	GO_SKELETAL_SYSTEM_DEVELOPMENT	0.000714541	0.137906	-0.880938	-1.91476	5	7	SFRP2, AEBP1, LUM, MMP2, POSTN
TNBC	module_2	GOMF	GO_PEPTIDASE_ACTIVITY	0.0194634	0.233561	-0.833333	-1.60864	147	4	AEBP1, MMP2, FAP, ADAMTS12
TNBC	module_2	GOMF	GO_METALLOPEPTIDASE_ACTIVITY	0.0194634	0.233561	-0.833333	-1.60864	147	4	AEBP1, MMP2, FAP, ADAMTS12
TNBC	module_3	GOMF	GO_RIBONUCLEOTIDE_BINDING	0.04346	0.17384	0.846154	1.50622	309	3	CDC6, RECQL5, ABCA12
TNBC	module_3	GOMF	GO_ADENYL_NUCLEOTIDE_BINDING	0.04346	0.17384	0.846154	1.50622	309	3	CDC6, RECQL5, ABCA12
