# Supplementary material for: Mapping molecular subtype specific alterations in breast cancer brain metastases identifies clinically relevant vulnerabilities
Source: Nat Commun. 2022 Jan 26;13:514. doi: 10.1038/s41467-022-27987-5 (PMC8791982; doi:10.1038/s41467-022-27987-5)
Supplement: Supplementary file 13 — Supplementary Data 11 [file 41467_2022_27987_MOESM13_ESM.xlsx]

## Sheet: Sheet1
# Supplementary Data 11: Details of the WXS BCBM Cohort (N=39 patients)
#
sampleID	tumourID	IHC_subtype	BMFS_months
MAYO_BP_10	P	TNBC	34
MAYO_BP_11	P	HER2+	53
MAYO_BP_12	P	TNBC	13
MAYO_BP_13	P	TNBC	51
MAYO_BP_16	P	HER2+	18
MAYO_BP_17	P	ER+/HER2-	39
MAYO_BP_19	P	ER+/HER2-	18
MAYO_BP_2	P	ER+/HER2-	67
MAYO_BP_20	P	ER+/HER2-	12
MAYO_BP_21	P	HER2+	16
MAYO_BP_22	P	HER2+	25
MAYO_BP_23	P	TNBC	24
MAYO_BP_3	P	HER2+	61
MAYO_BP_5	P	HER2+	39
MAYO_BP_6	P	TNBC	20
MAYO_BP_7	P	ER+/HER2-	216
MAYO_BP_8	P	ER+/HER2-	184
MAYO_BP_9	P	TNBC	24
PB0043-P	P	HER2+	72
PB0049-P	P	ER+/HER2-	48
PB0076-P-RE2	P	HER2+	54
PB0116-P	P	HER2+	40.8
PB0135-P	P	HER2+	20.4
PB0148-P	P	HER2+	43.2
PB0149-P	P	ER+/HER2-	56.4
PB0150-P	P	HER2+	44.4
PB0155-P	P	HER2+	30
PB0175-P	P	HER2+	44.4
PB0176-P	P	TNBC	44.4
PB0222-P	P	TNBC	0
PB0244-P	P	HER2+	115.2
PB0274-P	P	HER2+	110.4
PB0284-P	P	ER+/HER2-	28.8
PB0296-P	P	ER+/HER2-	18
PB0302-P	P	HER2+	138
PB0314-P	P	HER2+	76.8
PB0361-P	P	TNBC	68.4
PB0364-P	P	HER2+	20.4
PB0418-P	P	ER+/HER2-	10.8
MAYO_BM_10	M	TNBC	34
MAYO_BM_11	M	HER2+	53
MAYO_BM_12	M	HER2+	13
MAYO_BM_13	M	TNBC	51
MAYO_BM_16	M	HER2+	18
MAYO_BM_17	M	TNBC	39
MAYO_BM_19	M	TNBC	18
MAYO_BM_2	M	ER+/HER2-	67
MAYO_BM_20	M	ER+/HER2-	12
MAYO_BM_21	M	HER2+	16
MAYO_BM_22	M	HER2+	25
MAYO_BM_23	M	ER+/HER2-	24
MAYO_BM_3	M	HER2+	61
MAYO_BM_5	M	HER2+	39
MAYO_BM_6	M	TNBC	20
MAYO_BM_7	M	HER2+	216
MAYO_BM_8	M	HER2+	184
MAYO_BM_9	M	TNBC	24
PB0043-MT	M	HER2+	72
PB0049-MT	M	ER+/HER2-	48
PB0076-MT	M	HER2+	54
PB0116-MT	M	HER2+	40.8
PB0135-MT	M	HER2+	20.4
PB0148-MT	M	HER2+	43.2
PB0149-MT	M	ER+/HER2-	56.4
PB0150-MT	M	HER2+	44.4
PB0155-MT	M	HER2+	30
PB0175-MT	M	HER2+	44.4
PB0176-MT	M	TNBC	44.4
PB0222-MT	M	TNBC	0
PB0244-MT	M	HER2+	115.2
PB0274-MT	M	HER2+	110.4
PB0284-MT	M	ER+/HER2-	28.8
PB0296-MT	M	ER+/HER2-	18
PB0302-MT	M	HER2+	138
PB0314-MT	M	HER2+	76.8
PB0361-MT	M	TNBC	68.4
PB0364-MT	M	HER2+	20.4
PB0418-MT	M	ER+/HER2-	10.8
