# Supplementary material for: Mapping molecular subtype specific alterations in breast cancer brain metastases identifies clinically relevant vulnerabilities
Source: Nat Commun. 2022 Jan 26;13:514. doi: 10.1038/s41467-022-27987-5 (PMC8791982; doi:10.1038/s41467-022-27987-5)
Supplement: Supplementary file 14 — Supplementary Data 12 [file 41467_2022_27987_MOESM14_ESM.xlsx]

## Sheet: Sheet1
# Supplementary Data 12: GISTIC Arm (Broad) level events for patient matched primary breast and brain metastatic tumours. Columns referencing Amplification related values in red and Deletions in blue with significant alterations highlighted in dark grey (q value < 0.10) and in light grey (q value < 0.25). P-values are based on a gene-permutation test and adjusted using the Benjamini-Hochberg proc…
#
Arm	# Genes	Prim Amp frequency	Mets Amp frequency	Prim Amp frequency score	Mets Amp frequency score	Prim Amp z-score	Mets Amp z-score	Diff (Mets - Prim) z-score	Prim Amp q-value	Mets Amp q-value	Arm	Prim Del frequency	Mets Del frequency	Prim Del frequency score	Mets Del frequency score	Prim Del z-score	Mets Del z-score	Diff (Mets - Prim) z-score	Prim Del q-value	Mets Del q-value
1p	2121	0.31	0.31	0.44	0.5	0.54	0.24	-0.3	0.781	0.831	1p	0.31	0.38	0.44	0.56	0.54	0.833	0.293	0.718	0.503
1q	1955	0.74	0.79	0.74	0.84	4.43	4.29	-0.14	9.12e-05	0.000178	1q	0	0.05	0	0.25	-2.56	-1.33	1.23	0.995	0.997
2p	924	0.41	0.49	0.5	0.58	0.987	0.307	-0.68	0.701	0.822	2p	0.18	0.15	0.3	0.3	-1.07	-2.24	-1.17	0.995	0.997
2q	1556	0.31	0.31	0.39	0.41	-0.184	-1.04	-0.856	0.954	0.997	2q	0.21	0.26	0.3	0.37	-1.13	-1.45	-0.32	0.995	0.997
3p	1062	0.18	0.26	0.25	0.5	-1.74	-0.365	1.375	0.996	0.997	3p	0.28	0.49	0.34	0.66	-0.781	1.24	2.021	0.984	0.383
3q	1139	0.26	0.46	0.3	0.58	-1.25	0.499	1.749	0.996	0.813	3q	0.15	0.21	0.21	0.38	-2.23	-1.42	0.81	0.995	0.997
4p	489	0.05	0.15	0.11	0.29	-2.67	-2.69	-0.02	0.996	0.997	4p	0.54	0.46	0.57	0.55	1.8	-0.355	-2.155	0.188	0.996
4q	1049	0.08	0.21	0.16	0.36	-2.25	-1.67	0.58	0.996	0.997	4q	0.51	0.44	0.56	0.55	1.75	0.0769	-1.6731	0.188	0.832
5p	270	0.38	0.49	0.54	0.73	1.18	1.46	0.28	0.659	0.652	5p	0.28	0.33	0.46	0.65	0.329	0.55	0.221	0.81	0.568
5q	1427	0.26	0.26	0.45	0.59	0.469	0.578	0.109	0.781	0.813	5q	0.44	0.56	0.59	0.76	1.98	2.59	0.61	0.185	0.0373
6p	1173	0.54	0.54	0.6	0.6	2.29	0.784	-1.506	0.108	0.813	6p	0.1	0.1	0.22	0.22	-1.62	-2.65	-1.03	0.995	0.997
6q	839	0.36	0.46	0.5	0.62	0.908	0.718	-0.19	0.709	0.813	6q	0.28	0.26	0.44	0.48	0.249	-0.721	-0.97	0.81	0.997
7p	641	0.46	0.51	0.53	0.61	1.31	0.457	-0.853	0.622	0.813	7p	0.13	0.15	0.24	0.32	-1.68	-2.21	-0.53	0.995	0.997
7q	1277	0.41	0.51	0.47	0.57	0.742	0.521	-0.221	0.744	0.813	7q	0.13	0.1	0.22	0.21	-1.86	-2.77	-0.91	0.995	0.997
8p	580	0.13	0.1	0.45	0.57	0.233	0.00558	-0.22742	0.837	0.971	8p	0.72	0.82	0.82	0.91	4.77	4.11	-0.66	3.61e-05	0.000771
8q	859	0.74	0.9	0.81	0.95	4.75	4.81	0.06	3.89e-05	3.01e-05	8q	0.08	0.05	0.3	0.5	-0.739	-0.214	0.525	0.984	0.95
9p	422	0.13	0.28	0.24	0.52	-1.71	-0.523	1.187	0.996	0.997	9p	0.46	0.46	0.53	0.64	1.26	0.673	-0.587	0.367	0.543
9q	1113	0.15	0.23	0.26	0.5	-1.46	-0.32	1.14	0.996	0.997	9q	0.41	0.54	0.48	0.7	0.865	1.78	0.915	0.503	0.161
10p	409	0.33	0.41	0.46	0.67	0.445	0.851	0.406	0.781	0.813	10p	0.28	0.38	0.42	0.65	0.00303	0.693	0.68997	0.846	0.543
10q	1268	0.1	0.05	0.18	0.15	-2.16	-2.7	-0.54	0.996	0.997	10q	0.44	0.67	0.49	0.7	0.933	2.13	1.197	0.499	0.108
11p	862	0.23	0.18	0.39	0.37	-0.231	-1.62	-1.389	0.954	0.997	11p	0.41	0.51	0.53	0.62	1.31	0.819	-0.491	0.367	0.503
11q	1515	0.23	0.28	0.41	0.44	0.049	-0.728	-0.777	0.937	0.997	11q	0.44	0.36	0.57	0.5	1.82	-0.136	-1.956	0.188	0.939
12p	575	0.36	0.36	0.45	0.54	0.357	-0.332	-0.689	0.781	0.997	12p	0.21	0.33	0.32	0.52	-1.01	-0.512	0.498	0.995	0.997
12q	1447	0.28	0.21	0.38	0.31	-0.283	-2.14	-1.857	0.954	0.997	12q	0.26	0.33	0.36	0.42	-0.517	-1.09	-0.573	0.984	0.997
13q	654	0.08	0.26	0.17	0.48	-2.17	-0.829	1.341	0.996	0.997	13q	0.54	0.46	0.58	0.62	2	0.596	-1.404	0.185	0.566
14q	1341	0.26	0.23	0.36	0.35	-0.536	-1.81	-1.274	0.996	0.997	14q	0.28	0.33	0.38	0.43	-0.303	-0.989	-0.686	0.935	0.997
15q	1355	0.13	0.23	0.19	0.41	-2.34	-1.07	1.27	0.996	0.997	15q	0.31	0.44	0.35	0.57	-0.638	0.483	1.121	0.984	0.584
16p	872	0.33	0.41	0.45	0.7	0.365	1.38	1.015	0.781	0.652	16p	0.26	0.41	0.38	0.7	-0.313	1.38	1.693	0.935	0.326
16q	702	0.28	0.23	0.41	0.47	-0.109	-0.784	-0.675	0.954	0.997	16q	0.31	0.51	0.43	0.67	0.116	1.15	1.034	0.81	0.409
17p	683	0.05	0.1	0.18	0.5	-1.59	-0.365	1.225	0.996	0.997	17p	0.72	0.79	0.76	0.89	4.18	3.84	-0.34	0.000289	0.00121
17q	1592	0.23	0.31	0.5	0.6	0.842	0.822	-0.02	0.709	0.813	17q	0.54	0.49	0.7	0.7	3.32	2.03	-1.29	0.00583	0.117
18p	143	0.21	0.36	0.32	0.64	-1.08	0.374	1.454	0.996	0.813	18p	0.36	0.44	0.45	0.68	0.274	0.843	0.569	0.81	0.503
18q	446	0.13	0.21	0.23	0.5	-1.85	-0.637	1.213	0.996	0.997	18q	0.44	0.59	0.5	0.74	0.919	1.84	0.921	0.499	0.16
19p	995	0.23	0.23	0.41	0.6	-0.0354	0.429	0.4644	0.954	0.813	19p	0.44	0.62	0.57	0.8	1.71	2.81	1.1	0.188	0.0325
19q	1709	0.28	0.28	0.44	0.61	0.401	0.936	0.535	0.781	0.813	19q	0.36	0.54	0.5	0.75	1.07	2.64	1.57	0.461	0.0373
20p	355	0.54	0.54	0.66	0.64	2.66	0.608	-2.052	0.0505	0.813	20p	0.18	0.15	0.39	0.33	-0.299	-2.16	-1.861	0.935	0.997
20q	753	0.46	0.59	0.6	0.7	2.03	1.59	-0.44	0.164	0.652	20q	0.23	0.15	0.43	0.38	0.108	-1.49	-1.598	0.81	0.997
21q	509	0.41	0.44	0.52	0.57	1.07	-0.0896	-1.1596	0.692	0.995	21q	0.21	0.23	0.35	0.41	-0.712	-1.57	-0.858	0.984	0.997
22q	921	0.15	0.23	0.24	0.45	-1.77	-0.893	0.877	0.996	0.997	22q	0.36	0.49	0.42	0.63	0.119	0.924	0.805	0.81	0.503
Significant (q-value < 0.25) GISTIC arm level alterations
Arm	# Genes	Cohort	Type	Frequency	z-score	q-value
1q	1955	Shared	AMP	0.79	4.36	< 0.001
8p	580	Shared	DEL	0.865	4.44	< 0.001
8q	859	Shared	AMP	0.88	4.78	< 0.001
17p	683	Shared	DEL	0.825	4.01	< 0.001
17q	1592	Prim	DEL	0.7	3.32	< 0.001
5q	1427	Mets	DEL	0.76	2.59	< 0.10
19p	995	Mets	DEL	0.8	2.81	< 0.10
19q	1709	Mets	DEL	0.75	2.64	< 0.10
20p	355	Prim	AMP	0.66	2.66	< 0.10
4p	489	Prim	DEL	0.57	1.8	< 0.25
4q	1049	Prim	DEL	0.56	1.75	< 0.25
6p	1173	Prim	AMP	0.6	2.29	< 0.25
9q	1113	Mets	DEL	0.7	1.78	< 0.25
10q	1268	Mets	DEL	0.7	2.13	< 0.25
11q	1515	Prim	DEL	0.57	1.82	< 0.25
13q	654	Prim	DEL	0.58	2	< 0.25
18q	446	Mets	DEL	0.74	1.84	< 0.25
20q	753	Prim	AMP	0.6	2.03	< 0.25
