# Supplementary material for: Mapping molecular subtype specific alterations in breast cancer brain metastases identifies clinically relevant vulnerabilities
Source: Nat Commun. 2022 Jan 26;13:514. doi: 10.1038/s41467-022-27987-5 (PMC8791982; doi:10.1038/s41467-022-27987-5)
Supplement: Supplementary file 15 — Supplementary Data 13 [file 41467_2022_27987_MOESM15_ESM.xlsx]

## Sheet: Sheet1
# Supplementary Data 13: Focal somatic copy number gains and high level amplifications indentified by GISTIC2.0 (v2.0.23) as recurrent across primary breast and brain metastatic tumours, from WXS Breast Cancer Brain Metastases Cohort (N=39 patients)
#
# Copy number Amplifications and Gains
tumourID	Unique Name	Descriptor	Chromosome	start	end	Residual q values after removing segments shared with higher peaks*	frequency no alteration (%)	frequency shallow gain (%)	frequency deep gain (%)	Overlapping Protein Coding Genes	Annotated as known cancer driver genes
Prim	Amplification Peak 1	1q21.1	chr1	144922519	145147280	0.0079326	10.26	56.41	33.33	PDE4DIP
Prim	Amplification Peak 2	1q21.2	chr1	149638669	149859499	0.0010134	25.64	33.33	41.03	FCGR1A,HIST2H2AA3,HIST2H2AA4,HIST2H2AB,HIST2H2AC,HIST2H2BE,HIST2H2BF,HIST2H3A,HIST2H3C,HIST2H3D,HIST2H4A,HIST2H4B	HIST2H3C,HIST2H3D,HIST2H3A
Prim	Amplification Peak 3	2p11.2	chr2	85768351	85782699	0.0062639	17.95	64.1	17.95	GGCX,MAT2A
Prim	Amplification Peak 4	2q32.3	chr2	197085571	197172599	0.068066	56.41	23.08	20.51	HECW2
Prim	Amplification Peak 5	3p26.1	chr3	4853001	5228251	0.00017509	20.51	53.85	25.64	ARL8B,BHLHE40,ITPR1
Prim	Amplification Peak 6	3q25.1	chr3	1	198022430	1	33.33	41.03	25.64	TM4SF1,TM4SF18,TM4SF4
Prim	Amplification Peak 7	3q25.1	chr3	149048101	149225974	0.05283	33.33	41.03	25.64	A4GNT,AADAC,ABCC5,ABHD14A,ABHD5,ABI3BP,ACAA1,ACAD9,ACAP2,ACOX2,ACPP,ACTL6A,ACVR2B,ACY1,ADCY5,ADIPOQ,ADPRH,AGTR1,AHSG,ALAS1,ALCAM,ALDH1L1,ALG3,AMOTL2,AMT,ANAPC13,ANKRD28,AP2M1,APEH,APOD,APPL1,ARF4,ARHGEF26,ARHGEF3,ARIH2,ARL6IP5,ARMC8,ARPC4,ARPP21,ASTE1,ATG7,ATP11B,ATP1B3,ATP2B2,ATP2C1,ATP6V1A,ATR,ATXN7,B3GALNT1,B4GALT4,BAP1,BCHE,BCL6,BDH1,BFSP2,BRPF1,BSN,BTD,C3orf17,C3orf18,C3orf27,CACNA1D,CACNA2D…	ATR,CBLB,FOXP1,MLH1,PBRM1,PIK3CA,RHOA,SETD2,BAP1,CTNNB1,EPHA3,MECOM,MYD88,PIK3CB,POLQ,RAF1,TBL1XR1,TGFBR2,VHL,ZBTB20,ETV5,FOXL2,MITF,ATXN7,PRKCI,RYBP,MAP3K13,SOX2,FANCD2,CRBN,STAG1,PPP4R2,GSK3B,MST1R,SETD5,EIF4A2,DCUN1D1,EPHB1,ROBO1,MST1,GATA2,BCL6,TP63,SHQ1,PPARG,WWTR1
Prim	Amplification Peak 8	4p11	chr4	39817511	49245081	1.8152e-05	69.23	7.69	23.08	APBB2,ATP10D,ATP8A1,BEND4,CHRNA9,CNGA1,COMMD8,CORIN,COX7B2,CWH43,DCAF4L1,FRYL,GABRA2,GABRA4,GABRB1,GABRG1,GNPDA2,GRXCR1,GUF1,KCTD8,LIMCH1,N4BP2,NFXL1,NIPAL1,NSUN7,OCIAD1,OCIAD2,PDS5A,PHOX2B,RBM47,RHOH,SHISA3,SLAIN2,SLC10A4,SLC30A9,TEC,TMEM33,TXK,UCHL1,YIPF7,ZAR1	PHOX2B
Prim	Amplification Peak 9	4q21.1	chr4	77305347	77817599	0.011283	25.64	61.54	12.82	CCDC158,SHROOM3,SOWAHB
Prim	Amplification Peak 10	5q35.3	chr5	176722401	176734199	0.0062639	38.46	43.59	17.95	MXD3,NSD1,PRELID1,RAB24	NSD1
Prim	Amplification Peak 11	6p22.2	chr6	26020982	26044449	0.005034	28.21	33.33	38.46	HIST1H1D,HIST1H1E,HIST1H1T,HIST1H2AC,HIST1H2AD,HIST1H2AE,HIST1H2BC,HIST1H2BD,HIST1H2BE,HIST1H2BF,HIST1H2BG,HIST1H3D,HIST1H3E,HIST1H4D,HIST1H4E,HIST1H4F	HIST1H1E,HIST1H2BC,HIST1H3D,HIST1H2BG,HIST1H2BD,HIST1H2AC,HIST1H1D,HIST1H3E
Prim	Amplification Peak 12	6p22.2	chr6	26108051	26240899	0.0029047	30.77	33.33	35.9	HIST1H2AB,HIST1H2BB,HIST1H3A,HIST1H3B,HIST1H4A,HIST1H4B	HIST1H3A,HIST1H3B
Prim	Amplification Peak 13	6q21	chr6	106740990	106969449	0.025596	48.72	35.9	15.38	AIM1,ATG5
Prim	Amplification Peak 14	7p14.3	chr7	28834234	29446982	0.090382	30.77	51.28	17.95	CHN2,CPVL,CREB5
Prim	Amplification Peak 15	7q21.2	chr7	92151351	92256407	0.18502	23.08	66.67	10.26	CDK6,FAM133B,PEX1,RBM48	CDK6
Prim	Amplification Peak 16	8p11.23	chr8	36788694	37595399	2.1086e-05	51.28	23.08	25.64	ERLIN2,KCNU1,ZNF703
Prim	Amplification Peak 17	8q23.3	chr8	114448901	117666687	1.6507e-13	5.13	30.77	64.1	CSMD3,EIF3H,TRPS1
Prim	Amplification Peak 18	9p13.3	chr9	35609151	35674399	0.15535	51.28	35.9	12.82	CA9,CCDC107,CD72,SIT1,TESK1
Prim	Amplification Peak 19	10p14	chr10	8055751	8556718	0.69027	51.28	28.21	20.51	GATA3,TAF3	GATA3
Prim	Amplification Peak 20	10p12.1	chr10	24558034	24835149	0.16952	30.77	46.15	23.08	KIAA1217
Prim	Amplification Peak 21	10q21.2	chr10	63519956	63852649	0.00081493	33.33	48.72	17.95	ARID5B,C10orf107	ARID5B
Prim	Amplification Peak 22	11p13	chr11	34906563	34988249	0.0036432	35.9	41.03	23.08	APIP,PDHX
Prim	Amplification Peak 23	11q13.1	chr11	65172401	66403799	8.4394e-07	41.03	25.64	33.33	B3GNT1,BANF1,BBS1,BRMS1,C11orf68,CATSPER1,CCDC85B,CCDC87,CCS,CD248,CFL1,CNIH2,CST6,CTSF,CTSW,DPP3,DRAP1,EFEMP2,EHBP1L1,EIF1AD,FAM89B,FIBP,FOSL1,FRMD8,GAL3ST3,KAT5,KCNK7,KLC2,LTBP3,MAP3K11,MRPL11,MUS81,NPAS4,OVOL1,PACS1,PCNXL3,PELI3,RAB1B,RBM14,RBM14-RBM4,RELA,RIN1,RNASEH2C,SART1,SCYL1,SF3B2,SIPA1,SLC29A2,SNX32,SSSCA1,TMEM151A,YIF1A,ZDHHC24
Prim	Amplification Peak 24	11q13.3	chr11	69456201	69966149	4.2046e-06	25.64	46.15	28.21	ANO1,CCND1,FGF19,FGF3,FGF4,ORAOV1	CCND1,FGF4,FGF3,FGF19
Prim	Amplification Peak 25	12p13.31	chr12	6225301	6426472	0.0082232	25.64	51.28	23.08	CD9,PLEKHG6,VWF
Prim	Amplification Peak 26	12q14.1	chr12	58142351	58183683	0.0058781	33.33	48.72	17.95	CDK4,CYP27B1,MARCH9,METTL1,METTL21B,TSFM	CDK4
Prim	Amplification Peak 27	14q24.1	chr14	69256551	69345541	0.0064754	41.03	30.77	28.21	ACTN1,ZFP36L1	ZFP36L1
Prim	Amplification Peak 28	15q26.1	chr15	93267420	93467799	0.041167	38.46	48.72	12.82	CHD2
Prim	Amplification Peak 29	16p11.2	chr16	31121051	31155149	0.08395	33.33	53.85	12.82	BCKDK,KAT8,PRSS36,PRSS8
Prim	Amplification Peak 30	16q12.1	chr16	48249301	48540789	0.13201	43.59	41.03	15.38	ABCC11,LONP2,SIAH1
Prim	Amplification Peak 31	17p11.2	chr17	21469984	25628999	0.038973	82.05	7.69	10.26	MTRNR2L1,WSB1
Prim	Amplification Peak 32	17q12	chr17	37785401	37892824	2.214e-36	23.08	20.51	56.41	ERBB2,MIEN1,PGAP3,PNMT,PPP1R1B,STARD3,TCAP	ERBB2
Prim	Amplification Peak 33	18p11.31	chr18	3253301	3534599	0.081365	38.46	46.15	15.38	DLGAP1,MYL12A,MYL12B,TGIF1	TGIF1
Prim	Amplification Peak 34	18q11.2	chr18	22056971	23724549	0.18954	58.97	28.21	12.82	HRH4,PSMA8,SS18,ZNF521	SS18
Prim	Amplification Peak 35	19q13.2	chr19	39123101	39222067	0.018083	38.46	46.15	15.38	ACTN4,CAPN12,EIF3K
Prim	Amplification Peak 36	20p11.23	chr20	20007601	20037399	0.018769	25.64	53.85	20.51	C20orf26,CRNKL1,NAA20
Prim	Amplification Peak 37	20q13.13	chr20	48807964	49214187	0.0067097	25.64	46.15	28.21	CEBPB,FAM65C,PTPN1	PTPN1
Prim	Amplification Peak 38	22q12.2	chr22	31615097	31827774	0.10931	53.85	35.9	10.26	DRG1,LIMK2,PATZ1,PIK3IP1
Mets	Amplification Peak 1	1q21.3	chr1	152538651	153013016	0.0017434	15.38	33.33	51.28	C1orf68,IVL,KPRP,LCE1A,LCE1B,LCE1C,LCE1D,LCE1E,LCE1F,LCE2A,LCE2B,LCE2C,LCE2D,LCE3A,LCE3B,LCE3C,LCE3D,LCE3E,LCE4A,LCE6A,SMCP,SPRR1A,SPRR1B,SPRR2D,SPRR3,SPRR4
Mets	Amplification Peak 2	2p11.1	chr2	89867984	91899749	0.016093	41.03	35.9	23.08
Mets	Amplification Peak 3	3q26.2	chr3	167755842	168812090	0.0094665	25.64	48.72	25.64	GOLIM4,MECOM	MECOM
Mets	Amplification Peak 4	4q13.2	chr4	69169951	70461988	0.0082851	35.9	51.28	12.82	TMPRSS11E,UGT2A1,UGT2A2,UGT2A3,UGT2B10,UGT2B11,UGT2B15,UGT2B17,UGT2B28,UGT2B4,UGT2B7,YTHDC1
Mets	Amplification Peak 5	5q35.1	chr5	172571551	177020712	0.14603	53.85	28.21	17.95	ARL10,BNIP1,BOD1,C5orf47,CDHR2,CLTB,CPEB4,CPLX2,DBN1,DDX41,DOK3,DRD1,EIF4E1B,F12,FAF2,FAM153B,FAM193B,FGFR4,GPRIN1,GRK6,HIGD2A,HK3,HRH2,KIAA1191,LMAN2,MSX2,MXD3,NKX2-5,NOP16,NSD1,PDLIM7,PFN3,PRELID1,PRR7,RAB24,RGS14,RNF44,SFXN1,SLC34A1,SNCB,STC2,THOC3,TMED9,TSPAN17,UIMC1,UNC5A,ZNF346	NSD1,FGFR4
Mets	Amplification Peak 6	6p24.3	chr6	10398751	10522143	0.075894	23.08	51.28	25.64	GCNT2,TFAP2A
Mets	Amplification Peak 7	8p11.23	chr8	36784801	37595599	1.5126e-05	58.97	10.26	30.77	ERLIN2,KCNU1,ZNF703
Mets	Amplification Peak 8	8q23.3	chr8	114448997	117658899	3.9252e-09	2.56	7.69	89.74	CSMD3,EIF3H,TRPS1
Mets	Amplification Peak 9	9p22.3	chr9	13237828	14720360	0.021393	43.59	38.46	17.95	CER1,MPDZ,NFIB,ZDHHC21
Mets	Amplification Peak 10	10q22.3	chr10	79593501	79745880	0.002085	48.72	33.33	17.95	DLG5,POLR3A
Mets	Amplification Peak 11	11p13	chr11	34485751	34910432	0.011538	43.59	33.33	23.08	APIP,CAT,EHF,ELF5
Mets	Amplification Peak 12	11q13.2	chr11	66333073	71806149	0.049171	48.72	35.9	15.38	ACY3,ADRBK1,AIP,ALDH3B1,ALDH3B2,ANKRD13D,ANO1,C11orf24,C11orf80,C11orf86,CABP2,CABP4,CARNS1,CCDC87,CCND1,CCS,CDK2AP2,CHKA,CLCF1,CORO1B,CPT1A,CTSF,CTTN,DEFB108B,DHCR7,FADD,FAM86C1,FGF19,FGF3,FGF4,GAL,GPR152,GSTP1,IGHMBP2,IL18BP,KDM2A,KRTAP5-10,KRTAP5-11,KRTAP5-7,KRTAP5-8,KRTAP5-9,LRFN4,LRP5,LRTOMT,MRGPRD,MRGPRF,MRPL21,MTL5,MYEOV,NADSYN1,NDUFS8,NDUFV1,NUDT8,NUMA1,ORAOV1,PC,PITPNM1,POLD4,PPFIA1,PPP1…	CCND1,FGF4,RPS6KB2,FGF3,FGF19
Mets	Amplification Peak 13	12p12.1	chr12	22820266	25011416	0.20941	48.72	33.33	17.95	BCAT1,ETNK1,SOX5	ETNK1
Mets	Amplification Peak 14	12q14.1	chr12	58240540	59279659	0.21788	43.59	43.59	12.82	CTDSP2,LRIG3,XRCC6BP1
Mets	Amplification Peak 15	14q21.1	chr14	37139076	38273949	0.0011766	41.03	28.21	30.77	FOXA1,MIPOL1,PAX9,SLC25A21	FOXA1
Mets	Amplification Peak 16	15q26.3	chr15	99495295	99705950	0.13597	35.9	51.28	12.82	IGF1R,PGPEP1L,SYNM,TTC23	IGF1R
Mets	Amplification Peak 17	17q12	chr17	37682251	37899099	4.1284e-29	30.77	12.82	56.41	CDK12,ERBB2,GRB7,MIEN1,NEUROD2,PGAP3,PNMT,PPP1R1B,STARD3,TCAP	ERBB2,CDK12
Mets	Amplification Peak 18	19q13.2	chr19	39123151	39214239	0.0024921	43.59	25.64	30.77	ACTN4,EIF3K
Mets	Amplification Peak 19	20q13.2	chr20	50149676	63025520	0.012784	30.77	33.33	35.9	ABHD16B,ADRM1,APCDD1L,ARFGAP1,ARFRP1,ATP5E,ATP9A,AURKA,BCAS1,BHLHE23,BIRC7,BMP7,C20orf166,C20orf195,C20orf197,C20orf201,C20orf85,CABLES2,CASS4,CBLN4,CDH26,CDH4,CHRNA4,COL20A1,COL9A3,CSTF1,CTCFL,CTSZ,CYP24A1,DIDO1,DNAJC5,DOK5,EDN3,EEF1A2,FAM209A,FAM209B,FAM210B,FAM217B,GATA5,GCNT7,GMEB2,GNAS,HRH3,KCNQ2,LAMA5,LIME1,LSM14B,MC3R,MTRNR2L3,MYT1,NFATC2,NKAIN4,NPBWR2,NPEPL1,NTSR1,OGFR,OPRL1,OSBPL2,PCK1,P…	GNAS,ZNF217,AURKA,RTEL1
