# Supplementary material for: Mapping molecular subtype specific alterations in breast cancer brain metastases identifies clinically relevant vulnerabilities
Source: Nat Commun. 2022 Jan 26;13:514. doi: 10.1038/s41467-022-27987-5 (PMC8791982; doi:10.1038/s41467-022-27987-5)
Supplement: Supplementary file 16 — Supplementary Data 14 [file 41467_2022_27987_MOESM16_ESM.xlsx]

## Sheet: Sheet1
# Supplementary Data 14: Focal somatic copy number loss and homozygous deletions indentified by GISTIC2.0 (v2.0.23) as recurrent across primary breast and brain metastatic tumours, from WXS Breast Cancer Brain Metastases Cohort (N=39 patients)
#
# Copy number Loss and homozygous deletions
tumourID	Unique Name	Descriptor	Chromosome	start	end	Residual q values after removing segments shared with higher peaks*	frequency no alteration (%)	frequency shallow loss (%)	frequency deleted (%)	Overlapping Protein Coding Genes	Cancer Driver Genes
Prim	Deletion Peak 1	1p36.21	chr1	12835869	13123349	4.3027e-15	28.21	71.79	0	HNRNPCL1,PRAMEF1,PRAMEF10,PRAMEF11,PRAMEF2,PRAMEF22,PRAMEF4,PRAMEF5,PRAMEF6,PRAMEF7,PRAMEF8
Prim	Deletion Peak 2	1q21.1	chr1	142660219	143169975	4.96e-07	43.59	56.41	0	NA
Prim	Deletion Peak 3	2p24.1	chr2	20838401	21914376	0.070073	53.85	46.15	0	APOB,C2orf43,GDF7	APOB
Prim	Deletion Peak 4	2p11.2	chr2	88923015	91827766	6.2738e-05	41.03	58.97	0	RPIA
Prim	Deletion Peak 5	2q37.1	chr2	233201001	233405099	0.0001557	30.77	69.23	0	ALPI,ALPP,ALPPL2,CHRND,ECEL1,PRSS56
Prim	Deletion Peak 6	3p22.2	chr3	38548401	38888280	0.00070508	30.77	69.23	0	SCN10A,SCN5A
Prim	Deletion Peak 7	3q11.1	chr3	88205751	93734249	0.17067	58.97	41.03	0	EPHA3,PROS1	EPHA3
Prim	Deletion Peak 8	3q11.2	chr3	97753932	98002299	0.00031294	56.41	43.59	0	OR5AC2,OR5H1,OR5H14,OR5H15,OR5H6
Prim	Deletion Peak 9	4p16.1	chr4	5807921	6578449	0.00060856	28.21	71.79	0	CRMP1,JAKMIP1,PPP2R2C,WFS1
Prim	Deletion Peak 10	4p11	chr4	39779351	52869499	3.0558e-07	38.46	61.54	0	APBB2,ATP10D,ATP8A1,BEND4,CHRNA9,CNGA1,COMMD8,CORIN,COX7B2,CWH43,DCAF4L1,DCUN1D4,FRYL,GABRA2,GABRA4,GABRB1,GABRG1,GNPDA2,GRXCR1,GUF1,KCTD8,LIMCH1,N4BP2,NFXL1,NIPAL1,NSUN7,OCIAD1,OCIAD2,PDS5A,PHOX2B,RBM47,RHOH,SHISA3,SLAIN2,SLC10A4,SLC30A9,TEC,TMEM33,TXK,UCHL1,YIPF7,ZAR1	PHOX2B
Prim	Deletion Peak 11	4q34.2	chr4	177090001	177249513	0.00014997	38.46	61.54	0	ASB5,SPATA4
Prim	Deletion Peak 12	4q35.2	chr4	187454973	191154276	0.25137	35.9	64.1	0	DUX4,DUX4L2,DUX4L3,DUX4L4,DUX4L5,DUX4L6,FAT1,FRG1,FRG2,TRIML1,TRIML2,ZFP42	FAT1
Prim	Deletion Peak 13	5p14.2	chr5	22852187	31535291	0.025606	51.28	48.72	0	CDH10,CDH6,CDH9,DROSHA,PRDM9	DROSHA
Prim	Deletion Peak 14	5q33.3	chr5	156533801	156610379	1.4182e-06	33.33	66.67	0	FAM71B,MED7
Prim	Deletion Peak 15	6p21.31	chr6	1	69348599	0.15444	84.62	15.38	0	AARS2,ABCC10,ABCF1,ABHD16A,ABT1,ACOT13,ADTRP,AGER,AGPAT1,AIF1,ALDH5A1,ANKS1A,APOBEC2,APOM,ARMC12,ATAT1,ATF6B,ATP6V1G2,ATP6V1G2-DDX39B,ATXN1,B3GALT4,BAG2,BAG6,BAK1,BEND6,BMP5,BMP6,BPHL,BRD2,BRPF3,BTBD9,BTN1A1,BTN2A1,BTN2A2,BTN3A1,BTN3A2,BTN3A3,BTNL2,BYSL,C2,C4A,C4B,C6orf1,C6orf10,C6orf106,C6orf132,C6orf136,C6orf141,C6orf15,C6orf195,C6orf201,C6orf222,C6orf223,C6orf226,C6orf25,C6orf47,C6orf48,C6orf5…	CCND3,CDKN1A,FOXQ1,HIST1H1C,HIST1H1E,HLA-A,HLA-B,LEMD2,PIM1,HIST1H2BO,VEGFA,HIST1H3F,NOTCH4,HIST1H2BC,DUSP22,PTP4A1,MDC1,E2F3,HIST1H2BK,HIST1H3D,HIST1H3C,HIST1H1B,HIST1H2BG,HIST1H2BD,HIST1H3A,HIST1H2AC,HIST1H2AG,TAP2,HIST1H3I,DEK,TAP1,HIST1H1D,HIST1H3B,STK19,HIST1H2AM,HIST1H2AL,LTB,DAXX,HIST1H2BJ,HIST1H3H,HIST1H3J,IRF4,HIST1H3G,HIST1H3E,JARID2
Prim	Deletion Peak 16	6q26	chr6	160922001	161421967	5.484e-06	41.03	58.97	0	LPA,PLG
Prim	Deletion Peak 17	7q11.21	chr7	57316651	62812061	8.9336e-07	43.59	56.41	0	ZNF716
Prim	Deletion Peak 18	7q22.1	chr7	100648751	100730799	0.0001203	48.72	51.28	0	MUC17
Prim	Deletion Peak 19	8p23.1	chr8	1	7739532	3.1128e-09	12.82	87.18	0	AGPAT5,ANGPT2,ARHGEF10,CLN8,CSMD1,DEFA1,DEFA1B,DEFA3,DEFA4,DEFA5,DEFA6,DEFB1,DEFB103A,DEFB103B,DEFB104A,DEFB104B,DEFB105A,DEFB105B,DEFB106A,DEFB106B,DEFB107A,DEFB107B,DEFB4B,DLGAP2,ERICH1,FBXO25,KBTBD11,MCPH1,MYOM2,OR4F21,SPAG11A,SPAG11B,ZNF596,ZNF705G
Prim	Deletion Peak 20	8p21.2	chr8	24199319	24772049	0.00027445	12.82	87.18	0	ADAM7,ADAMDEC1
Prim	Deletion Peak 21	9p21.3	chr9	21026801	21520296	0.0048567	38.46	61.54	0	IFNA1,IFNA10,IFNA13,IFNA14,IFNA16,IFNA17,IFNA2,IFNA21,IFNA4,IFNA5,IFNA6,IFNA7,IFNA8,IFNB1,IFNE,IFNW1,KLHL9
Prim	Deletion Peak 22	9p13.1	chr9	38414101	40716295	1.924e-05	35.9	64.1	0	ANKRD18A,CNTNAP3
Prim	Deletion Peak 23	9q31.1	chr9	107324234	107531199	0.00020502	38.46	61.54	0	NIPSNAP3A,OR13C2,OR13C5,OR13C8,OR13C9,OR13D1
Prim	Deletion Peak 24	9q34.11	chr9	132569601	132981965	0.25137	51.28	48.72	0	C9orf78,FNBP1,GPR107,TOR1A,USP20
Prim	Deletion Peak 25	10p12.33	chr10	17658433	18289649	0.00031294	58.97	41.03	0	MRC1,STAM,TMEM236
Prim	Deletion Peak 26	10q26.3	chr10	134942524	135084049	1.1782e-06	25.64	74.36	0	KNDC1,UTF1,VENTX
Prim	Deletion Peak 27	11p15.4	chr11	1104124	3660049	1.1802e-08	41.03	58.97	0	ASCL2,BRSK2,C11orf21,CARS,CD81,CDKN1C,CTSD,DUSP8,IFITM10,IGF2,INS,INS-IGF2,KCNQ1,KRTAP5-1,KRTAP5-2,KRTAP5-3,KRTAP5-4,KRTAP5-5,KRTAP5-6,LSP1,MOB2,MRGPRE,MRGPRG,MRPL23,MUC5B,NAP1L4,OSBPL5,PHLDA2,SLC22A18,SLC22A18AS,SYT8,TH,TNNI2,TNNT3,TOLLIP,TRPM5,TSPAN32,TSSC4,ZNF195	IGF2
Prim	Deletion Peak 28	11p11.12	chr11	50003026	56184887	4.3516e-05	30.77	69.23	0	OR10AG1,OR4A15,OR4A16,OR4A5,OR4C11,OR4C15,OR4C16,OR4C46,OR4C6,OR4P4,OR4S2,OR5AS1,OR5D13,OR5D14,OR5D16,OR5D18,OR5F1,OR5I1,OR5J2,OR5L1,OR5L2,OR5T1,OR5T2,OR5T3,OR5W2,OR8H1,OR8H2,OR8H3,OR8I2,OR8J1,OR8J3,OR8K1,OR8K3,OR8K5,OR8U1,TRIM48
Prim	Deletion Peak 29	11q22.3	chr11	104870946	105879949	0.13279	51.28	48.72	0	CARD16,CARD17,CARD18,CASP1,GRIA4
Prim	Deletion Peak 30	11q25	chr11	133392661	134014149	1.1782e-06	20.51	79.49	0	IGSF9B,SPATA19
Prim	Deletion Peak 31	12p13.31	chr12	7885872	7982357	0.048741	51.28	48.72	0	NANOG,NANOGNB
Prim	Deletion Peak 32	12q12	chr12	33559281	39087549	0.16267	56.41	43.59	0	ALG10,ALG10B
Prim	Deletion Peak 33	12q24.32	chr12	126135451	128909742	1.5717e-05	28.21	71.79	0	NA
Prim	Deletion Peak 34	13q14.3	chr13	53376973	60240849	0.0039754	33.33	66.67	0	OLFM4,PCDH17,PCDH8,PRR20A,PRR20B,PRR20C,PRR20D,PRR20E
Prim	Deletion Peak 35	14q32.31	chr14	101443051	101504449	3.063e-05	43.59	56.41	0	NA
Prim	Deletion Peak 36	15q11.2	chr15	25328701	25432639	2.175e-15	25.64	74.36	0	NA
Prim	Deletion Peak 37	16p12.2	chr16	23700051	25251945	0.037649	41.03	58.97	0	AQP8,ARHGAP17,CACNG3,CHP2,ERN2,LCMT1,PRKCB,RBBP6,SLC5A11,TNRC6A
Prim	Deletion Peak 38	16p11.2	chr16	31768691	46701499	0.0093962	33.33	66.67	0	SHCBP1,TP53TG3,TP53TG3B,TP53TG3C,ZNF267
Prim	Deletion Peak 39	16q22.1	chr16	67968451	68057299	0.13279	53.85	46.15	0	DPEP2,DPEP3,LCAT,SLC12A4
Prim	Deletion Peak 40	17p12	chr17	10710515	11887949	4.0029e-11	5.13	94.87	0	DNAH9,PIRT,SHISA6
Prim	Deletion Peak 41	17q11.1	chr17	21454851	25751599	0.0069781	48.72	51.28	0	MTRNR2L1,WSB1
Prim	Deletion Peak 42	17q21.2	chr17	39316931	39388800	1.7608e-06	28.21	71.79	0	KRTAP4-1,KRTAP4-2,KRTAP4-3,KRTAP9-1,KRTAP9-2
Prim	Deletion Peak 43	18p11.31	chr18	5434001	6943263	0.051914	41.03	58.97	0	ARHGAP28,L3MBTL4,TMEM200C
Prim	Deletion Peak 44	18p11.21	chr18	13826509	14748499	0.0027953	43.59	56.41	0	MC2R,POTEC,ZNF519
Prim	Deletion Peak 45	18q21.33	chr18	61083201	61306449	8.3585e-05	41.03	58.97	0	SERPINB12,SERPINB13,SERPINB5
Prim	Deletion Peak 46	19p13.2	chr19	8933298	9297199	2.0646e-05	23.08	76.92	0	MBD3L1,MUC16,OR1M1,OR7G1,OR7G2,OR7G3,ZNF317
Prim	Deletion Peak 47	19p12	chr19	21559051	30156699	0.2091	38.46	61.54	0	POP4,RPSAP58,UQCRFS1,VSTM2B,ZNF100,ZNF208,ZNF254,ZNF257,ZNF429,ZNF43,ZNF492,ZNF493,ZNF675,ZNF676,ZNF681,ZNF724P,ZNF726,ZNF729,ZNF91,ZNF98,ZNF99
Prim	Deletion Peak 48	19q13.2	chr19	40328451	40477173	0.00097032	41.03	58.97	0	FCGBP
Prim	Deletion Peak 49	19q13.42	chr19	54200923	54299758	0.0001557	28.21	71.79	0	NA
Prim	Deletion Peak 50	20p12.3	chr20	6031264	7864283	0.11598	58.97	41.03	0	BMP2,FERMT1
Prim	Deletion Peak 51	20q11.21	chr20	25596651	30053499	0.086243	58.97	41.03	0	DEFB115,DEFB116,DEFB118,DEFB119,DEFB121,DEFB123,FAM182B,FRG1B,ZNF337
Prim	Deletion Peak 52	21q22.11	chr21	31981973	33036282	0.048741	51.28	48.72	0	KRTAP11-1,KRTAP19-8,KRTAP20-1,KRTAP20-2,KRTAP20-3,KRTAP20-4,KRTAP21-1,KRTAP21-2,KRTAP21-3,KRTAP6-1,KRTAP8-1,TIAM1
Prim	Deletion Peak 53	21q22.3	chr21	46011251	46226899	0.018154	38.46	61.54	0	KRTAP10-10,KRTAP10-11,KRTAP10-12,KRTAP10-7,KRTAP10-8,KRTAP10-9,KRTAP12-1,KRTAP12-2,KRTAP12-3,KRTAP12-4,UBE2G2
Prim	Deletion Peak 54	22q11.1	chr22	1	17740001	3.3261e-05	33.33	66.67	0	CCT8L2,CECR1,CECR5,CECR6,GAB4,IL17RA,OR11H1,POTEH,XKR3
Mets	Deletion Peak 1	1p36.22	chr1	9658466	9731642	0.00083854	17.95	82.05	0	C1orf200
Mets	Deletion Peak 2	1p36.21	chr1	12919625	13183499	0.0013016	35.9	64.1	0	PRAMEF10,PRAMEF22,PRAMEF4,PRAMEF5,PRAMEF6,PRAMEF7,PRAMEF8
Mets	Deletion Peak 3	1q21.2	chr1	148024884	148853949	0.095924	84.62	15.38	0	NBPF15,NBPF16,PPIAL4D
Mets	Deletion Peak 4	2p11.1	chr2	91843487	98206187	6.7138e-05	61.54	38.46	0	ADRA2B,ANKRD23,ANKRD36,ANKRD39,ARID5A,ASTL,CIAO1,CNNM3,CNNM4,DUSP2,FAHD2A,FAHD2B,FAM178B,GPAT2,ITPRIPL1,KANSL3,KCNIP3,LMAN2L,MAL,MRPS5,NCAPH,PROM2,SEMA4C,SNRNP200,STARD7,TEKT4,TMEM127,TRIM43,ZNF2,ZNF514	TMEM127,ARID5A
Mets	Deletion Peak 5	2q37.1	chr2	230932943	231729801	0.044105	28.21	71.79	0	CAB39,SP100,SP110,SP140,SP140L	SP140
Mets	Deletion Peak 6	2q37.3	chr2	241536327	241969927	0.2037	61.54	38.46	0	AGXT,AQP12A,AQP12B,C2orf54,GPR35,KIF1A	KIF1A
Mets	Deletion Peak 7	3p14.1	chr3	69053651	69112599	5.8367e-06	28.21	71.79	0	TMF1
Mets	Deletion Peak 8	3q13.33	chr3	121263701	121489449	0.060783	64.1	35.9	0	ARGFX,FBXO40,GOLGB1,HCLS1
Mets	Deletion Peak 9	4p11	chr4	39784101	53610271	3.221e-19	43.59	56.41	0	APBB2,ATP10D,ATP8A1,BEND4,CHRNA9,CNGA1,COMMD8,CORIN,COX7B2,CWH43,DCAF4L1,DCUN1D4,FRYL,GABRA2,GABRA4,GABRB1,GABRG1,GNPDA2,GRXCR1,GUF1,KCTD8,LIMCH1,LRRC66,N4BP2,NFXL1,NIPAL1,NSUN7,OCIAD1,OCIAD2,PDS5A,PHOX2B,RBM47,RHOH,SGCB,SHISA3,SLAIN2,SLC10A4,SLC30A9,SPATA18,TEC,TMEM33,TXK,UCHL1,USP46,YIPF7,ZAR1	PHOX2B
Mets	Deletion Peak 10	4q22.1	chr4	88989411	89515857	0.069411	43.59	56.41	0	ABCG2,HERC5,HERC6,PIGY,PPM1K
Mets	Deletion Peak 11	4q35.2	chr4	187202534	191154276	0.053492	43.59	56.41	0	DUX4,DUX4L2,DUX4L3,DUX4L4,DUX4L5,DUX4L6,FAT1,FRG1,FRG2,MTNR1A,TRIML1,TRIML2,ZFP42	FAT1
Mets	Deletion Peak 12	5q13.1	chr5	66480301	68400499	6.9929e-08	23.08	76.92	0	PIK3R1	PIK3R1
Mets	Deletion Peak 13	6p22.1	chr6	27847130	28056849	0.069411	74.36	25.64	0	HIST1H2AM,HIST1H2BO,HIST1H3J,OR2B2,OR2B6	HIST1H2BO,HIST1H2AM,HIST1H3J
Mets	Deletion Peak 14	6q25.3	chr6	159458151	160102699	0.00079403	46.15	53.85	0	FNDC1,TAGAP
Mets	Deletion Peak 15	7p11.2	chr7	56155551	63506099	0.036157	53.85	46.15	0	CHCHD2,ZNF479,ZNF716
Mets	Deletion Peak 16	7q11.23	chr7	72455571	72657899	0.0032627	48.72	51.28	0
Mets	Deletion Peak 17	8p23.1	chr8	1	8560799	0.1002	20.51	79.49	0	AGPAT5,ANGPT2,ARHGEF10,CLN8,CSMD1,DEFA1,DEFA1B,DEFA3,DEFA4,DEFA5,DEFA6,DEFB1,DEFB103A,DEFB103B,DEFB104A,DEFB104B,DEFB105A,DEFB105B,DEFB106A,DEFB106B,DEFB107A,DEFB107B,DEFB4A,DEFB4B,DLGAP2,ERICH1,FBXO25,KBTBD11,MCPH1,MYOM2,OR4F21,SPAG11A,SPAG11B,ZNF596,ZNF705G
Mets	Deletion Peak 18	8p21.3	chr8	22173901	22301155	4.6695e-07	2.56	97.44	0	SLC39A14
Mets	Deletion Peak 19	9p24.1	chr9	6736310	8341749	0.072201	43.59	56.41	0	KDM4C
Mets	Deletion Peak 20	9p21.3	chr9	21440478	21974749	0.0026128	41.03	58.97	0	C9orf53,IFNE,MTAP	MTAP
Mets	Deletion Peak 21	9q34.11	chr9	132590432	132820836	5.1001e-07	30.77	69.23	0	FNBP1,USP20
Mets	Deletion Peak 22	10p12.2	chr10	22615401	23392273	0.047663	64.1	35.9	0	ARMC3,PIP4K2A,SPAG6
Mets	Deletion Peak 23	10q11.22	chr10	38260767	47658749	3.4505e-10	56.41	43.59	0	AGAP4,AGAP9,ALOX5,ANXA8,ANXA8L1,BMS1,C10orf10,C10orf25,CSGALNACT2,CXCL12,FAM21C,FAM25B,FAM25C,FAM25G,FXYD4,GPRIN2,HNRNPF,MARCH8,OR13A1,PTPN20A,PTPN20B,RASGEF1A,RASSF4,RET,SYT15,TMEM72,ZFAND4,ZNF22,ZNF239,ZNF32,ZNF33A,ZNF33B,ZNF37A,ZNF485	RET
Mets	Deletion Peak 24	10q26.3	chr10	117607401	135534747	0.3938	20.51	79.49	0	ADAM8,GPR123,KNDC1,UTF1,VENTX
Mets	Deletion Peak 25	10q26.3	chr10	134754521	135093199	0.034714	20.51	79.49	0	ACADSB,ADAM12,ARMS2,ATE1,BAG3,BCCIP,BNIP3,BTBD16,BUB3,C10orf120,C10orf82,C10orf88,C10orf90,C10orf91,CALY,CHST15,CLRN3,CPXM2,CTBP2,CUZD1,CYP2E1,DHX32,DMBT1,DOCK1,DPYSL4,DUX4L7,EBF3,ECHS1,EIF3A,EMX2,ENO4,FAM175B,FAM196A,FAM204A,FAM24A,FAM24B,FAM45A,FAM53B,FANK1,FGFR2,FOXI2,FRG2B,GFRA1,GLRX3,GPR26,GRK5,HMX2,HMX3,HSPA12A,HTRA1,IKZF5,INPP5A,INPP5F,JAKMIP3,KCNK18,KIAA1598,LHPP,LRRC27,MCMBP,METTL10,MGMT…	FGFR2,MGMT
Mets	Deletion Peak 26	11p15.5	chr11	298651	373699	0.00013907	30.77	69.23	0	IFITM1,IFITM2,IFITM3
Mets	Deletion Peak 27	11q24.3	chr11	126278301	128569843	3.0275e-06	38.46	61.54	0	ETS1,KIRREL3
Mets	Deletion Peak 28	11q25	chr11	133763241	134023149	0.1002	46.15	53.85	0	IGSF9B,JAM3
Mets	Deletion Peak 29	12p11.21	chr12	31614426	32134063	0.0027905	46.15	53.85	0	AMN1,H3F3C,METTL20	H3F3C
Mets	Deletion Peak 30	12q13.13	chr12	54764101	54893231	0.00079403	38.46	61.54	0	GTSF1,ITGA5
Mets	Deletion Peak 31	13q14.11	chr13	41384951	41891039	0.010956	41.03	58.97	0	ELF1,KBTBD6,KBTBD7,MTRF1,WBP4
Mets	Deletion Peak 32	13q34	chr13	114290397	114623879	0.044105	33.33	66.67	0	ATP4B,GAS6,GRK1
Mets	Deletion Peak 33	14q11.2	chr14	22134019	23070549	0.0026128	41.03	58.97	0	DAD1
Mets	Deletion Peak 34	15q11.2	chr15	22413551	22705299	0.0016049	41.03	58.97	0
Mets	Deletion Peak 35	15q26.1	chr15	89169485	89436294	0.14239	48.72	51.28	0	ACAN,ISG20
Mets	Deletion Peak 36	16p13.11	chr16	15638349	16101704	0.18354	51.28	48.72	0	FOPNL,KIAA0430,MYH11,NDE1
Mets	Deletion Peak 37	16q12.2	chr16	34404451	53528647	4.6695e-07	46.15	53.85	0	ABCC11,ABCC12,ADCY7,BRD7,C16orf78,C16orf87,CBLN1,CHD9,CNEP1R1,CYLD,DNAJA2,GPT2,HEATR3,ITFG1,LONP2,MYLK3,N4BP1,NETO2,NKD1,NOD2,ORC6,PAPD5,PHKB,RBL2,SALL1,SHCBP1,SIAH1,SNX20,TOX3,VPS35,ZNF423	BRD7,CYLD
Mets	Deletion Peak 38	16q22.1	chr16	69973210	70286699	0.062145	43.59	56.41	0	CLEC18A,CLEC18C,EXOSC6,PDPR
Mets	Deletion Peak 39	17p13.1	chr17	7417051	7466599	9.8315e-05	12.82	87.18	0	TNFSF12,TNFSF12-TNFSF13,TNFSF13
Mets	Deletion Peak 40	17p13.1	chr17	10444001	10590324	0.0026128	10.26	89.74	0	MYH3
Mets	Deletion Peak 41	17q12	chr17	33518701	33680049	6.2473e-07	20.51	79.49	0	SLC35G3,SLFN5
Mets	Deletion Peak 42	17q12	chr17	35872401	36353599	0.1729	48.72	51.28	0	DDX52,HNF1B,SYNRG,TBC1D3,TBC1D3F
Mets	Deletion Peak 43	18q21.33	chr18	61026765	61254599	0.0014405	35.9	64.1	0	SERPINB12,SERPINB5,VPS4B
Mets	Deletion Peak 44	19p13.2	chr19	8564470	8808349	0.22905	23.08	76.92	0	C19orf66
Mets	Deletion Peak 45	19p13.2	chr19	10132291	10204499	0.18354	33.33	66.67	0	ADAMTS10,MYO1F,ZNF414
Mets	Deletion Peak 46	19p12	chr19	21688603	23414166	0.051267	43.59	56.41	0	ZNF100,ZNF208,ZNF257,ZNF43,ZNF492,ZNF676,ZNF729,ZNF98,ZNF99
Mets	Deletion Peak 47	19q13.2	chr19	41077901	41174116	0.011661	38.46	61.54	0	LTBP4,SHKBP1
Mets	Deletion Peak 48	19q13.42	chr19	54150093	54308599	0.034714	35.9	64.1	0
Mets	Deletion Peak 49	20q11.23	chr20	35361630	35731299	0.24122	58.97	41.03	0	DSN1,RBL1,SAMHD1	SAMHD1
Mets	Deletion Peak 50	21q22.12	chr21	37518707	37758480	0.12566	61.54	38.46	0	DOPEY2,MORC3
Mets	Deletion Peak 51	22q13.1	chr22	39427851	39497451	5.965e-05	38.46	61.54	0	APOBEC3F,APOBEC3G
