# Supplementary material for: Mapping molecular subtype specific alterations in breast cancer brain metastases identifies clinically relevant vulnerabilities
Source: Nat Commun. 2022 Jan 26;13:514. doi: 10.1038/s41467-022-27987-5 (PMC8791982; doi:10.1038/s41467-022-27987-5)
Supplement: Supplementary file 17 — Supplementary Data 15 [file 41467_2022_27987_MOESM17_ESM.xlsx]

## Sheet: Sheet1
# Supplementary Data 15: SNV's , INDELs and somatic copy number alterations (SCNA) in co mutation plot for brain metastatic tumours from WXS BCBM Cohort (N=39 patients). dNdSCV significant SNV's in brain metastatses; Tumour mutational burden (TMB) shown.
sample	Gene	mutation_type	clinVar		dNdSCV			TMB
MAYO_BM_22	TP53	Splice_Site	likely_pathogenic		Gene	(-log10_qvalue)		sample	total_perMB	total_perMB_log
MAYO_BM_10	TSC2	Missense_Mutation	benign		TP53	3		PB0049-MT	32	-0.19382
MAYO_BM_10	TP53	Splice_Site	likely_pathogenic		RB1	2.39794		PB0076-MT	47	-0.0268721
MAYO_BM_11	PIK3CA	Missense_Mutation	pathogenic/likely_pathogenic,likely_pathogenic,pathogenic		BRCA2	2.09691		MAYO_BM_8	54	0.0334238
MAYO_BM_11	BRCA2	Missense_Mutation	uncertain_significance		PIK3CA	1.82391		PB0043-MT	59	0.071882
MAYO_BM_11	TP53	Nonsense_Mutation			NF1	1.69897		MAYO_BM_17	89	0.25042
MAYO_BM_19	PIK3CA	Missense_Mutation	likely_pathogenic,pathogenic/likely_pathogenic,pathogenic		FGF19	1.69897		PB0149-MT	95	0.278754
MAYO_BM_19	TP53	Frame_Shift_Ins	pathogenic		TSC2	1.69897		PB0155-MT	115	0.361728
MAYO_BM_12	TP53	Missense_Mutation	uncertain_significance,likely_pathogenic		PRKDC	1.69897		MAYO_BM_3	122	0.38739
MAYO_BM_13	NOTCH1	Nonsense_Mutation			MYC	1.67778		MAYO_BM_22	124	0.394452
MAYO_BM_13	TP53	Missense_Mutation	likely_pathogenic,pathogenic		GPR124	1.65758		MAYO_BM_11	124	0.394452
MAYO_BM_20	ESR1	Missense_Mutation			DDR2	1.63827		PB0148-MT	129	0.41162
MAYO_BM_20	TRRAP	Missense_Mutation			APC	1.50864		MAYO_BM_19	143	0.456366
MAYO_BM_20	TP53	Missense_Mutation	uncertain_significance,likely_pathogenic		PRKAR1A	1.46852		PB0222-MT	143	0.456366
MAYO_BM_16	MTOR	Missense_Mutation			RUNX1T1	1.39794		PB0274-MT	147	0.468347
MAYO_BM_16	PIK3CA	Missense_Mutation	pathogenic/likely_pathogenic,likely_pathogenic,pathogenic		EZH2	1.38722		MAYO_BM_5	149	0.474216
MAYO_BM_16	TP53	Missense_Mutation	pathogenic,likely_pathogenic		CTNNB1	1.38722		PB0116-MT	150	0.477121
MAYO_BM_21	BRCA2	Missense_Mutation	pathogenic		PARP1	1.31876		MAYO_BM_20	159	0.502427
MAYO_BM_21	BRCA2	Splice_Site			ZNF217	1.3098		PB0314-MT	165	0.518514
MAYO_BM_21	GRIN2A	Nonsense_Mutation						PB0302-MT	172	0.536558
MAYO_BM_21	TP53	Nonsense_Mutation						PB0175-MT	178	0.55145
MAYO_BM_17	TP53	Missense_Mutation	pathogenic,likely_pathogenic					PB0135-MT	192	0.584331
MAYO_BM_2	BRCA2	Missense_Mutation						PB0418-MT	201	0.604226
MAYO_BM_2	BRCA2	Missense_Mutation						MAYO_BM_13	225	0.653213
MAYO_BM_2	BRCA2	Splice_Site						PB0284-MT	233	0.668386
MAYO_BM_2	PALB2	Missense_Mutation						MAYO_BM_7	235	0.672098
MAYO_BM_2	PALB2	Missense_Mutation						MAYO_BM_12	236	0.673942
MAYO_BM_2	PALB2	Splice_Site						MAYO_BM_6	237	0.675778
MAYO_BM_6	TP53	Missense_Mutation	uncertain_significance,likely_pathogenic					MAYO_BM_16	243	0.686636
MAYO_BM_3	TP53	Missense_Mutation	pathogenic					PB0296-MT	250	0.69897
MAYO_BM_23	JAK1	Missense_Mutation						MAYO_BM_10	254	0.705864
MAYO_BM_23	KMT2D	Missense_Mutation						MAYO_BM_9	260	0.716003
MAYO_BM_23	BRCA2	Frame_Shift_Ins						MAYO_BM_21	296	0.772322
MAYO_BM_23	RB1	Nonsense_Mutation	pathogenic					MAYO_BM_2	303	0.782473
MAYO_BM_23	TP53	Missense_Mutation						PB0176-MT	380	0.880814
MAYO_BM_23	TP53	Splice_Site	likely_pathogenic					PB0150-MT	399	0.902003
MAYO_BM_23	NF1	Missense_Mutation						PB0361-MT	470	0.973128
MAYO_BM_23	DOT1L	Missense_Mutation						PB0364-MT	495	0.995635
MAYO_BM_5	TSC2	Frame_Shift_Del						PB0244-MT	645	1.11059
MAYO_BM_7	MTOR	Missense_Mutation						MAYO_BM_23	1636	1.51481
MAYO_BM_7	MTOR	Missense_Mutation
MAYO_BM_7	TP53	Missense_Mutation	likely_pathogenic
MAYO_BM_8	BRCA2	Nonsense_Mutation	pathogenic
MAYO_BM_8	BRCA2	Missense_Mutation	likely_benign,conflicting_interpretations_of_pathogenicity
MAYO_BM_8	TP53	Missense_Mutation	likely_pathogenic
MAYO_BM_9	JAK1	Missense_Mutation
MAYO_BM_9	FANCD2	Splice_Site	uncertain_significance
MAYO_BM_9	ARID2	Missense_Mutation
MAYO_BM_9	ARID2	Missense_Mutation
MAYO_BM_9	TP53	Missense_Mutation	likely_pathogenic
PB0043-MT	TP53	Missense_Mutation	pathogenic/likely_pathogenic,pathogenic,likely_pathogenic
PB0049-MT	NCOR1	Nonsense_Mutation
PB0076-MT	TP53	Missense_Mutation	likely_pathogenic
PB0076-MT	TP53	Missense_Mutation
PB0116-MT	GRIN2A	Missense_Mutation
PB0116-MT	TP53	Missense_Mutation	uncertain_significance,pathogenic
PB0135-MT	PIK3CA	Missense_Mutation	pathogenic/likely_pathogenic,likely_pathogenic,pathogenic
PB0135-MT	BRCA2	Missense_Mutation
PB0135-MT	TSC2	Missense_Mutation
PB0135-MT	DOT1L	Frame_Shift_Del
PB0148-MT	NOTCH1	Missense_Mutation
PB0148-MT	TP53	Missense_Mutation
PB0149-MT	GATA3	Frame_Shift_Del
PB0150-MT	TP53	Frame_Shift_Del
PB0150-MT	GNAS	Missense_Mutation
PB0155-MT	PIK3CA	Missense_Mutation	pathogenic/likely_pathogenic,likely_pathogenic,pathogenic
PB0175-MT	PIK3CA	Missense_Mutation	pathogenic/likely_pathogenic,likely_pathogenic,pathogenic
PB0175-MT	RB1	Missense_Mutation
PB0175-MT	TP53	Frame_Shift_Del
PB0176-MT	EZH2	Missense_Mutation
PB0176-MT	PALB2	Missense_Mutation
PB0176-MT	TP53	Missense_Mutation	likely_pathogenic,pathogenic
PB0222-MT	APC	Missense_Mutation
PB0222-MT	RB1	Frame_Shift_Del
PB0222-MT	TP53	Missense_Mutation	pathogenic,likely_pathogenic
PB0244-MT	CTNNB1	Missense_Mutation	pathogenic,likely_pathogenic
PB0244-MT	NOTCH1	Missense_Mutation
PB0244-MT	RB1	In_Frame_Del
PB0244-MT	TP53	Missense_Mutation	likely_pathogenic,pathogenic
PB0244-MT	NF1	Missense_Mutation
PB0244-MT	NF1	Frame_Shift_Ins
PB0274-MT	NF1	Nonsense_Mutation
PB0284-MT	BAP1	Missense_Mutation
PB0284-MT	PIK3CA	Missense_Mutation
PB0284-MT	RB1	Splice_Site	pathogenic
PB0284-MT	TP53	Missense_Mutation
PB0296-MT	TRRAP	Missense_Mutation
PB0296-MT	TP53	Missense_Mutation	uncertain_significance,likely_pathogenic
PB0302-MT	TP53	Splice_Site
PB0314-MT	MTOR	Missense_Mutation
PB0314-MT	JAK1	Missense_Mutation
PB0314-MT	PIK3CA	Missense_Mutation	pathogenic,likely_pathogenic
PB0314-MT	TP53	Missense_Mutation
PB0361-MT	APC	Frame_Shift_Del
PB0361-MT	TRRAP	Missense_Mutation
PB0361-MT	NOTCH1	Missense_Mutation
PB0361-MT	GRIN2A	Missense_Mutation
PB0361-MT	TP53	Missense_Mutation	likely_pathogenic,pathogenic
PB0364-MT	NOTCH1	Missense_Mutation
PB0364-MT	TP53	Missense_Mutation	likely_pathogenic,pathogenic
PB0418-MT	GRIN2A	Missense_Mutation
PB0418-MT	TP53	Nonsense_Mutation
SCNA
MAYO_BM_10	ERBB2	Loss
MAYO_BM_11	ERBB2	Amp
MAYO_BM_12	ERBB2	Amp
MAYO_BM_13	ERBB2	Loss
MAYO_BM_16	ERBB2	Gain
MAYO_BM_17	ERBB2	Deletion
MAYO_BM_19	ERBB2	Loss
MAYO_BM_2	ERBB2	Gain
MAYO_BM_20	ERBB2	Gain
MAYO_BM_21	ERBB2	Amp
MAYO_BM_22	ERBB2	Amp
MAYO_BM_23	ERBB2	Gain
MAYO_BM_3	ERBB2	Amp
MAYO_BM_5	ERBB2	Amp
MAYO_BM_6	ERBB2	Amp
MAYO_BM_7	ERBB2	Amp
MAYO_BM_8	ERBB2	Loss
MAYO_BM_9	ERBB2	Amp
PB0043-MT	ERBB2	Amp
PB0049-MT	ERBB2	Amp
PB0076-MT	ERBB2	Amp
PB0116-MT	ERBB2	Gain
PB0135-MT	ERBB2	Amp
PB0148-MT	ERBB2	Copy Neutral
PB0149-MT	ERBB2	Copy Neutral
PB0150-MT	ERBB2	Copy Neutral
PB0155-MT	ERBB2	Amp
PB0175-MT	ERBB2	Gain
PB0176-MT	ERBB2	Gain
PB0222-MT	ERBB2	Gain
PB0244-MT	ERBB2	Amp
PB0274-MT	ERBB2	Amp
PB0284-MT	ERBB2	Copy Neutral
PB0296-MT	ERBB2	Loss
PB0302-MT	ERBB2	Amp
PB0314-MT	ERBB2	Amp
PB0361-MT	ERBB2	Loss
PB0364-MT	ERBB2	Amp
PB0418-MT	ERBB2	Deletion
MAYO_BM_10	AURKA	Gain
MAYO_BM_11	AURKA	Gain
MAYO_BM_12	AURKA	Gain
MAYO_BM_13	AURKA	Gain
MAYO_BM_16	AURKA	Copy Neutral
MAYO_BM_17	AURKA	Loss
MAYO_BM_19	AURKA	Loss
MAYO_BM_2	AURKA	Gain
MAYO_BM_20	AURKA	Gain
MAYO_BM_21	AURKA	Gain
MAYO_BM_22	AURKA	Gain
MAYO_BM_23	AURKA	Gain
MAYO_BM_3	AURKA	Amp
MAYO_BM_5	AURKA	Amp
MAYO_BM_6	AURKA	Copy Neutral
MAYO_BM_7	AURKA	Copy Neutral
MAYO_BM_8	AURKA	Gain
MAYO_BM_9	AURKA	Gain
PB0043-MT	AURKA	Amp
PB0049-MT	AURKA	Loss
PB0076-MT	AURKA	Gain
PB0116-MT	AURKA	Gain
PB0135-MT	AURKA	Loss
PB0148-MT	AURKA	Gain
PB0149-MT	AURKA	Amp
PB0150-MT	AURKA	Amp
PB0155-MT	AURKA	Gain
PB0175-MT	AURKA	Gain
PB0176-MT	AURKA	Gain
PB0222-MT	AURKA	Copy Neutral
PB0244-MT	AURKA	Loss
PB0274-MT	AURKA	Gain
PB0284-MT	AURKA	Gain
PB0296-MT	AURKA	Amp
PB0302-MT	AURKA	Gain
PB0314-MT	AURKA	Gain
PB0361-MT	AURKA	Gain
PB0364-MT	AURKA	Copy Neutral
PB0418-MT	AURKA	Loss
MAYO_BM_10	CRKL	Deletion
MAYO_BM_11	CRKL	Loss
MAYO_BM_12	CRKL	Loss
MAYO_BM_13	CRKL	Gain
MAYO_BM_16	CRKL	Gain
MAYO_BM_17	CRKL	Loss
MAYO_BM_19	CRKL	Loss
MAYO_BM_2	CRKL	Loss
MAYO_BM_20	CRKL	Deletion
MAYO_BM_21	CRKL	Gain
MAYO_BM_22	CRKL	Copy Neutral
MAYO_BM_23	CRKL	Gain
MAYO_BM_3	CRKL	Loss
MAYO_BM_5	CRKL	Loss
MAYO_BM_6	CRKL	Gain
MAYO_BM_7	CRKL	Copy Neutral
MAYO_BM_8	CRKL	Gain
MAYO_BM_9	CRKL	Gain
PB0043-MT	CRKL	Amp
PB0049-MT	CRKL	Copy Neutral
PB0076-MT	CRKL	Loss
PB0116-MT	CRKL	Loss
PB0135-MT	CRKL	Loss
PB0148-MT	CRKL	Gain
PB0149-MT	CRKL	Copy Neutral
PB0150-MT	CRKL	Loss
PB0155-MT	CRKL	Loss
PB0175-MT	CRKL	Loss
PB0176-MT	CRKL	Loss
PB0222-MT	CRKL	Loss
PB0244-MT	CRKL	Copy Neutral
PB0274-MT	CRKL	Loss
PB0284-MT	CRKL	Gain
PB0296-MT	CRKL	Loss
PB0302-MT	CRKL	Loss
PB0314-MT	CRKL	Copy Neutral
PB0361-MT	CRKL	Gain
PB0364-MT	CRKL	Gain
PB0418-MT	CRKL	Copy Neutral
MAYO_BM_10	MDM4	Gain
MAYO_BM_11	MDM4	Gain
MAYO_BM_12	MDM4	Gain
MAYO_BM_13	MDM4	Gain
MAYO_BM_16	MDM4	Gain
MAYO_BM_17	MDM4	Copy Neutral
MAYO_BM_19	MDM4	Gain
MAYO_BM_2	MDM4	Gain
MAYO_BM_20	MDM4	Gain
MAYO_BM_21	MDM4	Gain
MAYO_BM_22	MDM4	Gain
MAYO_BM_23	MDM4	Gain
MAYO_BM_3	MDM4	Gain
MAYO_BM_5	MDM4	Loss
MAYO_BM_6	MDM4	Gain
MAYO_BM_7	MDM4	Gain
MAYO_BM_8	MDM4	Copy Neutral
MAYO_BM_9	MDM4	Gain
PB0043-MT	MDM4	Gain
PB0049-MT	MDM4	Gain
PB0076-MT	MDM4	Gain
PB0116-MT	MDM4	Loss
PB0135-MT	MDM4	Amp
PB0148-MT	MDM4	Gain
PB0149-MT	MDM4	Loss
PB0150-MT	MDM4	Gain
PB0155-MT	MDM4	Amp
PB0175-MT	MDM4	Gain
PB0176-MT	MDM4	Gain
PB0222-MT	MDM4	Gain
PB0244-MT	MDM4	Gain
PB0274-MT	MDM4	Gain
PB0284-MT	MDM4	Gain
PB0296-MT	MDM4	Amp
PB0302-MT	MDM4	Gain
PB0314-MT	MDM4	Gain
PB0361-MT	MDM4	Amp
PB0364-MT	MDM4	Gain
PB0418-MT	MDM4	Gain
MAYO_BM_10	MDM2	Deletion
MAYO_BM_11	MDM2	Loss
MAYO_BM_12	MDM2	Loss
MAYO_BM_13	MDM2	Loss
MAYO_BM_16	MDM2	Loss
MAYO_BM_17	MDM2	Copy Neutral
MAYO_BM_19	MDM2	Copy Neutral
MAYO_BM_2	MDM2	Copy Neutral
MAYO_BM_20	MDM2	Gain
MAYO_BM_21	MDM2	Loss
MAYO_BM_22	MDM2	Loss
MAYO_BM_23	MDM2	Loss
MAYO_BM_3	MDM2	Amp
MAYO_BM_5	MDM2	Amp
MAYO_BM_6	MDM2	Loss
MAYO_BM_7	MDM2	Gain
MAYO_BM_8	MDM2	Gain
MAYO_BM_9	MDM2	Copy Neutral
PB0043-MT	MDM2	Loss
PB0049-MT	MDM2	Copy Neutral
PB0076-MT	MDM2	Loss
PB0116-MT	MDM2	Loss
PB0135-MT	MDM2	Loss
PB0148-MT	MDM2	Copy Neutral
PB0149-MT	MDM2	Copy Neutral
PB0150-MT	MDM2	Gain
PB0155-MT	MDM2	Loss
PB0175-MT	MDM2	Gain
PB0176-MT	MDM2	Loss
PB0222-MT	MDM2	Loss
PB0244-MT	MDM2	Copy Neutral
PB0274-MT	MDM2	Loss
PB0284-MT	MDM2	Loss
PB0296-MT	MDM2	Loss
PB0302-MT	MDM2	Loss
PB0314-MT	MDM2	Loss
PB0361-MT	MDM2	Amp
PB0364-MT	MDM2	Copy Neutral
PB0418-MT	MDM2	Loss
MAYO_BM_10	FGFR1	Gain
MAYO_BM_11	FGFR1	Loss
MAYO_BM_12	FGFR1	Copy Neutral
MAYO_BM_13	FGFR1	Amp
MAYO_BM_16	FGFR1	Gain
MAYO_BM_17	FGFR1	Gain
MAYO_BM_19	FGFR1	Amp
MAYO_BM_2	FGFR1	Loss
MAYO_BM_20	FGFR1	Gain
MAYO_BM_21	FGFR1	Gain
MAYO_BM_22	FGFR1	Loss
MAYO_BM_23	FGFR1	Loss
MAYO_BM_3	FGFR1	Amp
MAYO_BM_5	FGFR1	Amp
MAYO_BM_6	FGFR1	Loss
MAYO_BM_7	FGFR1	Amp
MAYO_BM_8	FGFR1	Loss
MAYO_BM_9	FGFR1	Loss
PB0043-MT	FGFR1	Loss
PB0049-MT	FGFR1	Amp
PB0076-MT	FGFR1	Copy Neutral
PB0116-MT	FGFR1	Loss
PB0135-MT	FGFR1	Loss
PB0148-MT	FGFR1	Gain
PB0149-MT	FGFR1	Amp
PB0150-MT	FGFR1	Gain
PB0155-MT	FGFR1	Loss
PB0175-MT	FGFR1	Loss
PB0176-MT	FGFR1	Copy Neutral
PB0222-MT	FGFR1	Loss
PB0244-MT	FGFR1	Gain
PB0274-MT	FGFR1	Loss
PB0284-MT	FGFR1	Gain
PB0296-MT	FGFR1	Copy Neutral
PB0302-MT	FGFR1	Gain
PB0314-MT	FGFR1	Loss
PB0361-MT	FGFR1	Loss
PB0364-MT	FGFR1	Loss
PB0418-MT	FGFR1	Deletion
MAYO_BM_10	CCND1	Deletion
MAYO_BM_11	CCND1	Gain
MAYO_BM_12	CCND1	Gain
MAYO_BM_13	CCND1	Gain
MAYO_BM_16	CCND1	Gain
MAYO_BM_17	CCND1	Loss
MAYO_BM_19	CCND1	Loss
MAYO_BM_2	CCND1	Loss
MAYO_BM_20	CCND1	Gain
MAYO_BM_21	CCND1	Loss
MAYO_BM_22	CCND1	Amp
MAYO_BM_23	CCND1	Copy Neutral
MAYO_BM_3	CCND1	Gain
MAYO_BM_5	CCND1	Loss
MAYO_BM_6	CCND1	Gain
MAYO_BM_7	CCND1	Gain
MAYO_BM_8	CCND1	Loss
MAYO_BM_9	CCND1	Loss
PB0043-MT	CCND1	Loss
PB0049-MT	CCND1	Loss
PB0076-MT	CCND1	Gain
PB0116-MT	CCND1	Gain
PB0135-MT	CCND1	Loss
PB0148-MT	CCND1	Amp
PB0149-MT	CCND1	Amp
PB0150-MT	CCND1	Loss
PB0155-MT	CCND1	Deletion
PB0175-MT	CCND1	Gain
PB0176-MT	CCND1	Gain
PB0222-MT	CCND1	Copy Neutral
PB0244-MT	CCND1	Copy Neutral
PB0274-MT	CCND1	Gain
PB0284-MT	CCND1	Gain
PB0296-MT	CCND1	Gain
PB0302-MT	CCND1	Gain
PB0314-MT	CCND1	Gain
PB0361-MT	CCND1	Gain
PB0364-MT	CCND1	Copy Neutral
PB0418-MT	CCND1	Loss
MAYO_BM_10	CDK6	Gain
MAYO_BM_11	CDK6	Gain
MAYO_BM_12	CDK6	Gain
MAYO_BM_13	CDK6	Gain
MAYO_BM_16	CDK6	Gain
MAYO_BM_17	CDK6	Gain
MAYO_BM_19	CDK6	Gain
MAYO_BM_2	CDK6	Loss
MAYO_BM_20	CDK6	Gain
MAYO_BM_21	CDK6	Loss
MAYO_BM_22	CDK6	Deletion
MAYO_BM_23	CDK6	Gain
MAYO_BM_3	CDK6	Copy Neutral
MAYO_BM_5	CDK6	Loss
MAYO_BM_6	CDK6	Gain
MAYO_BM_7	CDK6	Copy Neutral
MAYO_BM_8	CDK6	Gain
MAYO_BM_9	CDK6	Gain
PB0043-MT	CDK6	Copy Neutral
PB0049-MT	CDK6	Amp
PB0076-MT	CDK6	Copy Neutral
PB0116-MT	CDK6	Loss
PB0135-MT	CDK6	Gain
PB0148-MT	CDK6	Gain
PB0149-MT	CDK6	Copy Neutral
PB0150-MT	CDK6	Gain
PB0155-MT	CDK6	Loss
PB0175-MT	CDK6	Copy Neutral
PB0176-MT	CDK6	Gain
PB0222-MT	CDK6	Copy Neutral
PB0244-MT	CDK6	Gain
PB0274-MT	CDK6	Loss
PB0284-MT	CDK6	Loss
PB0296-MT	CDK6	Gain
PB0302-MT	CDK6	Gain
PB0314-MT	CDK6	Gain
PB0361-MT	CDK6	Gain
PB0364-MT	CDK6	Loss
PB0418-MT	CDK6	Deletion
MAYO_BM_10	CCND3	Copy Neutral
MAYO_BM_11	CCND3	Loss
MAYO_BM_12	CCND3	Gain
MAYO_BM_13	CCND3	Gain
MAYO_BM_16	CCND3	Gain
MAYO_BM_17	CCND3	Copy Neutral
MAYO_BM_19	CCND3	Copy Neutral
MAYO_BM_2	CCND3	Loss
MAYO_BM_20	CCND3	Loss
MAYO_BM_21	CCND3	Loss
MAYO_BM_22	CCND3	Copy Neutral
MAYO_BM_23	CCND3	Gain
MAYO_BM_3	CCND3	Gain
MAYO_BM_5	CCND3	Loss
MAYO_BM_6	CCND3	Loss
MAYO_BM_7	CCND3	Copy Neutral
MAYO_BM_8	CCND3	Copy Neutral
MAYO_BM_9	CCND3	Loss
PB0043-MT	CCND3	Gain
PB0049-MT	CCND3	Loss
PB0076-MT	CCND3	Gain
PB0116-MT	CCND3	Loss
PB0135-MT	CCND3	Loss
PB0148-MT	CCND3	Amp
PB0149-MT	CCND3	Loss
PB0150-MT	CCND3	Copy Neutral
PB0155-MT	CCND3	Deletion
PB0175-MT	CCND3	Gain
PB0176-MT	CCND3	Amp
PB0222-MT	CCND3	Gain
PB0244-MT	CCND3	Loss
PB0274-MT	CCND3	Copy Neutral
PB0284-MT	CCND3	Loss
PB0296-MT	CCND3	Gain
PB0302-MT	CCND3	Gain
PB0314-MT	CCND3	Copy Neutral
PB0361-MT	CCND3	Gain
PB0364-MT	CCND3	Copy Neutral
PB0418-MT	CCND3	Deletion
MAYO_BM_10	RAF1	Loss
MAYO_BM_11	RAF1	Gain
MAYO_BM_12	RAF1	Copy Neutral
MAYO_BM_13	RAF1	Loss
MAYO_BM_16	RAF1	Gain
MAYO_BM_17	RAF1	Loss
MAYO_BM_19	RAF1	Gain
MAYO_BM_2	RAF1	Loss
MAYO_BM_20	RAF1	Loss
MAYO_BM_21	RAF1	Loss
MAYO_BM_22	RAF1	Gain
MAYO_BM_23	RAF1	Gain
MAYO_BM_3	RAF1	Copy Neutral
MAYO_BM_5	RAF1	Loss
MAYO_BM_6	RAF1	Amp
MAYO_BM_7	RAF1	Loss
MAYO_BM_8	RAF1	Loss
MAYO_BM_9	RAF1	Loss
PB0043-MT	RAF1	Gain
PB0049-MT	RAF1	Copy Neutral
PB0076-MT	RAF1	Gain
PB0116-MT	RAF1	Gain
PB0135-MT	RAF1	Copy Neutral
PB0148-MT	RAF1	Gain
PB0149-MT	RAF1	Gain
PB0150-MT	RAF1	Gain
PB0155-MT	RAF1	Copy Neutral
PB0175-MT	RAF1	Gain
PB0176-MT	RAF1	Gain
PB0222-MT	RAF1	Gain
PB0244-MT	RAF1	Loss
PB0274-MT	RAF1	Copy Neutral
PB0284-MT	RAF1	Gain
PB0296-MT	RAF1	Loss
PB0302-MT	RAF1	Loss
PB0314-MT	RAF1	Gain
PB0361-MT	RAF1	Gain
PB0364-MT	RAF1	Copy Neutral
PB0418-MT	RAF1	Copy Neutral
MAYO_BM_10	MCL1	Gain
MAYO_BM_11	MCL1	Gain
MAYO_BM_12	MCL1	Amp
MAYO_BM_13	MCL1	Gain
MAYO_BM_16	MCL1	Gain
MAYO_BM_17	MCL1	Copy Neutral
MAYO_BM_19	MCL1	Gain
MAYO_BM_2	MCL1	Gain
MAYO_BM_20	MCL1	Gain
MAYO_BM_21	MCL1	Copy Neutral
MAYO_BM_22	MCL1	Gain
MAYO_BM_23	MCL1	Loss
MAYO_BM_3	MCL1	Gain
MAYO_BM_5	MCL1	Copy Neutral
MAYO_BM_6	MCL1	Copy Neutral
MAYO_BM_7	MCL1	Gain
MAYO_BM_8	MCL1	Gain
MAYO_BM_9	MCL1	Amp
PB0043-MT	MCL1	Copy Neutral
PB0049-MT	MCL1	Gain
PB0076-MT	MCL1	Gain
PB0116-MT	MCL1	Loss
PB0135-MT	MCL1	Gain
PB0148-MT	MCL1	Gain
PB0149-MT	MCL1	Loss
PB0150-MT	MCL1	Gain
PB0155-MT	MCL1	Deletion
PB0175-MT	MCL1	Gain
PB0176-MT	MCL1	Gain
PB0222-MT	MCL1	Gain
PB0244-MT	MCL1	Gain
PB0274-MT	MCL1	Gain
PB0284-MT	MCL1	Gain
PB0296-MT	MCL1	Copy Neutral
PB0302-MT	MCL1	Gain
PB0314-MT	MCL1	Gain
PB0361-MT	MCL1	Amp
PB0364-MT	MCL1	Copy Neutral
PB0418-MT	MCL1	Gain
MAYO_BM_10	BRCA2	Deletion
MAYO_BM_11	BRCA2	Gain
MAYO_BM_12	BRCA2	Gain
MAYO_BM_13	BRCA2	Gain
MAYO_BM_16	BRCA2	Gain
MAYO_BM_17	BRCA2	Loss
MAYO_BM_19	BRCA2	Loss
MAYO_BM_2	BRCA2	Gain
MAYO_BM_20	BRCA2	Loss
MAYO_BM_21	BRCA2	Gain
MAYO_BM_22	BRCA2	Loss
MAYO_BM_23	BRCA2	Deletion
MAYO_BM_3	BRCA2	Gain
MAYO_BM_5	BRCA2	Gain
MAYO_BM_6	BRCA2	Loss
MAYO_BM_7	BRCA2	Loss
MAYO_BM_8	BRCA2	Deletion
MAYO_BM_9	BRCA2	Gain
PB0043-MT	BRCA2	Loss
PB0049-MT	BRCA2	Gain
PB0076-MT	BRCA2	Gain
PB0116-MT	BRCA2	Gain
PB0135-MT	BRCA2	Loss
PB0148-MT	BRCA2	Loss
PB0149-MT	BRCA2	Copy Neutral
PB0150-MT	BRCA2	Gain
PB0155-MT	BRCA2	Loss
PB0175-MT	BRCA2	Loss
PB0176-MT	BRCA2	Loss
PB0222-MT	BRCA2	Loss
PB0244-MT	BRCA2	Loss
PB0274-MT	BRCA2	Gain
PB0284-MT	BRCA2	Gain
PB0296-MT	BRCA2	Deletion
PB0302-MT	BRCA2	Loss
PB0314-MT	BRCA2	Gain
PB0361-MT	BRCA2	Gain
PB0364-MT	BRCA2	Loss
PB0418-MT	BRCA2	Gain
MAYO_BM_10	KIT	Loss
MAYO_BM_11	KIT	Loss
MAYO_BM_12	KIT	Amp
MAYO_BM_13	KIT	Gain
MAYO_BM_16	KIT	Loss
MAYO_BM_17	KIT	Loss
MAYO_BM_19	KIT	Loss
MAYO_BM_2	KIT	Gain
MAYO_BM_20	KIT	Gain
MAYO_BM_21	KIT	Gain
MAYO_BM_22	KIT	Gain
MAYO_BM_23	KIT	Gain
MAYO_BM_3	KIT	Loss
MAYO_BM_5	KIT	Gain
MAYO_BM_6	KIT	Gain
MAYO_BM_7	KIT	Copy Neutral
MAYO_BM_8	KIT	Loss
MAYO_BM_9	KIT	Gain
PB0043-MT	KIT	Gain
PB0049-MT	KIT	Loss
PB0076-MT	KIT	Copy Neutral
PB0116-MT	KIT	Deletion
PB0135-MT	KIT	Gain
PB0148-MT	KIT	Gain
PB0149-MT	KIT	Gain
PB0150-MT	KIT	Deletion
PB0155-MT	KIT	Gain
PB0175-MT	KIT	Amp
PB0176-MT	KIT	Loss
PB0222-MT	KIT	Copy Neutral
PB0244-MT	KIT	Loss
PB0274-MT	KIT	Copy Neutral
PB0284-MT	KIT	Gain
PB0296-MT	KIT	Copy Neutral
PB0302-MT	KIT	Gain
PB0314-MT	KIT	Gain
PB0361-MT	KIT	Copy Neutral
PB0364-MT	KIT	Copy Neutral
PB0418-MT	KIT	Amp
MAYO_BM_10	PTEN	Deletion
MAYO_BM_11	PTEN	Loss
MAYO_BM_12	PTEN	Deletion
MAYO_BM_13	PTEN	Loss
MAYO_BM_16	PTEN	Gain
MAYO_BM_17	PTEN	Copy Neutral
MAYO_BM_19	PTEN	Loss
MAYO_BM_2	PTEN	Copy Neutral
MAYO_BM_20	PTEN	Gain
MAYO_BM_21	PTEN	Loss
MAYO_BM_22	PTEN	Loss
MAYO_BM_23	PTEN	Loss
MAYO_BM_3	PTEN	Gain
MAYO_BM_5	PTEN	Loss
MAYO_BM_6	PTEN	Loss
MAYO_BM_7	PTEN	Loss
MAYO_BM_8	PTEN	Loss
MAYO_BM_9	PTEN	Loss
PB0043-MT	PTEN	Loss
PB0049-MT	PTEN	Copy Neutral
PB0076-MT	PTEN	Loss
PB0116-MT	PTEN	Loss
PB0135-MT	PTEN	Gain
PB0148-MT	PTEN	Loss
PB0149-MT	PTEN	Loss
PB0150-MT	PTEN	Loss
PB0155-MT	PTEN	Deletion
PB0175-MT	PTEN	Copy Neutral
PB0176-MT	PTEN	Deletion
PB0222-MT	PTEN	Copy Neutral
PB0244-MT	PTEN	Loss
PB0274-MT	PTEN	Amp
PB0284-MT	PTEN	Loss
PB0296-MT	PTEN	Loss
PB0302-MT	PTEN	Gain
PB0314-MT	PTEN	Loss
PB0361-MT	PTEN	Loss
PB0364-MT	PTEN	Loss
PB0418-MT	PTEN	Deletion
MAYO_BM_10	EZH2	Gain
MAYO_BM_11	EZH2	Gain
MAYO_BM_12	EZH2	Loss
MAYO_BM_13	EZH2	Gain
MAYO_BM_16	EZH2	Gain
MAYO_BM_17	EZH2	Gain
MAYO_BM_19	EZH2	Gain
MAYO_BM_2	EZH2	Copy Neutral
MAYO_BM_20	EZH2	Gain
MAYO_BM_21	EZH2	Copy Neutral
MAYO_BM_22	EZH2	Loss
MAYO_BM_23	EZH2	Loss
MAYO_BM_3	EZH2	Gain
MAYO_BM_5	EZH2	Loss
MAYO_BM_6	EZH2	Gain
MAYO_BM_7	EZH2	Loss
MAYO_BM_8	EZH2	Gain
MAYO_BM_9	EZH2	Gain
PB0043-MT	EZH2	Gain
PB0049-MT	EZH2	Loss
PB0076-MT	EZH2	Copy Neutral
PB0116-MT	EZH2	Loss
PB0135-MT	EZH2	Loss
PB0148-MT	EZH2	Loss
PB0149-MT	EZH2	Gain
PB0150-MT	EZH2	Loss
PB0155-MT	EZH2	Copy Neutral
PB0175-MT	EZH2	Loss
PB0176-MT	EZH2	Gain
PB0222-MT	EZH2	Loss
PB0244-MT	EZH2	Gain
PB0274-MT	EZH2	Loss
PB0284-MT	EZH2	Gain
PB0296-MT	EZH2	Gain
PB0302-MT	EZH2	Gain
PB0314-MT	EZH2	Gain
PB0361-MT	EZH2	Gain
PB0364-MT	EZH2	Copy Neutral
PB0418-MT	EZH2	Amp
MAYO_BM_10	NF1	Gain
MAYO_BM_11	NF1	Copy Neutral
MAYO_BM_12	NF1	Amp
MAYO_BM_13	NF1	Loss
MAYO_BM_16	NF1	Loss
MAYO_BM_17	NF1	Deletion
MAYO_BM_19	NF1	Deletion
MAYO_BM_2	NF1	Deletion
MAYO_BM_20	NF1	Gain
MAYO_BM_21	NF1	Loss
MAYO_BM_22	NF1	Amp
MAYO_BM_23	NF1	Loss
MAYO_BM_3	NF1	Loss
MAYO_BM_5	NF1	Deletion
MAYO_BM_6	NF1	Deletion
MAYO_BM_7	NF1	Amp
MAYO_BM_8	NF1	Loss
MAYO_BM_9	NF1	Loss
PB0043-MT	NF1	Loss
PB0049-MT	NF1	Gain
PB0076-MT	NF1	Gain
PB0116-MT	NF1	Deletion
PB0135-MT	NF1	Copy Neutral
PB0148-MT	NF1	Copy Neutral
PB0149-MT	NF1	Loss
PB0150-MT	NF1	Gain
PB0155-MT	NF1	Loss
PB0175-MT	NF1	Gain
PB0176-MT	NF1	Copy Neutral
PB0222-MT	NF1	Copy Neutral
PB0244-MT	NF1	Deletion
PB0274-MT	NF1	Loss
PB0284-MT	NF1	Gain
PB0296-MT	NF1	Loss
PB0302-MT	NF1	Loss
PB0314-MT	NF1	Gain
PB0361-MT	NF1	Loss
PB0364-MT	NF1	Loss
PB0418-MT	NF1	Deletion
MAYO_BM_10	EGFR	Copy Neutral
MAYO_BM_11	EGFR	Gain
MAYO_BM_12	EGFR	Loss
MAYO_BM_13	EGFR	Gain
MAYO_BM_16	EGFR	Gain
MAYO_BM_17	EGFR	Gain
MAYO_BM_19	EGFR	Gain
MAYO_BM_2	EGFR	Gain
MAYO_BM_20	EGFR	Copy Neutral
MAYO_BM_21	EGFR	Gain
MAYO_BM_22	EGFR	Gain
MAYO_BM_23	EGFR	Gain
MAYO_BM_3	EGFR	Copy Neutral
MAYO_BM_5	EGFR	Amp
MAYO_BM_6	EGFR	Amp
MAYO_BM_7	EGFR	Copy Neutral
MAYO_BM_8	EGFR	Gain
MAYO_BM_9	EGFR	Gain
PB0043-MT	EGFR	Loss
PB0049-MT	EGFR	Gain
PB0076-MT	EGFR	Gain
PB0116-MT	EGFR	Loss
PB0135-MT	EGFR	Gain
PB0148-MT	EGFR	Copy Neutral
PB0149-MT	EGFR	Loss
PB0150-MT	EGFR	Loss
PB0155-MT	EGFR	Amp
PB0175-MT	EGFR	Gain
PB0176-MT	EGFR	Loss
PB0222-MT	EGFR	Gain
PB0244-MT	EGFR	Gain
PB0274-MT	EGFR	Loss
PB0284-MT	EGFR	Copy Neutral
PB0296-MT	EGFR	Gain
PB0302-MT	EGFR	Loss
PB0314-MT	EGFR	Amp
PB0361-MT	EGFR	Gain
PB0364-MT	EGFR	Copy Neutral
PB0418-MT	EGFR	Gain
MAYO_BM_10	CTNNB1	Loss
MAYO_BM_11	CTNNB1	Copy Neutral
MAYO_BM_12	CTNNB1	Loss
MAYO_BM_13	CTNNB1	Loss
MAYO_BM_16	CTNNB1	Copy Neutral
MAYO_BM_17	CTNNB1	Loss
MAYO_BM_19	CTNNB1	Deletion
MAYO_BM_2	CTNNB1	Copy Neutral
MAYO_BM_20	CTNNB1	Gain
MAYO_BM_21	CTNNB1	Loss
MAYO_BM_22	CTNNB1	Loss
MAYO_BM_23	CTNNB1	Loss
MAYO_BM_3	CTNNB1	Gain
MAYO_BM_5	CTNNB1	Gain
MAYO_BM_6	CTNNB1	Amp
MAYO_BM_7	CTNNB1	Loss
MAYO_BM_8	CTNNB1	Gain
MAYO_BM_9	CTNNB1	Gain
PB0043-MT	CTNNB1	Amp
PB0049-MT	CTNNB1	Gain
PB0076-MT	CTNNB1	Loss
PB0116-MT	CTNNB1	Gain
PB0135-MT	CTNNB1	Deletion
PB0148-MT	CTNNB1	Gain
PB0149-MT	CTNNB1	Copy Neutral
PB0150-MT	CTNNB1	Loss
PB0155-MT	CTNNB1	Loss
PB0175-MT	CTNNB1	Gain
PB0176-MT	CTNNB1	Loss
PB0222-MT	CTNNB1	Copy Neutral
PB0244-MT	CTNNB1	Loss
PB0274-MT	CTNNB1	Copy Neutral
PB0284-MT	CTNNB1	Loss
PB0296-MT	CTNNB1	Loss
PB0302-MT	CTNNB1	Copy Neutral
PB0314-MT	CTNNB1	Gain
PB0361-MT	CTNNB1	Amp
PB0364-MT	CTNNB1	Loss
PB0418-MT	CTNNB1	Copy Neutral
MAYO_BM_10	RB1	Deletion
MAYO_BM_11	RB1	Loss
MAYO_BM_12	RB1	Gain
MAYO_BM_13	RB1	Gain
MAYO_BM_16	RB1	Copy Neutral
MAYO_BM_17	RB1	Loss
MAYO_BM_19	RB1	Loss
MAYO_BM_2	RB1	Loss
MAYO_BM_20	RB1	Loss
MAYO_BM_21	RB1	Copy Neutral
MAYO_BM_22	RB1	Loss
MAYO_BM_23	RB1	Gain
MAYO_BM_3	RB1	Gain
MAYO_BM_5	RB1	Copy Neutral
MAYO_BM_6	RB1	Gain
MAYO_BM_7	RB1	Loss
MAYO_BM_8	RB1	Copy Neutral
MAYO_BM_9	RB1	Copy Neutral
PB0043-MT	RB1	Loss
PB0049-MT	RB1	Loss
PB0076-MT	RB1	Gain
PB0116-MT	RB1	Copy Neutral
PB0135-MT	RB1	Loss
PB0148-MT	RB1	Loss
PB0149-MT	RB1	Copy Neutral
PB0150-MT	RB1	Gain
PB0155-MT	RB1	Deletion
PB0175-MT	RB1	Loss
PB0176-MT	RB1	Loss
PB0222-MT	RB1	Copy Neutral
PB0244-MT	RB1	Loss
PB0274-MT	RB1	Copy Neutral
PB0284-MT	RB1	Loss
PB0296-MT	RB1	Loss
PB0302-MT	RB1	Loss
PB0314-MT	RB1	Gain
PB0361-MT	RB1	Gain
PB0364-MT	RB1	Loss
PB0418-MT	RB1	Deletion
MAYO_BM_10	CCNE1	Gain
MAYO_BM_11	CCNE1	Gain
MAYO_BM_12	CCNE1	Loss
MAYO_BM_13	CCNE1	Gain
MAYO_BM_16	CCNE1	Gain
MAYO_BM_17	CCNE1	Loss
MAYO_BM_19	CCNE1	Gain
MAYO_BM_2	CCNE1	Copy Neutral
MAYO_BM_20	CCNE1	Copy Neutral
MAYO_BM_21	CCNE1	Copy Neutral
MAYO_BM_22	CCNE1	Loss
MAYO_BM_23	CCNE1	Gain
MAYO_BM_3	CCNE1	Loss
MAYO_BM_5	CCNE1	Gain
MAYO_BM_6	CCNE1	Gain
MAYO_BM_7	CCNE1	Copy Neutral
MAYO_BM_8	CCNE1	Loss
MAYO_BM_9	CCNE1	Loss
PB0043-MT	CCNE1	Gain
PB0049-MT	CCNE1	Copy Neutral
PB0076-MT	CCNE1	Gain
PB0116-MT	CCNE1	Gain
PB0135-MT	CCNE1	Loss
PB0148-MT	CCNE1	Loss
PB0149-MT	CCNE1	Gain
PB0150-MT	CCNE1	Gain
PB0155-MT	CCNE1	Loss
PB0175-MT	CCNE1	Loss
PB0176-MT	CCNE1	Gain
PB0222-MT	CCNE1	Gain
PB0244-MT	CCNE1	Gain
PB0274-MT	CCNE1	Gain
PB0284-MT	CCNE1	Loss
PB0296-MT	CCNE1	Gain
PB0302-MT	CCNE1	Loss
PB0314-MT	CCNE1	Gain
PB0361-MT	CCNE1	Deletion
PB0364-MT	CCNE1	Gain
PB0418-MT	CCNE1	Gain
MAYO_BM_10	CDKN2A	Gain
MAYO_BM_11	CDKN2A	Gain
MAYO_BM_12	CDKN2A	Deletion
MAYO_BM_13	CDKN2A	Gain
MAYO_BM_16	CDKN2A	Gain
MAYO_BM_17	CDKN2A	Gain
MAYO_BM_19	CDKN2A	Loss
MAYO_BM_2	CDKN2A	Gain
MAYO_BM_20	CDKN2A	Loss
MAYO_BM_21	CDKN2A	Loss
MAYO_BM_22	CDKN2A	Loss
MAYO_BM_23	CDKN2A	Loss
MAYO_BM_3	CDKN2A	Loss
MAYO_BM_5	CDKN2A	Loss
MAYO_BM_6	CDKN2A	Deletion
MAYO_BM_7	CDKN2A	Deletion
MAYO_BM_8	CDKN2A	Loss
MAYO_BM_9	CDKN2A	Copy Neutral
PB0043-MT	CDKN2A	Amp
PB0049-MT	CDKN2A	Loss
PB0076-MT	CDKN2A	Loss
PB0116-MT	CDKN2A	Gain
PB0135-MT	CDKN2A	Copy Neutral
PB0148-MT	CDKN2A	Loss
PB0149-MT	CDKN2A	Gain
PB0150-MT	CDKN2A	Gain
PB0155-MT	CDKN2A	Deletion
PB0175-MT	CDKN2A	Loss
PB0176-MT	CDKN2A	Amp
PB0222-MT	CDKN2A	Gain
PB0244-MT	CDKN2A	Loss
PB0274-MT	CDKN2A	Gain
PB0284-MT	CDKN2A	Copy Neutral
PB0296-MT	CDKN2A	Loss
PB0302-MT	CDKN2A	Loss
PB0314-MT	CDKN2A	Loss
PB0361-MT	CDKN2A	Deletion
PB0364-MT	CDKN2A	Gain
PB0418-MT	CDKN2A	Deletion
MAYO_BM_10	TSC2	Deletion
MAYO_BM_11	TSC2	Loss
MAYO_BM_12	TSC2	Gain
MAYO_BM_13	TSC2	Gain
MAYO_BM_16	TSC2	Loss
MAYO_BM_17	TSC2	Loss
MAYO_BM_19	TSC2	Loss
MAYO_BM_2	TSC2	Loss
MAYO_BM_20	TSC2	Gain
MAYO_BM_21	TSC2	Gain
MAYO_BM_22	TSC2	Loss
MAYO_BM_23	TSC2	Loss
MAYO_BM_3	TSC2	Copy Neutral
MAYO_BM_5	TSC2	Gain
MAYO_BM_6	TSC2	Deletion
MAYO_BM_7	TSC2	Gain
MAYO_BM_8	TSC2	Loss
MAYO_BM_9	TSC2	Loss
PB0043-MT	TSC2	Loss
PB0049-MT	TSC2	Copy Neutral
PB0076-MT	TSC2	Gain
PB0116-MT	TSC2	Gain
PB0135-MT	TSC2	Loss
PB0148-MT	TSC2	Gain
PB0149-MT	TSC2	Gain
PB0150-MT	TSC2	Amp
PB0155-MT	TSC2	Loss
PB0175-MT	TSC2	Gain
PB0176-MT	TSC2	Copy Neutral
PB0222-MT	TSC2	Copy Neutral
PB0244-MT	TSC2	Loss
PB0274-MT	TSC2	Copy Neutral
PB0284-MT	TSC2	Loss
PB0296-MT	TSC2	Gain
PB0302-MT	TSC2	Loss
PB0314-MT	TSC2	Copy Neutral
PB0361-MT	TSC2	Loss
PB0364-MT	TSC2	Loss
PB0418-MT	TSC2	Gain
MAYO_BM_10	APC	Loss
MAYO_BM_11	APC	Copy Neutral
MAYO_BM_12	APC	Loss
MAYO_BM_13	APC	Loss
MAYO_BM_16	APC	Gain
MAYO_BM_17	APC	Loss
MAYO_BM_19	APC	Loss
MAYO_BM_2	APC	Gain
MAYO_BM_20	APC	Loss
MAYO_BM_21	APC	Copy Neutral
MAYO_BM_22	APC	Loss
MAYO_BM_23	APC	Deletion
MAYO_BM_3	APC	Gain
MAYO_BM_5	APC	Gain
MAYO_BM_6	APC	Deletion
MAYO_BM_7	APC	Loss
MAYO_BM_8	APC	Loss
MAYO_BM_9	APC	Loss
PB0043-MT	APC	Gain
PB0049-MT	APC	Gain
PB0076-MT	APC	Gain
PB0116-MT	APC	Gain
PB0135-MT	APC	Gain
PB0148-MT	APC	Loss
PB0149-MT	APC	Loss
PB0150-MT	APC	Loss
PB0155-MT	APC	Loss
PB0175-MT	APC	Loss
PB0176-MT	APC	Loss
PB0222-MT	APC	Loss
PB0244-MT	APC	Loss
PB0274-MT	APC	Loss
PB0284-MT	APC	Deletion
PB0296-MT	APC	Loss
PB0302-MT	APC	Loss
PB0314-MT	APC	Loss
PB0361-MT	APC	Loss
PB0364-MT	APC	Gain
PB0418-MT	APC	Loss
MAYO_BM_10	CCND2	Gain
MAYO_BM_11	CCND2	Loss
MAYO_BM_12	CCND2	Gain
MAYO_BM_13	CCND2	Loss
MAYO_BM_16	CCND2	Loss
MAYO_BM_17	CCND2	Copy Neutral
MAYO_BM_19	CCND2	Loss
MAYO_BM_2	CCND2	Loss
MAYO_BM_20	CCND2	Gain
MAYO_BM_21	CCND2	Loss
MAYO_BM_22	CCND2	Loss
MAYO_BM_23	CCND2	Gain
MAYO_BM_3	CCND2	Copy Neutral
MAYO_BM_5	CCND2	Loss
MAYO_BM_6	CCND2	Gain
MAYO_BM_7	CCND2	Gain
MAYO_BM_8	CCND2	Loss
MAYO_BM_9	CCND2	Loss
PB0043-MT	CCND2	Loss
PB0049-MT	CCND2	Gain
PB0076-MT	CCND2	Gain
PB0116-MT	CCND2	Loss
PB0135-MT	CCND2	Copy Neutral
PB0148-MT	CCND2	Gain
PB0149-MT	CCND2	Copy Neutral
PB0150-MT	CCND2	Gain
PB0155-MT	CCND2	Loss
PB0175-MT	CCND2	Deletion
PB0176-MT	CCND2	Loss
PB0222-MT	CCND2	Copy Neutral
PB0244-MT	CCND2	Gain
PB0274-MT	CCND2	Copy Neutral
PB0284-MT	CCND2	Gain
PB0296-MT	CCND2	Loss
PB0302-MT	CCND2	Copy Neutral
PB0314-MT	CCND2	Loss
PB0361-MT	CCND2	Gain
PB0364-MT	CCND2	Loss
PB0418-MT	CCND2	Gain
MAYO_BM_10	ASXL1	Deletion
MAYO_BM_11	ASXL1	Gain
MAYO_BM_12	ASXL1	Gain
MAYO_BM_13	ASXL1	Gain
MAYO_BM_16	ASXL1	Gain
MAYO_BM_17	ASXL1	Loss
MAYO_BM_19	ASXL1	Copy Neutral
MAYO_BM_2	ASXL1	Loss
MAYO_BM_20	ASXL1	Gain
MAYO_BM_21	ASXL1	Gain
MAYO_BM_22	ASXL1	Copy Neutral
MAYO_BM_23	ASXL1	Gain
MAYO_BM_3	ASXL1	Copy Neutral
MAYO_BM_5	ASXL1	Gain
MAYO_BM_6	ASXL1	Gain
MAYO_BM_7	ASXL1	Gain
MAYO_BM_8	ASXL1	Loss
MAYO_BM_9	ASXL1	Gain
PB0043-MT	ASXL1	Gain
PB0049-MT	ASXL1	Copy Neutral
PB0076-MT	ASXL1	Gain
PB0116-MT	ASXL1	Loss
PB0135-MT	ASXL1	Loss
PB0148-MT	ASXL1	Gain
PB0149-MT	ASXL1	Amp
PB0150-MT	ASXL1	Amp
PB0155-MT	ASXL1	Loss
PB0175-MT	ASXL1	Gain
PB0176-MT	ASXL1	Gain
PB0222-MT	ASXL1	Copy Neutral
PB0244-MT	ASXL1	Gain
PB0274-MT	ASXL1	Loss
PB0284-MT	ASXL1	Gain
PB0296-MT	ASXL1	Amp
PB0302-MT	ASXL1	Loss
PB0314-MT	ASXL1	Gain
PB0361-MT	ASXL1	Gain
PB0364-MT	ASXL1	Gain
PB0418-MT	ASXL1	Gain
MAYO_BM_10	SPOP	Copy Neutral
MAYO_BM_11	SPOP	Gain
MAYO_BM_12	SPOP	Loss
MAYO_BM_13	SPOP	Loss
MAYO_BM_16	SPOP	Gain
MAYO_BM_17	SPOP	Loss
MAYO_BM_19	SPOP	Loss
MAYO_BM_2	SPOP	Loss
MAYO_BM_20	SPOP	Gain
MAYO_BM_21	SPOP	Gain
MAYO_BM_22	SPOP	Loss
MAYO_BM_23	SPOP	Loss
MAYO_BM_3	SPOP	Amp
MAYO_BM_5	SPOP	Amp
MAYO_BM_6	SPOP	Deletion
MAYO_BM_7	SPOP	Loss
MAYO_BM_8	SPOP	Loss
MAYO_BM_9	SPOP	Amp
PB0043-MT	SPOP	Amp
PB0049-MT	SPOP	Loss
PB0076-MT	SPOP	Copy Neutral
PB0116-MT	SPOP	Gain
PB0135-MT	SPOP	Amp
PB0148-MT	SPOP	Copy Neutral
PB0149-MT	SPOP	Copy Neutral
PB0150-MT	SPOP	Gain
PB0155-MT	SPOP	Amp
PB0175-MT	SPOP	Gain
PB0176-MT	SPOP	Gain
PB0222-MT	SPOP	Gain
PB0244-MT	SPOP	Loss
PB0274-MT	SPOP	Loss
PB0284-MT	SPOP	Loss
PB0296-MT	SPOP	Loss
PB0302-MT	SPOP	Copy Neutral
PB0314-MT	SPOP	Loss
PB0361-MT	SPOP	Copy Neutral
PB0364-MT	SPOP	Amp
PB0418-MT	SPOP	Loss
MAYO_BM_10	NTRK1	Amp
MAYO_BM_11	NTRK1	Gain
MAYO_BM_12	NTRK1	Gain
MAYO_BM_13	NTRK1	Gain
MAYO_BM_16	NTRK1	Gain
MAYO_BM_17	NTRK1	Copy Neutral
MAYO_BM_19	NTRK1	Gain
MAYO_BM_2	NTRK1	Gain
MAYO_BM_20	NTRK1	Copy Neutral
MAYO_BM_21	NTRK1	Gain
MAYO_BM_22	NTRK1	Gain
MAYO_BM_23	NTRK1	Gain
MAYO_BM_3	NTRK1	Gain
MAYO_BM_5	NTRK1	Loss
MAYO_BM_6	NTRK1	Gain
MAYO_BM_7	NTRK1	Gain
MAYO_BM_8	NTRK1	Copy Neutral
MAYO_BM_9	NTRK1	Amp
PB0043-MT	NTRK1	Gain
PB0049-MT	NTRK1	Gain
PB0076-MT	NTRK1	Gain
PB0116-MT	NTRK1	Loss
PB0135-MT	NTRK1	Gain
PB0148-MT	NTRK1	Gain
PB0149-MT	NTRK1	Copy Neutral
PB0150-MT	NTRK1	Loss
PB0155-MT	NTRK1	Amp
PB0175-MT	NTRK1	Gain
PB0176-MT	NTRK1	Gain
PB0222-MT	NTRK1	Gain
PB0244-MT	NTRK1	Gain
PB0274-MT	NTRK1	Gain
PB0284-MT	NTRK1	Gain
PB0296-MT	NTRK1	Gain
PB0302-MT	NTRK1	Gain
PB0314-MT	NTRK1	Gain
PB0361-MT	NTRK1	Gain
PB0364-MT	NTRK1	Copy Neutral
PB0418-MT	NTRK1	Gain
MAYO_BM_10	AKT3	Gain
MAYO_BM_11	AKT3	Gain
MAYO_BM_12	AKT3	Gain
MAYO_BM_13	AKT3	Gain
MAYO_BM_16	AKT3	Gain
MAYO_BM_17	AKT3	Copy Neutral
MAYO_BM_19	AKT3	Gain
MAYO_BM_2	AKT3	Gain
MAYO_BM_20	AKT3	Gain
MAYO_BM_21	AKT3	Gain
MAYO_BM_22	AKT3	Loss
MAYO_BM_23	AKT3	Gain
MAYO_BM_3	AKT3	Gain
MAYO_BM_5	AKT3	Amp
MAYO_BM_6	AKT3	Gain
MAYO_BM_7	AKT3	Gain
MAYO_BM_8	AKT3	Gain
MAYO_BM_9	AKT3	Gain
PB0043-MT	AKT3	Loss
PB0049-MT	AKT3	Gain
PB0076-MT	AKT3	Gain
PB0116-MT	AKT3	Copy Neutral
PB0135-MT	AKT3	Copy Neutral
PB0148-MT	AKT3	Gain
PB0149-MT	AKT3	Loss
PB0150-MT	AKT3	Copy Neutral
PB0155-MT	AKT3	Amp
PB0175-MT	AKT3	Amp
PB0176-MT	AKT3	Gain
PB0222-MT	AKT3	Gain
PB0244-MT	AKT3	Gain
PB0274-MT	AKT3	Gain
PB0284-MT	AKT3	Gain
PB0296-MT	AKT3	Deletion
PB0302-MT	AKT3	Amp
PB0314-MT	AKT3	Gain
PB0361-MT	AKT3	Deletion
PB0364-MT	AKT3	Copy Neutral
PB0418-MT	AKT3	Loss
MAYO_BM_10	FGF4	Deletion
MAYO_BM_11	FGF4	Gain
MAYO_BM_12	FGF4	Gain
MAYO_BM_13	FGF4	Gain
MAYO_BM_16	FGF4	Gain
MAYO_BM_17	FGF4	Loss
MAYO_BM_19	FGF4	Loss
MAYO_BM_2	FGF4	Loss
MAYO_BM_20	FGF4	Gain
MAYO_BM_21	FGF4	Loss
MAYO_BM_22	FGF4	Amp
MAYO_BM_23	FGF4	Copy Neutral
MAYO_BM_3	FGF4	Gain
MAYO_BM_5	FGF4	Loss
MAYO_BM_6	FGF4	Gain
MAYO_BM_7	FGF4	Gain
MAYO_BM_8	FGF4	Loss
MAYO_BM_9	FGF4	Loss
PB0043-MT	FGF4	Loss
PB0049-MT	FGF4	Loss
PB0076-MT	FGF4	Gain
PB0116-MT	FGF4	Gain
PB0135-MT	FGF4	Loss
PB0148-MT	FGF4	Amp
PB0149-MT	FGF4	Amp
PB0150-MT	FGF4	Loss
PB0155-MT	FGF4	Deletion
PB0175-MT	FGF4	Gain
PB0176-MT	FGF4	Gain
PB0222-MT	FGF4	Copy Neutral
PB0244-MT	FGF4	Copy Neutral
PB0274-MT	FGF4	Gain
PB0284-MT	FGF4	Gain
PB0296-MT	FGF4	Gain
PB0302-MT	FGF4	Gain
PB0314-MT	FGF4	Gain
PB0361-MT	FGF4	Gain
PB0364-MT	FGF4	Copy Neutral
PB0418-MT	FGF4	Loss
MAYO_BM_10	MYC	Gain
MAYO_BM_11	MYC	Amp
MAYO_BM_12	MYC	Amp
MAYO_BM_13	MYC	Amp
MAYO_BM_16	MYC	Gain
MAYO_BM_17	MYC	Gain
MAYO_BM_19	MYC	Copy Neutral
MAYO_BM_2	MYC	Gain
MAYO_BM_20	MYC	Gain
MAYO_BM_21	MYC	Gain
MAYO_BM_22	MYC	Amp
MAYO_BM_23	MYC	Amp
MAYO_BM_3	MYC	Amp
MAYO_BM_5	MYC	Gain
MAYO_BM_6	MYC	Amp
MAYO_BM_7	MYC	Gain
MAYO_BM_8	MYC	Gain
MAYO_BM_9	MYC	Amp
PB0043-MT	MYC	Gain
PB0049-MT	MYC	Amp
PB0076-MT	MYC	Gain
PB0116-MT	MYC	Gain
PB0135-MT	MYC	Gain
PB0148-MT	MYC	Amp
PB0149-MT	MYC	Gain
PB0150-MT	MYC	Amp
PB0155-MT	MYC	Gain
PB0175-MT	MYC	Amp
PB0176-MT	MYC	Amp
PB0222-MT	MYC	Gain
PB0244-MT	MYC	Gain
PB0274-MT	MYC	Gain
PB0284-MT	MYC	Gain
PB0296-MT	MYC	Gain
PB0302-MT	MYC	Gain
PB0314-MT	MYC	Amp
PB0361-MT	MYC	Gain
PB0364-MT	MYC	Gain
PB0418-MT	MYC	Gain
MAYO_BM_10	PARP1	Amp
MAYO_BM_11	PARP1	Gain
MAYO_BM_12	PARP1	Gain
MAYO_BM_13	PARP1	Gain
MAYO_BM_16	PARP1	Gain
MAYO_BM_17	PARP1	Copy Neutral
MAYO_BM_19	PARP1	Gain
MAYO_BM_2	PARP1	Gain
MAYO_BM_20	PARP1	Gain
MAYO_BM_21	PARP1	Copy Neutral
MAYO_BM_22	PARP1	Loss
MAYO_BM_23	PARP1	Gain
MAYO_BM_3	PARP1	Gain
MAYO_BM_5	PARP1	Loss
MAYO_BM_6	PARP1	Amp
MAYO_BM_7	PARP1	Gain
MAYO_BM_8	PARP1	Gain
MAYO_BM_9	PARP1	Gain
PB0043-MT	PARP1	Copy Neutral
PB0049-MT	PARP1	Gain
PB0076-MT	PARP1	Gain
PB0116-MT	PARP1	Loss
PB0135-MT	PARP1	Loss
PB0148-MT	PARP1	Gain
PB0149-MT	PARP1	Loss
PB0150-MT	PARP1	Gain
PB0155-MT	PARP1	Amp
PB0175-MT	PARP1	Gain
PB0176-MT	PARP1	Gain
PB0222-MT	PARP1	Gain
PB0244-MT	PARP1	Gain
PB0274-MT	PARP1	Gain
PB0284-MT	PARP1	Gain
PB0296-MT	PARP1	Amp
PB0302-MT	PARP1	Amp
PB0314-MT	PARP1	Gain
PB0361-MT	PARP1	Gain
PB0364-MT	PARP1	Loss
PB0418-MT	PARP1	Copy Neutral
MAYO_BM_10	FGF3	Deletion
MAYO_BM_11	FGF3	Gain
MAYO_BM_12	FGF3	Gain
MAYO_BM_13	FGF3	Gain
MAYO_BM_16	FGF3	Gain
MAYO_BM_17	FGF3	Loss
MAYO_BM_19	FGF3	Loss
MAYO_BM_2	FGF3	Loss
MAYO_BM_20	FGF3	Gain
MAYO_BM_21	FGF3	Loss
MAYO_BM_22	FGF3	Amp
MAYO_BM_23	FGF3	Copy Neutral
MAYO_BM_3	FGF3	Gain
MAYO_BM_5	FGF3	Loss
MAYO_BM_6	FGF3	Gain
MAYO_BM_7	FGF3	Gain
MAYO_BM_8	FGF3	Loss
MAYO_BM_9	FGF3	Loss
PB0043-MT	FGF3	Loss
PB0049-MT	FGF3	Loss
PB0076-MT	FGF3	Gain
PB0116-MT	FGF3	Gain
PB0135-MT	FGF3	Loss
PB0148-MT	FGF3	Amp
PB0149-MT	FGF3	Amp
PB0150-MT	FGF3	Loss
PB0155-MT	FGF3	Deletion
PB0175-MT	FGF3	Gain
PB0176-MT	FGF3	Gain
PB0222-MT	FGF3	Copy Neutral
PB0244-MT	FGF3	Copy Neutral
PB0274-MT	FGF3	Gain
PB0284-MT	FGF3	Gain
PB0296-MT	FGF3	Gain
PB0302-MT	FGF3	Gain
PB0314-MT	FGF3	Gain
PB0361-MT	FGF3	Gain
PB0364-MT	FGF3	Copy Neutral
PB0418-MT	FGF3	Loss
MAYO_BM_10	KAT6A	Gain
MAYO_BM_11	KAT6A	Deletion
MAYO_BM_12	KAT6A	Loss
MAYO_BM_13	KAT6A	Gain
MAYO_BM_16	KAT6A	Gain
MAYO_BM_17	KAT6A	Gain
MAYO_BM_19	KAT6A	Gain
MAYO_BM_2	KAT6A	Loss
MAYO_BM_20	KAT6A	Gain
MAYO_BM_21	KAT6A	Amp
MAYO_BM_22	KAT6A	Loss
MAYO_BM_23	KAT6A	Loss
MAYO_BM_3	KAT6A	Amp
MAYO_BM_5	KAT6A	Amp
MAYO_BM_6	KAT6A	Deletion
MAYO_BM_7	KAT6A	Amp
MAYO_BM_8	KAT6A	Loss
MAYO_BM_9	KAT6A	Loss
PB0043-MT	KAT6A	Loss
PB0049-MT	KAT6A	Gain
PB0076-MT	KAT6A	Copy Neutral
PB0116-MT	KAT6A	Gain
PB0135-MT	KAT6A	Amp
PB0148-MT	KAT6A	Gain
PB0149-MT	KAT6A	Amp
PB0150-MT	KAT6A	Amp
PB0155-MT	KAT6A	Deletion
PB0175-MT	KAT6A	Loss
PB0176-MT	KAT6A	Gain
PB0222-MT	KAT6A	Gain
PB0244-MT	KAT6A	Deletion
PB0274-MT	KAT6A	Loss
PB0284-MT	KAT6A	Loss
PB0296-MT	KAT6A	Copy Neutral
PB0302-MT	KAT6A	Amp
PB0314-MT	KAT6A	Loss
PB0361-MT	KAT6A	Loss
PB0364-MT	KAT6A	Loss
PB0418-MT	KAT6A	Deletion
MAYO_BM_10	NBN	Gain
MAYO_BM_11	NBN	Gain
MAYO_BM_12	NBN	Gain
MAYO_BM_13	NBN	Gain
MAYO_BM_16	NBN	Gain
MAYO_BM_17	NBN	Gain
MAYO_BM_19	NBN	Gain
MAYO_BM_2	NBN	Gain
MAYO_BM_20	NBN	Gain
MAYO_BM_21	NBN	Copy Neutral
MAYO_BM_22	NBN	Gain
MAYO_BM_23	NBN	Gain
MAYO_BM_3	NBN	Gain
MAYO_BM_5	NBN	Amp
MAYO_BM_6	NBN	Gain
MAYO_BM_7	NBN	Gain
MAYO_BM_8	NBN	Gain
MAYO_BM_9	NBN	Gain
PB0043-MT	NBN	Loss
PB0049-MT	NBN	Gain
PB0076-MT	NBN	Loss
PB0116-MT	NBN	Gain
PB0135-MT	NBN	Amp
PB0148-MT	NBN	Gain
PB0149-MT	NBN	Gain
PB0150-MT	NBN	Amp
PB0155-MT	NBN	Loss
PB0175-MT	NBN	Gain
PB0176-MT	NBN	Gain
PB0222-MT	NBN	Gain
PB0244-MT	NBN	Gain
PB0274-MT	NBN	Amp
PB0284-MT	NBN	Amp
PB0296-MT	NBN	Loss
PB0302-MT	NBN	Gain
PB0314-MT	NBN	Gain
PB0361-MT	NBN	Loss
PB0364-MT	NBN	Gain
PB0418-MT	NBN	Loss
MAYO_BM_10	PRKDC	Gain
MAYO_BM_11	PRKDC	Loss
MAYO_BM_12	PRKDC	Gain
MAYO_BM_13	PRKDC	Gain
MAYO_BM_16	PRKDC	Gain
MAYO_BM_17	PRKDC	Gain
MAYO_BM_19	PRKDC	Deletion
MAYO_BM_2	PRKDC	Gain
MAYO_BM_20	PRKDC	Gain
MAYO_BM_21	PRKDC	Loss
MAYO_BM_22	PRKDC	Loss
MAYO_BM_23	PRKDC	Amp
MAYO_BM_3	PRKDC	Copy Neutral
MAYO_BM_5	PRKDC	Amp
MAYO_BM_6	PRKDC	Gain
MAYO_BM_7	PRKDC	Loss
MAYO_BM_8	PRKDC	Loss
MAYO_BM_9	PRKDC	Gain
PB0043-MT	PRKDC	Amp
PB0049-MT	PRKDC	Gain
PB0076-MT	PRKDC	Loss
PB0116-MT	PRKDC	Gain
PB0135-MT	PRKDC	Gain
PB0148-MT	PRKDC	Gain
PB0149-MT	PRKDC	Gain
PB0150-MT	PRKDC	Gain
PB0155-MT	PRKDC	Loss
PB0175-MT	PRKDC	Deletion
PB0176-MT	PRKDC	Gain
PB0222-MT	PRKDC	Loss
PB0244-MT	PRKDC	Gain
PB0274-MT	PRKDC	Gain
PB0284-MT	PRKDC	Gain
PB0296-MT	PRKDC	Copy Neutral
PB0302-MT	PRKDC	Amp
PB0314-MT	PRKDC	Gain
PB0361-MT	PRKDC	Loss
PB0364-MT	PRKDC	Gain
PB0418-MT	PRKDC	Loss
MAYO_BM_10	RAD51C	Gain
MAYO_BM_11	RAD51C	Copy Neutral
MAYO_BM_12	RAD51C	Loss
MAYO_BM_13	RAD51C	Loss
MAYO_BM_16	RAD51C	Loss
MAYO_BM_17	RAD51C	Loss
MAYO_BM_19	RAD51C	Loss
MAYO_BM_2	RAD51C	Gain
MAYO_BM_20	RAD51C	Gain
MAYO_BM_21	RAD51C	Amp
MAYO_BM_22	RAD51C	Amp
MAYO_BM_23	RAD51C	Gain
MAYO_BM_3	RAD51C	Gain
MAYO_BM_5	RAD51C	Amp
MAYO_BM_6	RAD51C	Gain
MAYO_BM_7	RAD51C	Loss
MAYO_BM_8	RAD51C	Loss
MAYO_BM_9	RAD51C	Loss
PB0043-MT	RAD51C	Loss
PB0049-MT	RAD51C	Gain
PB0076-MT	RAD51C	Loss
PB0116-MT	RAD51C	Gain
PB0135-MT	RAD51C	Amp
PB0148-MT	RAD51C	Loss
PB0149-MT	RAD51C	Loss
PB0150-MT	RAD51C	Gain
PB0155-MT	RAD51C	Amp
PB0175-MT	RAD51C	Gain
PB0176-MT	RAD51C	Loss
PB0222-MT	RAD51C	Gain
PB0244-MT	RAD51C	Loss
PB0274-MT	RAD51C	Loss
PB0284-MT	RAD51C	Copy Neutral
PB0296-MT	RAD51C	Loss
PB0302-MT	RAD51C	Loss
PB0314-MT	RAD51C	Copy Neutral
PB0361-MT	RAD51C	Gain
PB0364-MT	RAD51C	Amp
PB0418-MT	RAD51C	Deletion
MAYO_BM_10	FGF19	Deletion
MAYO_BM_11	FGF19	Gain
MAYO_BM_12	FGF19	Gain
MAYO_BM_13	FGF19	Gain
MAYO_BM_16	FGF19	Gain
MAYO_BM_17	FGF19	Loss
MAYO_BM_19	FGF19	Loss
MAYO_BM_2	FGF19	Loss
MAYO_BM_20	FGF19	Gain
MAYO_BM_21	FGF19	Loss
MAYO_BM_22	FGF19	Amp
MAYO_BM_23	FGF19	Copy Neutral
MAYO_BM_3	FGF19	Gain
MAYO_BM_5	FGF19	Loss
MAYO_BM_6	FGF19	Gain
MAYO_BM_7	FGF19	Gain
MAYO_BM_8	FGF19	Loss
MAYO_BM_9	FGF19	Loss
PB0043-MT	FGF19	Loss
PB0049-MT	FGF19	Loss
PB0076-MT	FGF19	Gain
PB0116-MT	FGF19	Gain
PB0135-MT	FGF19	Loss
PB0148-MT	FGF19	Amp
PB0149-MT	FGF19	Amp
PB0150-MT	FGF19	Loss
PB0155-MT	FGF19	Deletion
PB0175-MT	FGF19	Gain
PB0176-MT	FGF19	Gain
PB0222-MT	FGF19	Copy Neutral
PB0244-MT	FGF19	Copy Neutral
PB0274-MT	FGF19	Gain
PB0284-MT	FGF19	Gain
PB0296-MT	FGF19	Gain
PB0302-MT	FGF19	Gain
PB0314-MT	FGF19	Gain
PB0361-MT	FGF19	Gain
PB0364-MT	FGF19	Copy Neutral
PB0418-MT	FGF19	Loss
MAYO_BM_10	ARFRP1	Gain
MAYO_BM_11	ARFRP1	Gain
MAYO_BM_12	ARFRP1	Gain
MAYO_BM_13	ARFRP1	Gain
MAYO_BM_16	ARFRP1	Copy Neutral
MAYO_BM_17	ARFRP1	Loss
MAYO_BM_19	ARFRP1	Loss
MAYO_BM_2	ARFRP1	Gain
MAYO_BM_20	ARFRP1	Gain
MAYO_BM_21	ARFRP1	Gain
MAYO_BM_22	ARFRP1	Gain
MAYO_BM_23	ARFRP1	Gain
MAYO_BM_3	ARFRP1	Amp
MAYO_BM_5	ARFRP1	Amp
MAYO_BM_6	ARFRP1	Copy Neutral
MAYO_BM_7	ARFRP1	Copy Neutral
MAYO_BM_8	ARFRP1	Gain
MAYO_BM_9	ARFRP1	Gain
PB0043-MT	ARFRP1	Amp
PB0049-MT	ARFRP1	Loss
PB0076-MT	ARFRP1	Gain
PB0116-MT	ARFRP1	Gain
PB0135-MT	ARFRP1	Loss
PB0148-MT	ARFRP1	Gain
PB0149-MT	ARFRP1	Amp
PB0150-MT	ARFRP1	Amp
PB0155-MT	ARFRP1	Gain
PB0175-MT	ARFRP1	Gain
PB0176-MT	ARFRP1	Gain
PB0222-MT	ARFRP1	Copy Neutral
PB0244-MT	ARFRP1	Loss
PB0274-MT	ARFRP1	Gain
PB0284-MT	ARFRP1	Gain
PB0296-MT	ARFRP1	Amp
PB0302-MT	ARFRP1	Gain
PB0314-MT	ARFRP1	Gain
PB0361-MT	ARFRP1	Gain
PB0364-MT	ARFRP1	Copy Neutral
PB0418-MT	ARFRP1	Loss
MAYO_BM_10	PRKAR1A	Copy Neutral
MAYO_BM_11	PRKAR1A	Deletion
MAYO_BM_12	PRKAR1A	Gain
MAYO_BM_13	PRKAR1A	Loss
MAYO_BM_16	PRKAR1A	Loss
MAYO_BM_17	PRKAR1A	Loss
MAYO_BM_19	PRKAR1A	Loss
MAYO_BM_2	PRKAR1A	Gain
MAYO_BM_20	PRKAR1A	Gain
MAYO_BM_21	PRKAR1A	Amp
MAYO_BM_22	PRKAR1A	Loss
MAYO_BM_23	PRKAR1A	Gain
MAYO_BM_3	PRKAR1A	Gain
MAYO_BM_5	PRKAR1A	Amp
MAYO_BM_6	PRKAR1A	Amp
MAYO_BM_7	PRKAR1A	Amp
MAYO_BM_8	PRKAR1A	Loss
MAYO_BM_9	PRKAR1A	Loss
PB0043-MT	PRKAR1A	Loss
PB0049-MT	PRKAR1A	Loss
PB0076-MT	PRKAR1A	Loss
PB0116-MT	PRKAR1A	Gain
PB0135-MT	PRKAR1A	Amp
PB0148-MT	PRKAR1A	Copy Neutral
PB0149-MT	PRKAR1A	Gain
PB0150-MT	PRKAR1A	Gain
PB0155-MT	PRKAR1A	Deletion
PB0175-MT	PRKAR1A	Gain
PB0176-MT	PRKAR1A	Gain
PB0222-MT	PRKAR1A	Gain
PB0244-MT	PRKAR1A	Loss
PB0274-MT	PRKAR1A	Copy Neutral
PB0284-MT	PRKAR1A	Copy Neutral
PB0296-MT	PRKAR1A	Loss
PB0302-MT	PRKAR1A	Loss
PB0314-MT	PRKAR1A	Loss
PB0361-MT	PRKAR1A	Gain
PB0364-MT	PRKAR1A	Loss
PB0418-MT	PRKAR1A	Gain
MAYO_BM_10	ZNF217	Gain
MAYO_BM_11	ZNF217	Gain
MAYO_BM_12	ZNF217	Gain
MAYO_BM_13	ZNF217	Gain
MAYO_BM_16	ZNF217	Copy Neutral
MAYO_BM_17	ZNF217	Loss
MAYO_BM_19	ZNF217	Loss
MAYO_BM_2	ZNF217	Gain
MAYO_BM_20	ZNF217	Gain
MAYO_BM_21	ZNF217	Gain
MAYO_BM_22	ZNF217	Gain
MAYO_BM_23	ZNF217	Gain
MAYO_BM_3	ZNF217	Amp
MAYO_BM_5	ZNF217	Amp
MAYO_BM_6	ZNF217	Copy Neutral
MAYO_BM_7	ZNF217	Copy Neutral
MAYO_BM_8	ZNF217	Gain
MAYO_BM_9	ZNF217	Gain
PB0043-MT	ZNF217	Amp
PB0049-MT	ZNF217	Loss
PB0076-MT	ZNF217	Gain
PB0116-MT	ZNF217	Gain
PB0135-MT	ZNF217	Loss
PB0148-MT	ZNF217	Gain
PB0149-MT	ZNF217	Amp
PB0150-MT	ZNF217	Amp
PB0155-MT	ZNF217	Gain
PB0175-MT	ZNF217	Gain
PB0176-MT	ZNF217	Gain
PB0222-MT	ZNF217	Copy Neutral
PB0244-MT	ZNF217	Loss
PB0274-MT	ZNF217	Gain
PB0284-MT	ZNF217	Gain
PB0296-MT	ZNF217	Amp
PB0302-MT	ZNF217	Gain
PB0314-MT	ZNF217	Gain
PB0361-MT	ZNF217	Gain
PB0364-MT	ZNF217	Copy Neutral
PB0418-MT	ZNF217	Loss
MAYO_BM_10	DDR2	Amp
MAYO_BM_11	DDR2	Amp
MAYO_BM_12	DDR2	Gain
MAYO_BM_13	DDR2	Gain
MAYO_BM_16	DDR2	Gain
MAYO_BM_17	DDR2	Copy Neutral
MAYO_BM_19	DDR2	Gain
MAYO_BM_2	DDR2	Gain
MAYO_BM_20	DDR2	Gain
MAYO_BM_21	DDR2	Gain
MAYO_BM_22	DDR2	Amp
MAYO_BM_23	DDR2	Gain
MAYO_BM_3	DDR2	Gain
MAYO_BM_5	DDR2	Gain
MAYO_BM_6	DDR2	Loss
MAYO_BM_7	DDR2	Gain
MAYO_BM_8	DDR2	Copy Neutral
MAYO_BM_9	DDR2	Amp
PB0043-MT	DDR2	Copy Neutral
PB0049-MT	DDR2	Gain
PB0076-MT	DDR2	Gain
PB0116-MT	DDR2	Copy Neutral
PB0135-MT	DDR2	Amp
PB0148-MT	DDR2	Gain
PB0149-MT	DDR2	Gain
PB0150-MT	DDR2	Gain
PB0155-MT	DDR2	Amp
PB0175-MT	DDR2	Gain
PB0176-MT	DDR2	Gain
PB0222-MT	DDR2	Gain
PB0244-MT	DDR2	Gain
PB0274-MT	DDR2	Gain
PB0284-MT	DDR2	Gain
PB0296-MT	DDR2	Gain
PB0302-MT	DDR2	Gain
PB0314-MT	DDR2	Gain
PB0361-MT	DDR2	Gain
PB0364-MT	DDR2	Copy Neutral
PB0418-MT	DDR2	Gain
MAYO_BM_10	PIK3CA	Copy Neutral
MAYO_BM_11	PIK3CA	Copy Neutral
MAYO_BM_12	PIK3CA	Amp
MAYO_BM_13	PIK3CA	Copy Neutral
MAYO_BM_16	PIK3CA	Loss
MAYO_BM_17	PIK3CA	Gain
MAYO_BM_19	PIK3CA	Gain
MAYO_BM_2	PIK3CA	Copy Neutral
MAYO_BM_20	PIK3CA	Gain
MAYO_BM_21	PIK3CA	Gain
MAYO_BM_22	PIK3CA	Loss
MAYO_BM_23	PIK3CA	Gain
MAYO_BM_3	PIK3CA	Gain
MAYO_BM_5	PIK3CA	Gain
MAYO_BM_6	PIK3CA	Amp
MAYO_BM_7	PIK3CA	Gain
MAYO_BM_8	PIK3CA	Gain
MAYO_BM_9	PIK3CA	Loss
PB0043-MT	PIK3CA	Gain
PB0049-MT	PIK3CA	Copy Neutral
PB0076-MT	PIK3CA	Gain
PB0116-MT	PIK3CA	Gain
PB0135-MT	PIK3CA	Copy Neutral
PB0148-MT	PIK3CA	Gain
PB0149-MT	PIK3CA	Loss
PB0150-MT	PIK3CA	Loss
PB0155-MT	PIK3CA	Copy Neutral
PB0175-MT	PIK3CA	Amp
PB0176-MT	PIK3CA	Gain
PB0222-MT	PIK3CA	Gain
PB0244-MT	PIK3CA	Loss
PB0274-MT	PIK3CA	Loss
PB0284-MT	PIK3CA	Gain
PB0296-MT	PIK3CA	Loss
PB0302-MT	PIK3CA	Amp
PB0314-MT	PIK3CA	Loss
PB0361-MT	PIK3CA	Gain
PB0364-MT	PIK3CA	Loss
PB0418-MT	PIK3CA	Gain
MAYO_BM_10	GATA3	Gain
MAYO_BM_11	GATA3	Gain
MAYO_BM_12	GATA3	Copy Neutral
MAYO_BM_13	GATA3	Gain
MAYO_BM_16	GATA3	Gain
MAYO_BM_17	GATA3	Loss
MAYO_BM_19	GATA3	Gain
MAYO_BM_2	GATA3	Copy Neutral
MAYO_BM_20	GATA3	Gain
MAYO_BM_21	GATA3	Copy Neutral
MAYO_BM_22	GATA3	Loss
MAYO_BM_23	GATA3	Gain
MAYO_BM_3	GATA3	Copy Neutral
MAYO_BM_5	GATA3	Gain
MAYO_BM_6	GATA3	Amp
MAYO_BM_7	GATA3	Loss
MAYO_BM_8	GATA3	Loss
MAYO_BM_9	GATA3	Gain
PB0043-MT	GATA3	Amp
PB0049-MT	GATA3	Loss
PB0076-MT	GATA3	Gain
PB0116-MT	GATA3	Gain
PB0135-MT	GATA3	Gain
PB0148-MT	GATA3	Gain
PB0149-MT	GATA3	Loss
PB0150-MT	GATA3	Loss
PB0155-MT	GATA3	Loss
PB0175-MT	GATA3	Gain
PB0176-MT	GATA3	Gain
PB0222-MT	GATA3	Gain
PB0244-MT	GATA3	Amp
PB0274-MT	GATA3	Copy Neutral
PB0284-MT	GATA3	Loss
PB0296-MT	GATA3	Gain
PB0302-MT	GATA3	Gain
PB0314-MT	GATA3	Gain
PB0361-MT	GATA3	Gain
PB0364-MT	GATA3	Copy Neutral
PB0418-MT	GATA3	Copy Neutral
MAYO_BM_10	GPR124	Gain
MAYO_BM_11	GPR124	Loss
MAYO_BM_12	GPR124	Loss
MAYO_BM_13	GPR124	Amp
MAYO_BM_16	GPR124	Gain
MAYO_BM_17	GPR124	Gain
MAYO_BM_19	GPR124	Amp
MAYO_BM_2	GPR124	Loss
MAYO_BM_20	GPR124	Gain
MAYO_BM_21	GPR124	Gain
MAYO_BM_22	GPR124	Loss
MAYO_BM_23	GPR124	Loss
MAYO_BM_3	GPR124	Amp
MAYO_BM_5	GPR124	Amp
MAYO_BM_6	GPR124	Loss
MAYO_BM_7	GPR124	Amp
MAYO_BM_8	GPR124	Loss
MAYO_BM_9	GPR124	Loss
PB0043-MT	GPR124	Loss
PB0049-MT	GPR124	Amp
PB0076-MT	GPR124	Copy Neutral
PB0116-MT	GPR124	Gain
PB0135-MT	GPR124	Amp
PB0148-MT	GPR124	Loss
PB0149-MT	GPR124	Amp
PB0150-MT	GPR124	Amp
PB0155-MT	GPR124	Deletion
PB0175-MT	GPR124	Deletion
PB0176-MT	GPR124	Gain
PB0222-MT	GPR124	Loss
PB0244-MT	GPR124	Loss
PB0274-MT	GPR124	Loss
PB0284-MT	GPR124	Loss
PB0296-MT	GPR124	Copy Neutral
PB0302-MT	GPR124	Gain
PB0314-MT	GPR124	Loss
PB0361-MT	GPR124	Loss
PB0364-MT	GPR124	Loss
PB0418-MT	GPR124	Deletion
MAYO_BM_10	CDK12	Loss
MAYO_BM_11	CDK12	Amp
MAYO_BM_12	CDK12	Amp
MAYO_BM_13	CDK12	Loss
MAYO_BM_16	CDK12	Gain
MAYO_BM_17	CDK12	Deletion
MAYO_BM_19	CDK12	Loss
MAYO_BM_2	CDK12	Gain
MAYO_BM_20	CDK12	Gain
MAYO_BM_21	CDK12	Amp
MAYO_BM_22	CDK12	Amp
MAYO_BM_23	CDK12	Gain
MAYO_BM_3	CDK12	Amp
MAYO_BM_5	CDK12	Amp
MAYO_BM_6	CDK12	Amp
MAYO_BM_7	CDK12	Amp
MAYO_BM_8	CDK12	Loss
MAYO_BM_9	CDK12	Amp
PB0043-MT	CDK12	Amp
PB0049-MT	CDK12	Amp
PB0076-MT	CDK12	Amp
PB0116-MT	CDK12	Gain
PB0135-MT	CDK12	Amp
PB0148-MT	CDK12	Loss
PB0149-MT	CDK12	Copy Neutral
PB0150-MT	CDK12	Copy Neutral
PB0155-MT	CDK12	Amp
PB0175-MT	CDK12	Gain
PB0176-MT	CDK12	Loss
PB0222-MT	CDK12	Loss
PB0244-MT	CDK12	Amp
PB0274-MT	CDK12	Amp
PB0284-MT	CDK12	Copy Neutral
PB0296-MT	CDK12	Loss
PB0302-MT	CDK12	Amp
PB0314-MT	CDK12	Amp
PB0361-MT	CDK12	Loss
PB0364-MT	CDK12	Amp
PB0418-MT	CDK12	Deletion
MAYO_BM_10	RUNX1T1	Gain
MAYO_BM_11	RUNX1T1	Gain
MAYO_BM_12	RUNX1T1	Gain
MAYO_BM_13	RUNX1T1	Gain
MAYO_BM_16	RUNX1T1	Gain
MAYO_BM_17	RUNX1T1	Gain
MAYO_BM_19	RUNX1T1	Gain
MAYO_BM_2	RUNX1T1	Gain
MAYO_BM_20	RUNX1T1	Gain
MAYO_BM_21	RUNX1T1	Gain
MAYO_BM_22	RUNX1T1	Gain
MAYO_BM_23	RUNX1T1	Gain
MAYO_BM_3	RUNX1T1	Gain
MAYO_BM_5	RUNX1T1	Amp
MAYO_BM_6	RUNX1T1	Amp
MAYO_BM_7	RUNX1T1	Gain
MAYO_BM_8	RUNX1T1	Gain
MAYO_BM_9	RUNX1T1	Amp
PB0043-MT	RUNX1T1	Loss
PB0049-MT	RUNX1T1	Gain
PB0076-MT	RUNX1T1	Gain
PB0116-MT	RUNX1T1	Gain
PB0135-MT	RUNX1T1	Amp
PB0148-MT	RUNX1T1	Amp
PB0149-MT	RUNX1T1	Gain
PB0150-MT	RUNX1T1	Amp
PB0155-MT	RUNX1T1	Loss
PB0175-MT	RUNX1T1	Gain
PB0176-MT	RUNX1T1	Gain
PB0222-MT	RUNX1T1	Gain
PB0244-MT	RUNX1T1	Gain
PB0274-MT	RUNX1T1	Amp
PB0284-MT	RUNX1T1	Amp
PB0296-MT	RUNX1T1	Copy Neutral
PB0302-MT	RUNX1T1	Amp
PB0314-MT	RUNX1T1	Gain
PB0361-MT	RUNX1T1	Gain
PB0364-MT	RUNX1T1	Amp
PB0418-MT	RUNX1T1	Gain
MAYO_BM_10	BRIP1	Gain
MAYO_BM_11	BRIP1	Copy Neutral
MAYO_BM_12	BRIP1	Loss
MAYO_BM_13	BRIP1	Loss
MAYO_BM_16	BRIP1	Loss
MAYO_BM_17	BRIP1	Loss
MAYO_BM_19	BRIP1	Loss
MAYO_BM_2	BRIP1	Loss
MAYO_BM_20	BRIP1	Gain
MAYO_BM_21	BRIP1	Gain
MAYO_BM_22	BRIP1	Amp
MAYO_BM_23	BRIP1	Gain
MAYO_BM_3	BRIP1	Gain
MAYO_BM_5	BRIP1	Amp
MAYO_BM_6	BRIP1	Gain
MAYO_BM_7	BRIP1	Loss
MAYO_BM_8	BRIP1	Loss
MAYO_BM_9	BRIP1	Loss
PB0043-MT	BRIP1	Loss
PB0049-MT	BRIP1	Gain
PB0076-MT	BRIP1	Loss
PB0116-MT	BRIP1	Gain
PB0135-MT	BRIP1	Gain
PB0148-MT	BRIP1	Loss
PB0149-MT	BRIP1	Loss
PB0150-MT	BRIP1	Amp
PB0155-MT	BRIP1	Amp
PB0175-MT	BRIP1	Gain
PB0176-MT	BRIP1	Gain
PB0222-MT	BRIP1	Gain
PB0244-MT	BRIP1	Loss
PB0274-MT	BRIP1	Loss
PB0284-MT	BRIP1	Gain
PB0296-MT	BRIP1	Loss
PB0302-MT	BRIP1	Copy Neutral
PB0314-MT	BRIP1	Gain
PB0361-MT	BRIP1	Gain
PB0364-MT	BRIP1	Loss
PB0418-MT	BRIP1	Loss
