# Supplementary material for: Mapping molecular subtype specific alterations in breast cancer brain metastases identifies clinically relevant vulnerabilities
Source: Nat Commun. 2022 Jan 26;13:514. doi: 10.1038/s41467-022-27987-5 (PMC8791982; doi:10.1038/s41467-022-27987-5)
Supplement: Supplementary file 18 — Supplementary Data 16 [file 41467_2022_27987_MOESM18_ESM.xlsx]

## Sheet: Sheet1
#Supplementary Data 16: Matrix of relative contribution values for mutational signtaures Breast A-K in WXS BCBM Cohort (N=39 primary breast; N=39 brain metastatic tumour)
#
sample	tumourID	Breast_A	Breast_B	Breast_C	Breast_D	Breast_E	Breast_F	Breast_G	Breast_H	Breast_I	Breast_J	Breast_K
PB0043-MT	Brain Mets	0	0	0	0	0	0	0	0	0	0.606897	0.393103
PB0049-MT	Brain Mets	0	0	0	0	0	0	0.596491	0	0	0.403509	0
PB0076-MT	Brain Mets	0	0	0	0	0	0.222222	0.385965	0	0	0.391813	0
PB0116-MT	Brain Mets	0.2624	0	0	0	0	0.6032	0	0	0	0.1344	0
PB0135-MT	Brain Mets	0	0.291667	0.708333	0	0	0	0	0	0	0	0
PB0148-MT	Brain Mets	0.389831	0	0	0	0	0.411622	0	0	0	0.198547	0
PB0149-MT	Brain Mets	0.28125	0	0	0	0	0.184896	0.213542	0	0	0.190104	0.130208
PB0150-MT	Brain Mets	0	0.0993311	0.134448	0	0	0	0.27893	0	0	0.487291	0
PB0155-MT	Brain Mets	0.206186	0	0	0	0	0.286598	0.22268	0	0	0.284536	0
PB0175-MT	Brain Mets	0.113244	0	0	0	0	0.330134	0.205374	0	0	0.351248	0
PB0176-MT	Brain Mets	0.159405	0	0	0	0	0.314559	0.298618	0	0	0.227418	0
PB0222-MT	Brain Mets	0.130258	0.087517	0	0	0	0	0.299864	0	0	0.391452	0.0909091
PB0244-MT	Brain Mets	0.0797378	0	0	0	0	0.139814	0.145276	0	0	0.521209	0.113963
PB0274-MT	Brain Mets	0.156202	0	0	0	0	0.251149	0.211332	0	0	0.25268	0.128637
PB0284-MT	Brain Mets	0.132966	0	0	0	0	0.257353	0.283088	0	0	0.326593	0
PB0296-MT	Brain Mets	0	0	0	0	0	1	0	0	0	0	0
PB0302-MT	Brain Mets	0.148265	0	0	0	0	0.15142	0.241325	0.339117	0	0.119874	0
PB0314-MT	Brain Mets	0.353823	0	0	0	0	0.349325	0	0	0	0.296852	0
PB0361-MT	Brain Mets	0.193316	0	0	0	0	0.161413	0.317129	0	0	0.328143	0
PB0364-MT	Brain Mets	0	0.0914409	0.0877573	0	0	0.0940412	0.287107	0	0	0.439653	0
PB0418-MT	Brain Mets	0.174684	0	0	0	0	0.21519	0.306329	0	0	0.159494	0.144304
MAYO_BM_22	Brain Mets	0	0	0	0	0	0	0	0	0	1	0
MAYO_BM_10	Brain Mets	0	0	0	0	0	0	0	0	0	1	0
MAYO_BM_11	Brain Mets	0	0	0	0	0	0	0.0887327	0	0	0.769711	0.141556
MAYO_BM_19	Brain Mets	0	0	0	0	0	0	0	0	0	0.859956	0.140044
MAYO_BM_12	Brain Mets	0	0	0	0	0	0	0	0	0	0.919201	0.0807995
MAYO_BM_13	Brain Mets	0	0	0	0	0	0.111046	0	0	0	0.888954	0
MAYO_BM_20	Brain Mets	0	0	0	0	0	0	0	0	0	1	0
MAYO_BM_16	Brain Mets	0	0	0	0	0	0	0	0	0	1	0
MAYO_BM_21	Brain Mets	0	0.16448	0.136297	0	0	0.0804179	0	0	0	0.618805	0
MAYO_BM_17	Brain Mets	0	0	0.134894	0	0	0	0.228539	0	0	0.329989	0.306577
MAYO_BM_2	Brain Mets	0	0	0	0.0706801	0	0	0	0	0	0.794564	0.134756
MAYO_BM_6	Brain Mets	0.0855263	0	0	0	0	0.097166	0.115638	0	0	0.554403	0.147267
MAYO_BM_3	Brain Mets	0	0	0	0	0	0	0	0	0	0.916884	0.0831158
MAYO_BM_23	Brain Mets	0	0	0	0	0	0	0	0	0	1	0
MAYO_BM_5	Brain Mets	0.0955994	0	0	0	0	0.0925645	0.139605	0	0	0.567021	0.10521
MAYO_BM_7	Brain Mets	0	0.101949	0	0	0	0	0.123129	0	0	0.774922	0
MAYO_BM_8	Brain Mets	0	0	0	0.191863	0	0	0.171734	0	0	0.44197	0.194433
MAYO_BM_9	Brain Mets	0	0	0	0	0	0	0	0	0	1	0
PB0043-P	Primary	0	0.0971751	0	0	0	0	0	0	0	0.902825	0
PB0049-P	Primary	0	0	0	0	0	0.359432	0	0	0	0.640568	0
PB0076-P	Primary	0	0	0	0	0	0.107709	0	0	0	0.892291	0
PB0116-P	Primary	0	0	0	0	0	0	0	0	0	1	0
PB0135-P	Primary	0	0	0.259136	0	0	0	0	0	0	0.740864	0
PB0148-P	Primary	0	0	0	0	0	0	0.34875	0	0	0.65125	0
PB0149-P	Primary	0.0916256	0	0	0	0	0.0768473	0.324138	0	0	0.507389	0
PB0150-P	Primary	0	0.123242	0	0	0	0.102409	0.415426	0	0	0.358923	0
PB0155-P	Primary	0.133812	0	0	0	0	0.237988	0.252806	0	0	0.375393	0
PB0175-P	Primary	0	0	0	0	0	0.179817	0.287025	0	0	0.533159	0
PB0176-P	Primary	0	0	0	0	0	0.148612	0.327889	0	0	0.523499	0
PB0222-P	Primary	0.250908	0	0	0	0	0	0.244735	0	0	0.504357	0
PB0244-P	Primary	0	0.143442	0	0	0	0.138745	0.0972306	0	0	0.620582	0
PB0274-P	Primary	0	0.0972373	0	0	0	0.0775557	0.436063	0	0	0.389144	0
PB0284-P	Primary	0	0	0	0	0	0.109542	0.310878	0	0	0.57958	0
PB0296-P	Primary	0	0	0	0	0	0.241351	0.197694	0	0	0.560956	0
PB0302-P	Primary	0	0.145192	0	0	0	0.0648807	0.392131	0	0	0.397797	0
PB0314-P	Primary	0	0.0819854	0	0	0	0	0.368344	0	0	0.54967	0
PB0361-P	Primary	0	0	0	0	0	0.0941895	0.324183	0	0	0.581628	0
PB0364-P	Primary	0	0.104645	0	0	0	0	0.326492	0	0	0.568863	0
PB0418-P	Primary	0.187545	0.0944882	0	0	0	0.156049	0.269148	0	0	0.29277	0
MAYO_BP_10	Primary	0	0	0	0	0	0	0.417833	0	0	0.497091	0.0850763
MAYO_BP_11	Primary	0	0	0	0	0	0	0.0921957	0	0	0.907804	0
MAYO_BP_19	Primary	0	0	0	0	0	0.156898	0	0	0	0.843102	0
MAYO_BP_12	Primary	0	0	0	0	0	0	0	0	0	1	0
MAYO_BP_13	Primary	0	0	0	0	0	0	0	0	0	1	0
MAYO_BP_20	Primary	0	0	0	0	0	0	0	0	0	1	0
MAYO_BP_16	Primary	0	0	0	0	0	0	0	0	0	1	0
MAYO_BP_21	Primary	0	0	0	0	0	0.173982	0	0	0	0.826018	0
MAYO_BP_17	Primary	0	0	0	0	0	0.0925222	0	0	0	0.696451	0.211027
MAYO_BP_2	Primary	0.108791	0	0	0.0754894	0	0	0.151557	0	0	0.509933	0.15423
MAYO_BP_6	Primary	0	0	0	0	0	0	0	0	0	0.895885	0.104115
MAYO_BP_3	Primary	0	0	0	0	0	0	0	0	0	1	0
MAYO_BP_23	Primary	0	0	0	0	0	0	0	0	0	1	0
MAYO_BP_5	Primary	0	0	0	0	0	0	0	0	0	1	0
MAYO_BP_7	Primary	0	0	0	0	0	0.0702538	0	0	0	0.755079	0.174667
MAYO_BP_8	Primary	0	0	0	0	0	0	0	0	0	1	0
MAYO_BP_9	Primary	0	0	0	0	0	0	0	0	0	1	0
MAYO_BP_22	Primary	0	0	0	0	0	0	0	0	0	1	0
