# Supplementary material for: Mapping molecular subtype specific alterations in breast cancer brain metastases identifies clinically relevant vulnerabilities
Source: Nat Commun. 2022 Jan 26;13:514. doi: 10.1038/s41467-022-27987-5 (PMC8791982; doi:10.1038/s41467-022-27987-5)
Supplement: Supplementary file 19 — Supplementary Data 17 [file 41467_2022_27987_MOESM19_ESM.xlsx]

## Sheet: Sheet1
# Supplementary Data 17: Samples listed highlighting those where homologous recombination deficiency (HRD) associated mutational signature Breast K was detected (HRD_mut_sig= Deficient/ Green colour). Also provided are specific annotations for the genomic scar scores, HRD driver mutations
				Breast Organ Specific Mutational Signatures																		Tumor mutational burden in the BCBM		Genomic Scar Scores					HRD Driver Somatic Copy Number Alteration Status														PAM50 Subtype
tumourID	patientID	CGI Predicted Drug Response	sample	Breast_A	Breast_B	Breast_C	Breast_D	Breast_E	Breast_F	Breast_G	Breast_H	Breast_I	Breast_J	Breast_K	Notes	HRD_mut_sig	purity	ploidy	genome_doubled	fraction_cna	fraction_loh	total_perMB	total_perMB_log	lst	ntai	hrd_loh	HRD_score	HR_status	BRCA1_scna_cf.em	BRCA1_scna_state	BRCA2_scna_cf.em	BRCA2_scna_state	TP53_scna_cf.em	TP53_scna_state	MYC_scna_cf.em	MYC_scna_state	ARID1A_scna_cf.em	ARID1A_scna_state	NF1_scna_cf.em	NF1_scna_state	ER_IHC	IHC_subtype	PAM50	LumA	LumB	Her2	Basal	Normal	TumorPurity
Primary	PB0043		PB0043-P	0	0.0971751	0	0	0	0	0	0	0	0.902825	0	Breast B, J	Proficient	0.75	4	TRUE	0.6	0.046			10	20	10	40	Proficient		LOSS BEFORE or DOUBLE LOSS AFTER	0.424528	TETRAPLOID or CNLOH BEFORE	0.760547	LOSS BEFORE	0.756202	AMP	0.277659	GAIN	0.675988	LOSS BEFORE
Primary	PB0049		PB0049-P	0	0	0	0	0	0.359432	0	0	0	0.640568	0	Breast F, J	Proficient	0.38	2.1	FALSE	0.26	0.082			18	6	3	27	Proficient	0.299455	AMP (many states)	0.182897	TETRAPLOID		DIPLOID or CNLOH	0.299455	AMP	0.295111	TETRAPLOID	0.299455	AMP (many states)
Primary	PB0076		PB0076-P.RE2	0	0	0	0	0	0.107709	0	0	0	0.892291	0	Breast F, J	Proficient	0.23	4.9	TRUE	0.56	0.12			22	20	11	53	Deficient	1	DOUBLE LOSS AFTER	0.316148	TETRAPLOID	0.239317	LOSS (many states)	0.204378	TETRAPLOID	0.204378	TETRAPLOID	0.316148	CNLOH BEFORE & LOSS
Primary	PB0116		PB0116-P	0	0	0	0	0	0	0	0	0	1	0	Breast J	Proficient	0.44	4	TRUE	0.72	0.048			19	26	8	53	Deficient	0.271412	HETLOSS	0.525199	GAIN (many states)		DIPLOID or CNLOH	0.523171	AMP	0.396484	GAIN (many states)		DIPLOID or CNLOH
Primary	PB0135		PB0135-P	0	0	0.259136	0	0	0	0	0	0	0.740864	0	Breast C, J	Proficient	0.7	2	FALSE	0.46	0.12			13	19	18	50	Deficient	0.68314	HETLOSS	0.68314	HETLOSS	0.596281	HOMDEL	0.681466	AMP (many states)	0.68314	HETLOSS	0.68314	CNLOH
Primary	PB0148		PB0148-P	0	0	0	0	0	0	0.34875	0	0	0.65125	0	Breast G, J	Proficient	0.5	4.7	TRUE	0.93	0.063			17	31	13	61	Deficient	0.511858	DIPLOID or CNLOH	0.511858	AMP (many states)	0.511858	AMP (many states)	0.511858	AMP	0.511858	AMP (many states)	0.511858	AMP (many states)
Primary	PB0149		PB0149-P	0.0916256	0	0	0	0	0.0768473	0.324138	0	0	0.507389	0	Breast A, F, G, J	Proficient	0.81	2.1	FALSE	0.28	0.022			14	7	9	30	Proficient	0.3	GAIN (many states)	0.3	DIPLOID or CNLOH	0.3	HOMDEL	0.3	AMP	0.3	DIPLOID or CNLOH	0.3	HOMDEL
Primary	PB0150		PB0150-P	0	0.123242	0	0	0	0.102409	0.415426	0	0	0.358923	0	Breast B, F, G, J	Proficient	0.59	1.9	FALSE	0.59	0.3			15	18	18	51	Deficient	0.528867	CNLOH		DIPLOID or CNLOH	0.419451	HETLOSS		DIPLOID or CNLOH	0.285313	HETLOSS	0.544694	CNLOH & GAIN
Primary	PB0155		PB0155-P	0.133812	0	0	0	0	0.237988	0.252806	0	0	0.375393	0	Breast A, F, G, J	Proficient	0.39	2.3	FALSE	0.5	0.089			21	17	5	43	Deficient	0.3	HOMDEL	0.3	HETLOSS	0.3	HOMDEL	0.3	GAIN (many states)	0.3	HETLOSS	0.3	DIPLOID or CNLOH
Primary	PB0175		PB0175-P	0	0	0	0	0	0.179817	0.287025	0	0	0.533159	0	Breast F, G, J	Proficient	0.39	4.7	TRUE	0.92	0.094			17	34	13	64	Deficient	0.653583	AMP (many states)	0.653583	AMP (many states)	0.653583	GAIN (many states)	0.653583	INDETERMINATE	0.653583	GAIN (many states)	0.653583	AMP (many states)
Primary	PB0176		PB0176-P	0	0	0	0	0	0.148612	0.327889	0	0	0.523499	0	Breast F, G, J	Proficient	0.32	3.8	TRUE	0.92	0.16			32	32	16	80	Deficient	0.207373	GAIN (many states)		DIPLOID or CNLOH	0.303943	GAIN (many states)	0.362648	AMP	0.363254	GAIN	0.363254	GAIN (many states)
Primary	PB0222		PB0222-P	0.250908	0	0	0	0	0	0.244735	0	0	0.504357	0	Breast A, G, J	Proficient	0.66	3.4	TRUE	0.98	0.61			9	13	12	34	Proficient	0.607151	GAIN (many states)	0.607151	DIPLOID or CNLOH	0.607151	GAIN (many states)	0.607151	AMP	0.607151	DIPLOID or CNLOH	0.607151	GAIN (many states)
Primary	PB0244		PB0244-P	0	0.143442	0	0	0	0.138745	0.0972306	0	0	0.620582	0	Breast B, F, G, J	Proficient	0.28	2.7	TRUE	0.64	0.23			12	23	13	48	Deficient	0.175692	GAIN (many states)	0.241959	CNLOH & GAIN		DIPLOID or CNLOH	0.297791	AMP (many states)	0.175692	GAIN (many states)	0.29891	CNLOH & GAIN
Primary	PB0274		PB0274-P	0	0.0972373	0	0	0	0.0775557	0.436063	0	0	0.389144	0	Breast B, F, G, J	Proficient	0.6	2.3	FALSE	0.33	0.028			6	9	9	24	Proficient	0.448947	DIPLOID or CNLOH	0.448947	DIPLOID or CNLOH	0.448947	HETLOSS	0.448947	GAIN (many states)	0.607193	HETLOSS	0.448947	DIPLOID or CNLOH
Primary	PB0284		PB0284-P	0	0	0	0	0	0.109542	0.310878	0	0	0.57958	0	Breast F, G, J	Proficient	0.61	2.4	TRUE	0.97	0.22			16	22	20	58	Deficient		DIPLOID or CNLOH		DIPLOID or CNLOH		DIPLOID or CNLOH	0.611185	AMP (many states)		DIPLOID or CNLOH		DIPLOID or CNLOH
Primary	PB0296		PB0296-P	0	0	0	0	0	0.241351	0.197694	0	0	0.560956	0	Breast F, G, J	Proficient	0.52	3	TRUE	0.84	0.14			22	23	14	59	Deficient	0.502652	CNLOH	0.502652	CNLOH	0.502652	CNLOH	0.499359	AMP (many states)	0.283167	GAIN (many states)	0.502652	CNLOH
Primary	PB0302		PB0302-P	0	0.145192	0	0	0	0.0648807	0.392131	0	0	0.397797	0	Breast B, F, G, J	Proficient	0.55	2.6	TRUE	0.74	0.34			4	12	5	21	Proficient		DIPLOID or CNLOH	0.358959	HETLOSS	0.539625	CNLOH	0.395967	TETRAPLOID	0.543726	HETLOSS		DIPLOID or CNLOH
Primary	PB0302		PB0302-P	0	0.145192	0	0	0	0.0648807	0.392131	0	0	0.397797	0	Breast B, F, G, J	Proficient	0.55	2.6	TRUE	0.74	0.34			4	12	5	21	Proficient		DIPLOID or CNLOH	0.358959	HETLOSS	0.539625	CNLOH	0.395967	TETRAPLOID	0.543726	HETLOSS		DIPLOID or CNLOH
Primary	PB0314		PB0314-P	0	0.0819854	0	0	0	0	0.368344	0	0	0.54967	0	Breast B, G, J	Proficient	0.48	3.8	TRUE	0.83	0.13			13	24	5	42	Deficient	0.524863	GAIN (many states)	0.502217	GAIN (many states)	0.252287	GAIN (many states)	0.576796	INDETERMINATE	0.524863	GAIN (many states)	0.579925	GAIN (many states)
Primary	PB0361		PB0361-P	0	0	0	0	0	0.0941895	0.324183	0	0	0.581628	0	Breast F, G, J	Proficient	0.73	1.7	FALSE	0.7	0.093			37	27	31	95	Deficient	0.6795	HETLOSS	0.70268	GAIN (many states)	0.623209	HETLOSS		DIPLOID or CNLOH	0.724561	HETLOSS	0.6795	HETLOSS
Primary	PB0364		PB0364-P	0	0.104645	0	0	0	0	0.326492	0	0	0.568863	0	Breast B, G, J	Proficient	0.16	2.4	FALSE	0.31	0.091			10	13	9	32	Proficient	0.3	DIPLOID or CNLOH	0.3	DIPLOID or CNLOH	0.3	HETLOSS	0.3	GAIN (many states)	0.3	DIPLOID or CNLOH	0.3	HETLOSS
Primary	PB0418		PB0418-P	0.187545	0.0944882	0	0	0	0.156049	0.269148	0	0	0.29277	0	Breast A, B, F, G, J	Proficient	0.63	2.9	TRUE	0.88	0.015			28	29	20	77	Deficient	0.695295	DIPLOID or CNLOH	0.695295	GAIN (many states)	0.695295	DIPLOID or CNLOH	0.695295	GAIN (many states)	0.695295	DIPLOID or CNLOH	0.695295	DIPLOID or CNLOH
Primary	MAYO_10		MAYO_BP_10	0	0	0	0	0	0	0.417833	0	0	0.497091	0.0850763	Breast G, J, K	Proficient	0.25	2.1	FALSE	0.67	0.29			9	14	15	38	Proficient	0.218983	HETLOSS	0.208854	HETLOSS	1	DIPLOID	0.231296	GAIN (many states)	0.218983	HETLOSS	0.208854	HETLOSS	Neg	TNBC	Basal	0	0	0.0150988	0.984901	0	0.724738
Primary	MAYO_11		MAYO_BP_11	0	0	0	0	0	0	0.0921957	0	0	0.907804	0	Breast G, J	Proficient	0.45	2.9	TRUE	0.82	0.22			13	15	8	36	Proficient	0.3	HETLOSS	0.3	GAIN (many states)	0.3	HETLOSS	0.3	INDETERMINATE	0.3	DIPLOID or CNLOH	0.3	GAIN (many states)	Pos	HER2+	Her2	0	0.203233	0.462978	0.333789	0	0.728651
Primary	MAYO_11		MAYO_BP_11	0	0	0	0	0	0	0.0921957	0	0	0.907804	0	Breast G, J	Proficient	0.45	2.9	TRUE	0.82	0.22			13	15	8	36	Proficient	0.3	HETLOSS	0.3	GAIN (many states)	0.3	HETLOSS	0.3	INDETERMINATE	0.3	DIPLOID or CNLOH	0.3	GAIN (many states)	Pos	HER2+	Her2	0	0.203233	0.462978	0.333789	0	0.728651
Primary	MAYO_19		MAYO_BP_19	0	0	0	0	0	0.156898	0	0	0	0.843102	0	Breast F, J	Proficient	0.26	1.9	FALSE	0.27	0.13			10	7	5	22	Proficient	1	DIPLOID	0.3	HETLOSS	0.3	DIPLOID or CNLOH	0.3	GAIN (many states)	0.3	GAIN (many states)	0.3	DIPLOID or CNLOH	Pos	ER+/HER2-	Basal	0	0	0	0.855689	0.144311	0.50443
Primary	MAYO_12		MAYO_BP_12	0	0	0	0	0	0	0	0	0	1	0	Breast J	Proficient		2	FALSE	0.045	0.024			4	0	0	4	Proficient	0.3	DIPLOID or CNLOH	0.3	DIPLOID or CNLOH	0.3	DIPLOID or CNLOH	0.3	GAIN (many states)	0.3	DIPLOID or CNLOH	0.3	GAIN (many states)	Neg	TNBC	LumA	0.51446	0	0	0	0.48554	0.440572
Primary	MAYO_13		MAYO_BP_13	0	0	0	0	0	0	0	0	0	1	0	Breast J	Proficient	0.33	3.4	TRUE	0.7	0.17			4	15	6	25	Proficient	0.3	DIPLOID or CNLOH	0.3	GAIN (many states)	0.3	DIPLOID or CNLOH	0.3	INDETERMINATE	0.3	GAIN (many states)	0.3	DIPLOID or CNLOH	Neg	TNBC	Basal	0	0	0	0.854645	0.145355	0.83917
Primary	MAYO_20		MAYO_BP_20	0	0	0	0	0	0	0	0	0	1	0	Breast J	Proficient	0.67	2.9	TRUE	0.8	0.098			6	18	11	35	Proficient	0.636801	AMP	1	DIPLOID	0.2739	GAIN (many states)	0.667803	AMP	1	DIPLOID	0.58375	GAIN (many states)	Pos	ER+/HER2-	LumB	0	0.868089	0.131911	0	0	0.900823
Primary	MAYO_16		MAYO_BP_16	0	0	0	0	0	0	0	0	0	1	0	Breast J	Proficient	0.42	3.9	TRUE	0.62	0.094			5	10	6	21	Proficient		DIPLOID or CNLOH	0.414991	GAIN		DIPLOID or CNLOH	0.448019	AMP	0.288478	AMP (many states)	0.452108	CNLOH	Neg	HER2+	Her2	0	0.285498	0.714502	0	0	0.754687
Primary	MAYO_21		MAYO_BP_21	0	0	0	0	0	0.173982	0	0	0	0.826018	0	Breast F, J	Proficient	0.51	3.6	TRUE	0.7	0.035			19	25	7	51	Deficient		DIPLOID or CNLOH	0.410888	GAIN (many states)	0.4781	GAIN (many states)	0.4781	GAIN (many states)		DIPLOID or CNLOH		DIPLOID or CNLOH	Pos	HER2+	LumB	0	0.643818	0.356182	0	0	0.724634
Primary	MAYO_17		MAYO_BP_17	0	0	0	0	0	0.0925222	0	0	0	0.696451	0.211027	Breast F, J, K	Deficient		2	FALSE	1	1			0	0	0	0	Proficient											0.3	HOMDEL	Pos	ER+/HER2-	Basal	0	0	0	0.842219	0.157781	0.631287
Primary	MAYO_2		MAYO_BP_2	0.108791	0	0	0.0754894	0	0	0.151557	0	0	0.509933	0.15423	Breast A, D, G, J, K	Deficient	0.8	2.2	FALSE	0.23	0.018			5	9	8	22	Proficient	0.758828	HETLOSS	0.758828	DIPLOID or CNLOH	0.758828	HETLOSS	0.758828	GAIN (many states)	0.758828	HETLOSS	0.758828	HETLOSS	Pos	ER+/HER2-	LumA	0.548193	0.219498	0.232309	0	0	0.754277
Primary	MAYO_6	(HSP90 inhibitor) responsive; Abemaciclib (CDK4/6 inhibitor) resistant	MAYO_BP_6	0	0	0	0	0	0	0	0	0	0.895885	0.104115	Breast J, K	Deficient	0.38	4.3	TRUE	0.97	0.14			37	34	22	93	Deficient	0.471789	GAIN (many states)	0.471789	GAIN (many states)	0.471789	DIPLOID or CNLOH	0.471789	INDETERMINATE	0.471789	GAIN (many states)	0.471789	GAIN (many states)	Neg	TNBC	Basal	0	0	0	0.776149	0.223851	0.661615
Primary	MAYO_3		MAYO_BP_3	0	0	0	0	0	0	0	0	0	1	0	Breast J	Proficient	0.58	3.4	TRUE	0.8	0.059			11	10	7	28	Proficient	0.3	DIPLOID or CNLOH	0.3	GAIN (many states)	0.3	DIPLOID or CNLOH	0.3	AMP	0.3	GAIN (many states)	0.3	GAIN (many states)	Pos	HER2+	LumB	0.0922314	0.586278	0.321491	0	0	0.852788
Primary	MAYO_23		MAYO_BP_23	0	0	0	0	0	0	0	0	0	1	0	Breast J	Proficient	0.36	3.4	TRUE	0.95	0.12			30	25	27	82	Deficient	0.366936	GAIN (many states)	0.366936	GAIN (many states)	0.366936	DIPLOID or CNLOH	0.366936	INDETERMINATE	0.366936	GAIN (many states)	0.366936	DIPLOID or CNLOH	Neg	TNBC	Basal	0	0	0	0.989747	0.0102531	0.831004
Primary	MAYO_23		MAYO_BP_23	0	0	0	0	0	0	0	0	0	1	0	Breast J	Proficient	0.36	3.4	TRUE	0.95	0.12			30	25	27	82	Deficient	0.366936	GAIN (many states)	0.366936	GAIN (many states)	0.366936	DIPLOID or CNLOH	0.366936	INDETERMINATE	0.366936	GAIN (many states)	0.366936	DIPLOID or CNLOH	Neg	TNBC	Basal	0	0	0	0.989747	0.0102531	0.831004
Primary	MAYO_5		MAYO_BP_5	0	0	0	0	0	0	0	0	0	1	0	Breast J	Proficient	0.48	3.7	TRUE	0.94	0.091			22	31	12	65	Deficient	0.226692	HETLOSS	0.423348	GAIN (many states)		DIPLOID or CNLOH	0.420398	AMP (many states)	0.358436	AMP (many states)		DIPLOID or CNLOH	Pos	HER2+	LumB	0	0.672985	0.327015	0	0	0.724431
Primary	MAYO_7		MAYO_BP_7	0	0	0	0	0	0.0702538	0	0	0	0.755079	0.174667	Breast F, J, K	Deficient	0.3	2.2	FALSE	0.15	0.029			4	4	0	8	Proficient	0.3	GAIN (many states)	1	DIPLOID	0.3	GAIN (many states)	0.3	DIPLOID or CNLOH	0.3	GAIN (many states)	0.3	INDETERMINATE	Pos	ER+/HER2-	Normal	0.094082	0	0	0.29293	0.612987	0.679747
Primary	MAYO_7		MAYO_BP_7	0	0	0	0	0	0.0702538	0	0	0	0.755079	0.174667	Breast F, J, K	Deficient	0.3	2.2	FALSE	0.15	0.029			4	4	0	8	Proficient	0.3	GAIN (many states)	1	DIPLOID	0.3	GAIN (many states)	0.3	DIPLOID or CNLOH	0.3	GAIN (many states)	0.3	INDETERMINATE	Pos	ER+/HER2-	Normal	0.094082	0	0	0.29293	0.612987	0.679747
Primary	MAYO_8		MAYO_BP_8	0	0	0	0	0	0	0	0	0	1	0	Breast J	Proficient		2	FALSE	1	0.85			0	0	1	1	Proficient			0.3	HOMDEL			0.3	GAIN (many states)			0.3	AMP (many states)	Pos	ER+/HER2-	LumA	0.645534	0	0.197423	0	0.157043	0.678252
Primary	MAYO_8		MAYO_BP_8	0	0	0	0	0	0	0	0	0	1	0	Breast J	Proficient		2	FALSE	1	0.85			0	0	1	1	Proficient			0.3	HOMDEL			0.3	GAIN (many states)			0.3	AMP (many states)	Pos	ER+/HER2-	LumA	0.645534	0	0.197423	0	0.157043	0.678252
Primary	MAYO_9		MAYO_BP_9	0	0	0	0	0	0	0	0	0	1	0	Breast J	Proficient	0.24	2.8	TRUE	0.74	0.21			9	18	16	43	Deficient	0.303901	DIPLOID or CNLOH	0.303901	GAIN (many states)	0.303901	DIPLOID or CNLOH	0.303901	GAIN (many states)	0.303901	HETLOSS	0.303901	GAIN (many states)	Neg	TNBC	Her2	0	0.295539	0.704461	0	0	0.668731
Primary	MAYO_22		MAYO_BP_22	0	0	0	0	0	0	0	0	0	1	0	Breast J	Proficient	0.28	1.9	FALSE	0.22	0.066			5	5	10	20	Proficient	0.3	HETLOSS	0.3	DIPLOID or CNLOH	0.296216	HETLOSS	0.3	INDETERMINATE	0.3	DIPLOID or CNLOH	0.3	GAIN (many states)	Pos	HER2+	LumB	0	0.572397	0.427603	0	0	0.554719
Primary	MAYO_22		MAYO_BP_22	0	0	0	0	0	0	0	0	0	1	0	Breast J	Proficient	0.28	1.9	FALSE	0.22	0.066			5	5	10	20	Proficient	0.3	HETLOSS	0.3	DIPLOID or CNLOH	0.296216	HETLOSS	0.3	INDETERMINATE	0.3	DIPLOID or CNLOH	0.3	GAIN (many states)	Pos	HER2+	LumB	0	0.572397	0.427603	0	0	0.554719
Brain Mets	PB0043	(HSP90 inhibitor) responsive; Abemaciclib (CDK4/6 inhibitor) resistant	PB0043-MT	0	0	0	0	0	0	0	0	0	0.606897	0.393103	Breast J, K	Deficient	0.82	3.1	TRUE	0.74	0.012	59	0.071882	12	28	15	55	Deficient	0.75503	LOSS BEFORE	0.75503	LOSS BEFORE	0.75503	LOSS BEFORE	0.751909	AMP	0.252311	LOSS AFTER	0.75503	LOSS BEFORE		HER2+
Brain Mets	PB0049		PB0049-MT	0	0	0	0	0	0	0.596491	0	0	0.403509	0	Breast G, J	Proficient	0.58	2.3	FALSE	0.31	0.014	32	-0.19382	12	9	4	25	Proficient		DIPLOID or CNLOH		DIPLOID or CNLOH	0.552467	HETLOSS	0.330809	GAIN (many states)	1	DIPLOID		DIPLOID or CNLOH
Brain Mets	PB0076		PB0076-MT	0	0	0	0	0	0.222222	0.385965	0	0	0.391813	0	Breast F, G, J	Proficient	0.81	3.6	TRUE	0.87	0.021	47	-0.0268721	15	28	20	63	Deficient	0.781324	CNLOH BEFORE & LOSS	0.718267	CNLOH AFTER		LOSS BEFORE or DOUBLE LOSS AFTER	0.803242	TETRAPLOID	0.376605	CNLOH BEFORE & LOSS	0.798722	AMP (LOH)
Brain Mets	PB0116		PB0116-MT	0.2624	0	0	0	0	0.6032	0	0	0	0.1344	0	Breast A, F, J	Proficient	0.9	3.4	TRUE	0.71	0.013	150	0.477121	32	26	12	70	Deficient	0.774374	CNLOH	0.770283	AMP	0.491128	HETLOSS	0.770283	AMP		DIPLOID or CNLOH	0.425971	HETLOSS
Brain Mets	PB0135		PB0135-MT	0	0.291667	0.708333	0	0	0	0	0	0	0	0	Breast B, C	Proficient	0.73	4	TRUE	0.61	0	192	0.584331	29	19	10	58	Deficient	0.452531	GAIN (many states)	0.42215	CNLOH & GAIN	0.42121	HETLOSS	0.669041	INDETERMINATE		DIPLOID or CNLOH	0.519321	AMP (LOH)
Brain Mets	PB0148		PB0148-MT	0.389831	0	0	0	0	0.411622	0	0	0	0.198547	0	Breast A, F, J	Proficient	0.43	5.3	TRUE	0.99	0.21	129	0.41162	15	21	13	49	Deficient	0.468212	GAIN (many states)	0.468212	GAIN (many states)	0.382585	CNLOH & GAIN	0.467128	AMP	0.416948	GAIN (many states)	0.422148	CNLOH & GAIN
Brain Mets	PB0149	(PARP inhibitor) responsive; (ATR inhibitor) responsive	PB0149-MT	0.28125	0	0	0	0	0.184896	0.213542	0	0	0.190104	0.130208	Breast A, F, G, J, K	Deficient	0.77	2.1	FALSE	0.61	0.15	95	0.278754	18	16	17	51	Deficient	0.3	DIPLOID or CNLOH	0.3	DIPLOID or CNLOH	0.3	HOMDEL	0.3	AMP (many states)	0.3	HETLOSS	0.3	HOMDEL		UNKNOWN
Brain Mets	PB0150		PB0150-MT	0	0.0993311	0.134448	0	0	0	0.27893	0	0	0.487291	0	Breast B, C, G, J	Proficient	0.66	3.9	TRUE	0.89	0.057	399	0.902003	22	25	12	59	Deficient	0.674517	GAIN (many states)	0.674517	GAIN (many states)	0.674517	DIPLOID or CNLOH	0.674517	AMP (many states)	0.674517	GAIN (many states)	0.674517	GAIN (many states)
Brain Mets	PB0155		PB0155-MT	0.206186	0	0	0	0	0.286598	0.22268	0	0	0.284536	0	Breast A, F, G, J	Proficient	0.28	2.1	FALSE	0.59	0.061	115	0.361728	19	18	12	49	Deficient	0.3	HETLOSS	0.3	HETLOSS	0.3	HOMDEL	0.3	HOMDEL	0.3	HETLOSS	0.3	DIPLOID or CNLOH
Brain Mets	PB0175		PB0175-MT	0.113244	0	0	0	0	0.330134	0.205374	0	0	0.351248	0	Breast A, F, G, J	Proficient	0.51	4.7	TRUE	0.99	0.065	178	0.55145	18	31	16	65	Deficient	0.501896	AMP (many states)	0.469958	GAIN (many states)	0.403471	GAIN (many states)	0.637426	INDETERMINATE	0.446928	AMP	0.628678	AMP (many states)
Brain Mets	PB0176		PB0176-MT	0.159405	0	0	0	0	0.314559	0.298618	0	0	0.227418	0	Breast A, F, G, J	Proficient	0.7	5.2	TRUE	0.93	0.12	380	0.880814	33	30	28	91	Deficient	0.623621	GAIN (many states)	0.673294	GAIN (many states)	0.623621	GAIN (many states)	0.733323	AMP	0.653008	AMP (many states)	0.735111	GAIN (many states)
Brain Mets	PB0222		PB0222-MT	0.130258	0.087517	0	0	0	0	0.299864	0	0	0.391452	0.0909091	Breast A, B,	Deficient	0.83	2.3	TRUE	0.9	0.58	143	0.456366	10	9	8	27	Proficient	0.869636	GAIN (many states)	0.869636	DIPLOID or CNLOH	0.869636	DIPLOID or CNLOH	0.869636	INDETERMINATE	0.869636	DIPLOID or CNLOH	0.804941	CNLOH
Brain Mets	PB0244	(HSP90 inhibitor) responsive; Abemaciclib (CDK4/6 inhibitor) resistant	PB0244-MT	0.0797378	0	0	0	0	0.139814	0.145276	0	0	0.521209	0.113963	Breast A, F, G, J, K	Deficient	0.5	2.9	TRUE	0.74	0.18	645	1.11059	27	25	9	61	Deficient	0.445452	HOMDEL		DIPLOID or CNLOH	0.560628	CNLOH	0.557753	AMP		DIPLOID or CNLOH	0.560628	HETLOSS		HER2+
Brain Mets	PB0274	Veliparib;Cisplatin (PARP inhibitor;Chemotherapy) responsive based on primary tumour SNVs	PB0274-MT	0.156202	0	0	0	0	0.251149	0.211332	0	0	0.25268	0.128637	Breast A, F, G, J, K	Deficient	0.24	5.5	TRUE	0.89	0.029	147	0.468347	20	18	12	50	Deficient	0.3	DIPLOID or CNLOH	0.3	GAIN (many states)	0.3	AMP (many states)	0.3	INDETERMINATE	0.277061	CNLOH	0.3	GAIN (many states)		HER2+
Brain Mets	PB0284	Platinum Agent (Chemotherapy)	PB0284-MT	0.132966	0	0	0	0	0.257353	0.283088	0	0	0.326593	0	Breast A, F, G, J	Proficient	0.78	2.2	TRUE	0.89	0.5	233	0.668386	13	20	17	50	Deficient	0.549007	CNLOH & GAIN	0.789097	DIPLOID or CNLOH	0.789097	DIPLOID or CNLOH	0.789097	AMP (many states)	0.789097	DIPLOID or CNLOH	0.789097	GAIN (many states)
Brain Mets	PB0296	(WEE1 inhibitor)	PB0296-MT	0	0	0	0	0	1	0	0	0	0	0	Breast F	Proficient	0.72	3.3	TRUE	0.83	0.16	250	0.69897	27	26	14	67	Deficient	0.453809	HETLOSS	0.710512	HETLOSS		DIPLOID or CNLOH	0.710512	GAIN	0.710512	CNLOH & GAIN		DIPLOID or CNLOH
Brain Mets	PB0302	Veliparib;Cisplatin (PARP inhibitor;Chemotherapy)	PB0302-MT	0.148265	0	0	0	0	0.15142	0.241325	0.339117	0	0.119874	0	Breast A, F, G, H, J	Proficient	0.83	4.2	TRUE	0.75	0.045	172	0.536558	36	29	26	91	Deficient		DIPLOID or CNLOH	0.265601	GAIN (many states)		DIPLOID or CNLOH	0.678326	AMP (many states)	0.457873	CNLOH & GAIN		DIPLOID or CNLOH
Brain Mets	PB0314		PB0314-MT	0.353823	0	0	0	0	0.349325	0	0	0	0.296852	0	Breast A, F, J	Proficient	0.61	3.4	TRUE	1	0.11	165	0.518514	20	28	24	72	Deficient	0.620079	CNLOH & GAIN	0.380061	AMP (many states)		DIPLOID or CNLOH	0.62844	INDETERMINATE	0.62844	INDETERMINATE	0.460789	GAIN (many states)
Brain Mets	PB0361		PB0361-MT	0.193316	0	0	0	0	0.161413	0.317129	0	0	0.328143	0	Breast A, F, G, J	Proficient	0.85	1.9	FALSE	0.73	0.21	470	0.973128	31	27	28	86	Deficient	0.833712	HETLOSS		DIPLOID or CNLOH	0.832913	HETLOSS	0.833712	GAIN (many states)	0.832913	HETLOSS	0.833712	HETLOSS
Brain Mets	PB0364		PB0364-MT	0	0.0914409	0.0877573	0	0	0.0940412	0.287107	0	0	0.439653	0	Breast B, C, F, G, J	Proficient	0.87	2.1	FALSE	0.34	0.094	495	0.995635	8	13	10	31	Proficient	0.886906	HETLOSS	0.886906	DIPLOID or CNLOH	0.886906	HETLOSS	0.827488	GAIN	0.886906	GAIN	0.886906	HETLOSS
Brain Mets	PB0418	(PARP inhibitor), ATR inhibitor responsive; (HSP90 inhibitor) responsive; Abemaciclib (CDK4/6 inhibitor) resistant	PB0418-MT	0.174684	0	0	0	0	0.21519	0.306329	0	0	0.159494	0.144304	Breast A, F, G, J, K	Deficient	0.8	3.2	TRUE	0.82	0.077	201	0.604226	26	28	16	70	Deficient	0.825796	DIPLOID or CNLOH	0.825796	GAIN (many states)	0.825796	DIPLOID or CNLOH	0.825796	GAIN (many states)	0.825796	DIPLOID or CNLOH	0.825796	HETLOSS		UNKNOWN
Brain Mets	MAYO_22		MAYO_BM_22	0	0	0	0	0	0	0	0	0	1	0	Breast J	Proficient	0.86	2	FALSE	0.42	0.11	124	0.394452	9	10	10	29	Proficient	0.865493	HETLOSS	0.865493	HETLOSS	0.865493	HETLOSS	0.865493	AMP (many states)	0.865493	DIPLOID or CNLOH	0.865493	DIPLOID or CNLOH	Neg	HER2+	LumB	0	0.55026	0.44974	0	0	0.972143
Brain Mets	MAYO_10		MAYO_BM_10	0	0	0	0	0	0	0	0	0	1	0	Breast J	Proficient	0.5	2.9	TRUE	0.95	0.16	254	0.705864	14	26	26	66	Deficient	0.531344	GAIN (many states)	0.531344	GAIN (many states)	0.531344	DIPLOID or CNLOH	0.531344	GAIN (many states)	0.531344	DIPLOID or CNLOH	0.531344	GAIN (many states)	Neg	TNBC	Basal	0	0	0	1	0	0.810572
Brain Mets	MAYO_11	(PARP inhibitor) responsive; (HSP90 inhibitor) responsive; Abemaciclib (CDK4/6 inhibitor) resistant	MAYO_BM_11	0	0	0	0	0	0	0.0887327	0	0	0.769711	0.141556	Breast G, J, K	Deficient	0.79	2.7	TRUE	0.93	0.27	124	0.394452	16	16	15	47	Deficient	0.3	HOMDEL	0.3	INDETERMINATE	0.3	GAIN (many states)	0.3	AMP	0.3	DIPLOID or CNLOH	0.3	GAIN (many states)	Pos	HER2+	Her2	0	0.115861	0.435018	0.44912	0	0.960063
Brain Mets	MAYO_19	(HSP90 inhibitor) responsive; Abemaciclib (CDK4/6 inhibitor) resistant	MAYO_BM_19	0	0	0	0	0	0	0	0	0	0.859956	0.140044	Breast J, K	Deficient	0.62	3.2	TRUE	0.93	0.16	143	0.456366	23	27	11	61	Deficient		DIPLOID or CNLOH		DIPLOID or CNLOH	0.480098	GAIN (many states)	0.666795	GAIN (many states)	0.423555	AMP	0.648834	HETLOSS	Neg	TNBC	Basal	0	0.259834	0.328371	0.411795	0	0.89427
Brain Mets	MAYO_12	(HSP90 inhibitor) responsive; Abemaciclib (CDK4/6 inhibitor) resistant	MAYO_BM_12	0	0	0	0	0	0	0	0	0	0.919201	0.0807995	Breast J, K	Proficient	0.52	2.6	TRUE	0.83	0.039	236	0.673942	36	27	28	91	Deficient		DIPLOID or CNLOH	0.475902	GAIN (many states)		DIPLOID or CNLOH	0.47355	AMP		DIPLOID or CNLOH	0.295394	GAIN (many states)	Neg	HER2+	Her2	0	0.38653	0.61347	0	0	0.950243
Brain Mets	MAYO_13		MAYO_BM_13	0	0	0	0	0	0.111046	0	0	0	0.888954	0	Breast F, J	Proficient	0.8	3.2	TRUE	0.81	0.15	225	0.653213	6	14	10	30	Proficient	0.830644	DIPLOID or CNLOH	0.830644	GAIN (many states)	0.830644	DIPLOID or CNLOH	0.830644	INDETERMINATE	0.830644	DIPLOID or CNLOH	0.830644	DIPLOID or CNLOH	Neg	TNBC	Basal	0	0	0	0.665107	0.334893	0.952494
Brain Mets	MAYO_20		MAYO_BM_20	0	0	0	0	0	0	0	0	0	1	0	Breast J	Proficient	0.78	2.9	TRUE	0.7	0.017	159	0.502427	16	20	14	50	Deficient		DIPLOID or CNLOH		DIPLOID or CNLOH		DIPLOID or CNLOH	0.795446	AMP		DIPLOID or CNLOH	0.701465	GAIN (many states)	Pos	ER+/HER2-	LumB	0	0.816698	0.183302	0	0	0.954126
Brain Mets	MAYO_16		MAYO_BM_16	0	0	0	0	0	0	0	0	0	1	0	Breast J	Proficient	0.78	4	TRUE	0.72	0.055	243	0.686636	13	19	6	38	Proficient		DIPLOID or CNLOH	0.393305	AMP (many states)		DIPLOID or CNLOH	0.801216	AMP	0.711889	AMP (many states)	0.805066	CNLOH	Neg	HER2+	Basal	0	0	0.119681	0.880319	0	0.933422
Brain Mets	MAYO_21		MAYO_BM_21	0	0.16448	0.136297	0	0	0.0804179	0	0	0	0.618805	0	Breast B, C, F, J	Proficient	0.58	2.7	TRUE	0.81	0.1	296	0.772322	19	28	21	68	Deficient	0.6047	HETLOSS	0.6047	GAIN (many states)	0.6047	HETLOSS	0.6047	GAIN (many states)	0.6047	DIPLOID or CNLOH	0.6047	HETLOSS	Neg	HER2+	Her2	0	0.436762	0.563238	0	0	0.778558
Brain Mets	MAYO_21		MAYO_BM_21	0	0.16448	0.136297	0	0	0.0804179	0	0	0	0.618805	0	Breast B, C, F, J	Proficient	0.58	2.7	TRUE	0.81	0.1	296	0.772322	19	28	21	68	Deficient	0.6047	HETLOSS	0.6047	GAIN (many states)	0.6047	HETLOSS	0.6047	GAIN (many states)	0.6047	DIPLOID or CNLOH	0.6047	HETLOSS	Neg	HER2+	Her2	0	0.436762	0.563238	0	0	0.778558
Brain Mets	MAYO_17		MAYO_BM_17	0	0	0.134894	0	0	0	0.228539	0	0	0.329989	0.306577	Breast C, G, J, K	Deficient		2	FALSE	1	0.84	89	0.25042	1	0	0	1	Proficient											0.3	HOMDEL	Neg	TNBC	Basal	0	0	0	1	0	0.834262
Brain Mets	MAYO_2	None	MAYO_BM_2	0	0	0	0.0706801	0	0	0	0	0	0.794564	0.134756	Breast D, J, K	Deficient	0.79	3.9	TRUE	0.98	0.042	303	0.782473	14	27	10	51	Deficient	0.754611	DIPLOID or CNLOH	0.754611	GAIN (many states)	0.909131	HETLOSS	0.754611	AMP (many states)	0.754611	DIPLOID or CNLOH	0.754611	DIPLOID or CNLOH	Pos	ER+/HER2-	LumB	0.145595	0.854405	0	0	0	0.96646
Brain Mets	MAYO_2	None	MAYO_BM_2	0	0	0	0.0706801	0	0	0	0	0	0.794564	0.134756	Breast D, J, K	Deficient	0.79	3.9	TRUE	0.98	0.042	303	0.782473	14	27	10	51	Deficient	0.754611	DIPLOID or CNLOH	0.754611	GAIN (many states)	0.909131	HETLOSS	0.754611	AMP (many states)	0.754611	DIPLOID or CNLOH	0.754611	DIPLOID or CNLOH	Pos	ER+/HER2-	LumB	0.145595	0.854405	0	0	0	0.96646
Brain Mets	MAYO_2	None	MAYO_BM_2	0	0	0	0.0706801	0	0	0	0	0	0.794564	0.134756	Breast D, J, K	Deficient	0.79	3.9	TRUE	0.98	0.042	303	0.782473	14	27	10	51	Deficient	0.754611	DIPLOID or CNLOH	0.754611	GAIN (many states)	0.909131	HETLOSS	0.754611	AMP (many states)	0.754611	DIPLOID or CNLOH	0.754611	DIPLOID or CNLOH	Pos	ER+/HER2-	LumB	0.145595	0.854405	0	0	0	0.96646
Brain Mets	MAYO_2	None	MAYO_BM_2	0	0	0	0.0706801	0	0	0	0	0	0.794564	0.134756	Breast D, J, K	Deficient	0.79	3.9	TRUE	0.98	0.042	303	0.782473	14	27	10	51	Deficient	0.754611	DIPLOID or CNLOH	0.754611	GAIN (many states)	0.909131	HETLOSS	0.754611	AMP (many states)	0.754611	DIPLOID or CNLOH	0.754611	DIPLOID or CNLOH	Pos	ER+/HER2-	LumB	0.145595	0.854405	0	0	0	0.96646
Brain Mets	MAYO_2	None	MAYO_BM_2	0	0	0	0.0706801	0	0	0	0	0	0.794564	0.134756	Breast D, J, K	Deficient	0.79	3.9	TRUE	0.98	0.042	303	0.782473	14	27	10	51	Deficient	0.754611	DIPLOID or CNLOH	0.754611	GAIN (many states)	0.909131	HETLOSS	0.754611	AMP (many states)	0.754611	DIPLOID or CNLOH	0.754611	DIPLOID or CNLOH	Pos	ER+/HER2-	LumB	0.145595	0.854405	0	0	0	0.96646
Brain Mets	MAYO_2	None	MAYO_BM_2	0	0	0	0.0706801	0	0	0	0	0	0.794564	0.134756	Breast D, J, K	Deficient	0.79	3.9	TRUE	0.98	0.042	303	0.782473	14	27	10	51	Deficient	0.754611	DIPLOID or CNLOH	0.754611	GAIN (many states)	0.909131	HETLOSS	0.754611	AMP (many states)	0.754611	DIPLOID or CNLOH	0.754611	DIPLOID or CNLOH	Pos	ER+/HER2-	LumB	0.145595	0.854405	0	0	0	0.96646
Brain Mets	MAYO_2	None	MAYO_BM_2	0	0	0	0.0706801	0	0	0	0	0	0.794564	0.134756	Breast D, J, K	Deficient	0.79	3.9	TRUE	0.98	0.042	303	0.782473	14	27	10	51	Deficient	0.754611	DIPLOID or CNLOH	0.754611	GAIN (many states)	0.909131	HETLOSS	0.754611	AMP (many states)	0.754611	DIPLOID or CNLOH	0.754611	DIPLOID or CNLOH	Pos	ER+/HER2-	LumB	0.145595	0.854405	0	0	0	0.96646
Brain Mets	MAYO_2	None	MAYO_BM_2	0	0	0	0.0706801	0	0	0	0	0	0.794564	0.134756	Breast D, J, K	Deficient	0.79	3.9	TRUE	0.98	0.042	303	0.782473	14	27	10	51	Deficient	0.754611	DIPLOID or CNLOH	0.754611	GAIN (many states)	0.909131	HETLOSS	0.754611	AMP (many states)	0.754611	DIPLOID or CNLOH	0.754611	DIPLOID or CNLOH	Pos	ER+/HER2-	LumB	0.145595	0.854405	0	0	0	0.96646
Brain Mets	MAYO_2	None	MAYO_BM_2	0	0	0	0.0706801	0	0	0	0	0	0.794564	0.134756	Breast D, J, K	Deficient	0.79	3.9	TRUE	0.98	0.042	303	0.782473	14	27	10	51	Deficient	0.754611	DIPLOID or CNLOH	0.754611	GAIN (many states)	0.909131	HETLOSS	0.754611	AMP (many states)	0.754611	DIPLOID or CNLOH	0.754611	DIPLOID or CNLOH	Pos	ER+/HER2-	LumB	0.145595	0.854405	0	0	0	0.96646
Brain Mets	MAYO_6	(HSP90 inhibitor) responsive; Abemaciclib (CDK4/6 inhibitor) resistant	MAYO_BM_6	0.0855263	0	0	0	0	0.097166	0.115638	0	0	0.554403	0.147267	Breast A, F, G, J, K	Deficient	0.67	3.8	TRUE	0.9	0.016	237	0.675778	30	35	33	98	Deficient	0.822225	DIPLOID or CNLOH	0.822225	DIPLOID or CNLOH	0.822225	DIPLOID or CNLOH	0.822225	INDETERMINATE	0.822225	GAIN (many states)	0.822225	HETLOSS	Neg	TNBC	Basal	0	0	0	1	0	0.858981
Brain Mets	MAYO_3	(HSP90 inhibitor) responsive; Abemaciclib (CDK4/6 inhibitor) resistant	MAYO_BM_3	0	0	0	0	0	0	0	0	0	0.916884	0.0831158	Breast J, K	Proficient	0.8	2.9	TRUE	0.79	0.066	122	0.38739	16	16	11	43	Deficient	0.3	DIPLOID or CNLOH	0.3	AMP (many states)	0.3	DIPLOID or CNLOH	0.3	AMP	0.3	GAIN (many states)	0.3	DIPLOID or CNLOH	NA	HER2+	LumB	0	0.677327	0.322673	0	0	0.904703
Brain Mets	MAYO_23		MAYO_BM_23	0	0	0	0	0	0	0	0	0	1	0	Breast J	Proficient	0.79	2.7	TRUE	0.96	0.084	1636	1.51481	35	33	35	103	Deficient	0.831662	GAIN (many states)	0.831662	HETLOSS	0.831662	DIPLOID or CNLOH	0.831662	INDETERMINATE	0.831662	DIPLOID or CNLOH	0.831662	DIPLOID or CNLOH	Pos	ER+/HER2-	Basal	0	0	0	1	0	0.963422
Brain Mets	MAYO_23		MAYO_BM_23	0	0	0	0	0	0	0	0	0	1	0	Breast J	Proficient	0.79	2.7	TRUE	0.96	0.084	1636	1.51481	35	33	35	103	Deficient	0.831662	GAIN (many states)	0.831662	HETLOSS	0.831662	DIPLOID or CNLOH	0.831662	INDETERMINATE	0.831662	DIPLOID or CNLOH	0.831662	DIPLOID or CNLOH	Pos	ER+/HER2-	Basal	0	0	0	1	0	0.963422
Brain Mets	MAYO_5	None	MAYO_BM_5	0.0955994	0	0	0	0	0.0925645	0.139605	0	0	0.567021	0.10521	Breast A, F, G, J, K	Deficient	0.6	3.5	TRUE	0.76	0.085	149	0.474216	17	29	13	59	Deficient	0.77206	DIPLOID or CNLOH	0.77206	GAIN (many states)	0.77206	HETLOSS	0.77206	GAIN (many states)	0.77206	GAIN (many states)	0.77206	HETLOSS	Pos	HER2+	LumB	0	0.504885	0.495115	0	0	0.848604
Brain Mets	MAYO_7		MAYO_BM_7	0	0.101949	0	0	0	0	0.123129	0	0	0.774922	0	Breast B, G, J	Proficient	0.63	3	TRUE	0.78	0.11	235	0.672098	19	24	14	57	Deficient	0.573116	DIPLOID or CNLOH	0.573116	DIPLOID or CNLOH	0.573116	DIPLOID or CNLOH	0.573116	AMP (many states)	0.517128	GAIN	0.573116	AMP	Neg	HER2+	Her2	0	0.355686	0.644314	0	0	0.932336
Brain Mets	MAYO_8		MAYO_BM_8	0	0	0	0.191863	0	0	0.171734	0	0	0.44197	0.194433	Breast D, G, J, K	Deficient		2	FALSE	1	0.8	54	0.0334238	1	0	0	1	Proficient			0.3	HOMDEL			0.3	GAIN (many states)			0.3	HOMDEL	NA	HER2+	Her2	0	0	0.730393	0.269607	0	0.873268
Brain Mets	MAYO_8		MAYO_BM_8	0	0	0	0.191863	0	0	0.171734	0	0	0.44197	0.194433	Breast D, G, J, K	Deficient		2	FALSE	1	0.8	54	0.0334238	1	0	0	1	Proficient			0.3	HOMDEL			0.3	GAIN (many states)			0.3	HOMDEL	NA	HER2+	Her2	0	0	0.730393	0.269607	0	0.873268
Brain Mets	MAYO_9		MAYO_BM_9	0	0	0	0	0	0	0	0	0	1	0	Breast J	Proficient	0.85	3.3	TRUE	0.81	0.097	260	0.716003	18	21	14	53	Deficient	0.85307	DIPLOID or CNLOH	0.85307	GAIN (many states)	0.85307	DIPLOID or CNLOH	0.85307	AMP (many states)	0.85307	DIPLOID or CNLOH	0.85307	DIPLOID or CNLOH	Neg	TNBC	Her2	0	0.134367	0.449822	0.41581	0	0.940594
[truncated: 36 more columns]
