# Supplementary material for: Mapping molecular subtype specific alterations in breast cancer brain metastases identifies clinically relevant vulnerabilities
Source: Nat Commun. 2022 Jan 26;13:514. doi: 10.1038/s41467-022-27987-5 (PMC8791982; doi:10.1038/s41467-022-27987-5)
Supplement: Supplementary file 20 — Supplementary Data 18 [file 41467_2022_27987_MOESM20_ESM.xlsx]

## Sheet: Sheet1
# Supplementary Data 18: gBRCA1/2 and PALB2 mutations called from normal samples of WXS BCBM Cohort (N=39 patients). Those variants annotated as IMPACT= HIGH/MODERATE and ClinVar database
#
sampleID	SYMBOL	Uploaded_variation	Location	Allele	Gene	Feature	Feature_type	Consequence	cDNA_position	CDS_position	Protein_position	Amino_acids	Codons	Existing_variation	IMPACT	CLIN_SIG	HRD_sig_detected	DISTANCE	STRAND	FLAGS	VARIANT_CLASS	SYMBOL	SYMBOL_SOURCE	HGNC_ID	BIOTYPE	CANONICAL	MANE	TSL	APPRIS	CCDS	ENSP	SWISSPROT	TREMBL	UNIPARC	GENE_PHENO	SIFT	PolyPhen	EXON	INTRON	DOMAINS	miRNA	HGVSc	HGVSp	HGVS_OFFSET	AF	AFR_AF	AMR_AF	EAS_AF	EUR_AF
MAYO_10	BRCA2	13_32937506_G/C	13:32937506	C	ENSG00000139618	ENST00000544455.1	Transcript	missense_variant	8394	8167	2723	D/H	Gat/Cat	rs41293511,CM042310	MODERATE	pathogenic	1	-	1	-	SNV	BRCA2	HGNC	1101	protein_coding	YES	-	-	-	CCDS9344.1	ENSP00000439902	P51587	Q9H4L3,Q8IU82,Q8IU77,Q8IU64,K4K7W0,K4JXT6,K4JTT2,E9PIQ1	UPI00001FCBCC	1	deleterious(0)	probably_damaging(1)	18/28	-	Gene3D:2.40.50.140,Pfam_domain:PF09103,PIRSF_domain:PIRSF002397,hmmpanther:PTHR11289,hmmpanther:PTHR11289:SF0,Superfamily_domains:SSF50249	-	ENST00000544455.1:c.8167G>C	ENSP00000439902.1:p.Asp2723His	-	-	-	-	-	-
MAYO_8	BRCA2	13_32937506_G/C	13:32937506	C	ENSG00000139618	ENST00000544455.1	Transcript	missense_variant	8394	8167	2723	D/H	Gat/Cat	rs41293511,CM042310	MODERATE	pathogenic	1	-	1	-	SNV	BRCA2	HGNC	1101	protein_coding	YES	-	-	-	CCDS9344.1	ENSP00000439902	P51587	Q9H4L3,Q8IU82,Q8IU77,Q8IU64,K4K7W0,K4JXT6,K4JTT2,E9PIQ1	UPI00001FCBCC	1	deleterious(0)	probably_damaging(1)	18/28	-	Gene3D:2.40.50.140,Pfam_domain:PF09103,PIRSF_domain:PIRSF002397,hmmpanther:PTHR11289,hmmpanther:PTHR11289:SF0,Superfamily_domains:SSF50249	-	ENST00000544455.1:c.8167G>C	ENSP00000439902.1:p.Asp2723His	-	-	-	-	-	-
MAYO_13	BRCA2	13_32914438_T/-	13:32914438	-	ENSG00000139618	ENST00000544455.1	Transcript	frameshift_variant	6173	5946	1982	S/X	agT/ag	rs80359550,CD126349,CD961857,CD994374,COSM26515,COSM328000	HIGH	pathogenic,risk_factor	0	-	1	-	deletion	BRCA2	HGNC	1101	protein_coding	YES	-	-	-	CCDS9344.1	ENSP00000439902	P51587	Q9H4L3,Q8IU82,Q8IU77,Q8IU64,K4K7W0,K4JXT6,K4JTT2,E9PIQ1	UPI00001FCBCC	1	-	-	11/28	-	Pfam_domain:PF00634,PIRSF_domain:PIRSF002397,PROSITE_profiles:PS50138,hmmpanther:PTHR11289,hmmpanther:PTHR11289:SF0	-	ENST00000544455.1:c.5946del	ENSP00000439902.1:p.Ser1982ArgfsTer22	-	-	-	-	-	-
PB0176-N	BRCA1	17_41209080_-/G	17:41209079-41209080	G	ENSG00000012048	ENST00000471181.2	Transcript	frameshift_variant	5561-5562	5329-5330	1777	Q/PX	cag/cCag	rs1217805587,rs80357906	HIGH	risk_factor,pathogenic	0	-	-1	-	insertion	BRCA1	HGNC	1100	protein_coding	YES	-	-	-	CCDS11456.2	ENSP00000418960	-	Q9UE29,Q9NQR3,Q92897,Q7KYU6,Q4EW25,Q3YB53,Q3YB50,Q3YB49,Q3B891,K7EPC7,K4K7V3,K4JXS7,K4JUB1,G4V503,G4V502,G4V500,G4V4Z8,G4V4Z7,G1UI37,E9PFC7,E7EWN5,C9IZW4,C4PFY7	UPI0000E0360B	1	-	-	20/24	-	PROSITE_profiles:PS50172,hmmpanther:PTHR13763:SF0,hmmpanther:PTHR13763,Gene3D:3.40.50.10190,PIRSF_domain:PIRSF001734	-	ENST00000471181.2:c.5329dup	ENSP00000418960.2:p.Gln1777ProfsTer74	-	-	-	-	-	-
PB0361-N	BRCA1	17_41209080_-/G	17:41209079-41209080	G	ENSG00000012048	ENST00000471181.2	Transcript	frameshift_variant	5561-5562	5329-5330	1777	Q/PX	cag/cCag	rs1217805587,rs80357906	HIGH	risk_factor,pathogenic	0	-	-1	-	insertion	BRCA1	HGNC	1100	protein_coding	YES	-	-	-	CCDS11456.2	ENSP00000418960	-	Q9UE29,Q9NQR3,Q92897,Q7KYU6,Q4EW25,Q3YB53,Q3YB50,Q3YB49,Q3B891,K7EPC7,K4K7V3,K4JXS7,K4JUB1,G4V503,G4V502,G4V500,G4V4Z8,G4V4Z7,G1UI37,E9PFC7,E7EWN5,C9IZW4,C4PFY7	UPI0000E0360B	1	-	-	20/24	-	PROSITE_profiles:PS50172,hmmpanther:PTHR13763:SF0,hmmpanther:PTHR13763,Gene3D:3.40.50.10190,PIRSF_domain:PIRSF001734	-	ENST00000471181.2:c.5329dup	ENSP00000418960.2:p.Gln1777ProfsTer74	-	-	-	-	-	-
MAYO_8	BRCA1	17_41223090_G/A	17:41223090	A	ENSG00000012048	ENST00000471181.2	Transcript	missense_variant	5136	4904	1635	P/L	cCa/cTa	rs766305255,COSM5226791,COSM5226792	MODERATE	uncertain_significance	1	-	-1	-	SNV	BRCA1	HGNC	1100	protein_coding	YES	-	-	-	CCDS11456.2	ENSP00000418960	-	Q9UE29,Q9NQR3,Q92897,Q7KYU6,Q4EW25,Q3YB53,Q3YB50,Q3YB49,Q3B891,K7EPC7,K4K7V3,K4JXS7,K4JUB1,G4V503,G4V502,G4V500,G4V4Z8,G4V4Z7,G1UI37,E9PFC7,E7EWN5,C9IZW4,C4PFY7	UPI0000E0360B	1	deleterious(0.02)	benign(0.018)	16/24	-	hmmpanther:PTHR13763:SF0,hmmpanther:PTHR13763,PIRSF_domain:PIRSF001734,Superfamily_domains:SSF52113	-	ENST00000471181.2:c.4904C>T	ENSP00000418960.2:p.Pro1635Leu	-	-	-	-	-	-
MAYO_10	BRCA2	13_32929387_T/C	13:32929387	C	ENSG00000139618	ENST00000544455.1	Transcript	missense_variant	7624	7397	2466	V/A	gTa/gCa	rs169547,CM960194	MODERATE	uncertain_significance	1	-	1	-	SNV	BRCA2	HGNC	1101	protein_coding	YES	-	-	-	CCDS9344.1	ENSP00000439902	P51587	Q9H4L3,Q8IU82,Q8IU77,Q8IU64,K4K7W0,K4JXT6,K4JTT2,E9PIQ1	UPI00001FCBCC	1	tolerated(1)	benign(0)	14/28	-	PIRSF_domain:PIRSF002397,hmmpanther:PTHR11289,hmmpanther:PTHR11289:SF0	-	ENST00000544455.1:c.7397T>C	ENSP00000439902.1:p.Val2466Ala	-	0.9758	0.9107	0.9971	1	0.999
MAYO_11	BRCA2	13_32907411_C/T	13:32907411	T	ENSG00000139618	ENST00000544455.1	Transcript	missense_variant	2023	1796	599	S/F	tCt/tTt	rs1046984,CD972072	MODERATE	uncertain_significance	1	-	1	-	SNV	BRCA2	HGNC	1101	protein_coding	YES	-	-	-	CCDS9344.1	ENSP00000439902	P51587	Q9H4L3,Q8IU82,Q8IU77,Q8IU64,K4K7W0,K4JXT6,K4JTT2,E9PIQ1	UPI00001FCBCC	1	deleterious(0.03)	benign(0.045)	10/28	-	PIRSF_domain:PIRSF002397,hmmpanther:PTHR11289,hmmpanther:PTHR11289:SF0	-	ENST00000544455.1:c.1796C>T	ENSP00000439902.1:p.Ser599Phe	-	-	-	-	-	-
MAYO_11	BRCA2	13_32929387_T/C	13:32929387	C	ENSG00000139618	ENST00000544455.1	Transcript	missense_variant	7624	7397	2466	V/A	gTa/gCa	rs169547,CM960194	MODERATE	uncertain_significance	1	-	1	-	SNV	BRCA2	HGNC	1101	protein_coding	YES	-	-	-	CCDS9344.1	ENSP00000439902	P51587	Q9H4L3,Q8IU82,Q8IU77,Q8IU64,K4K7W0,K4JXT6,K4JTT2,E9PIQ1	UPI00001FCBCC	1	tolerated(1)	benign(0)	14/28	-	PIRSF_domain:PIRSF002397,hmmpanther:PTHR11289,hmmpanther:PTHR11289:SF0	-	ENST00000544455.1:c.7397T>C	ENSP00000439902.1:p.Val2466Ala	-	0.9758	0.9107	0.9971	1	0.999
MAYO_12	BRCA2	13_32929387_T/C	13:32929387	C	ENSG00000139618	ENST00000544455.1	Transcript	missense_variant	7624	7397	2466	V/A	gTa/gCa	rs169547,CM960194	MODERATE	uncertain_significance	1	-	1	-	SNV	BRCA2	HGNC	1101	protein_coding	YES	-	-	-	CCDS9344.1	ENSP00000439902	P51587	Q9H4L3,Q8IU82,Q8IU77,Q8IU64,K4K7W0,K4JXT6,K4JTT2,E9PIQ1	UPI00001FCBCC	1	tolerated(1)	benign(0)	14/28	-	PIRSF_domain:PIRSF002397,hmmpanther:PTHR11289,hmmpanther:PTHR11289:SF0	-	ENST00000544455.1:c.7397T>C	ENSP00000439902.1:p.Val2466Ala	-	0.9758	0.9107	0.9971	1	0.999
MAYO_17	BRCA2	13_32929387_T/C	13:32929387	C	ENSG00000139618	ENST00000544455.1	Transcript	missense_variant	7624	7397	2466	V/A	gTa/gCa	rs169547,CM960194	MODERATE	uncertain_significance	1	-	1	-	SNV	BRCA2	HGNC	1101	protein_coding	YES	-	-	-	CCDS9344.1	ENSP00000439902	P51587	Q9H4L3,Q8IU82,Q8IU77,Q8IU64,K4K7W0,K4JXT6,K4JTT2,E9PIQ1	UPI00001FCBCC	1	tolerated(1)	benign(0)	14/28	-	PIRSF_domain:PIRSF002397,hmmpanther:PTHR11289,hmmpanther:PTHR11289:SF0	-	ENST00000544455.1:c.7397T>C	ENSP00000439902.1:p.Val2466Ala	-	0.9758	0.9107	0.9971	1	0.999
MAYO_19	BRCA2	13_32929387_T/C	13:32929387	C	ENSG00000139618	ENST00000544455.1	Transcript	missense_variant	7624	7397	2466	V/A	gTa/gCa	rs169547,CM960194	MODERATE	uncertain_significance	1	-	1	-	SNV	BRCA2	HGNC	1101	protein_coding	YES	-	-	-	CCDS9344.1	ENSP00000439902	P51587	Q9H4L3,Q8IU82,Q8IU77,Q8IU64,K4K7W0,K4JXT6,K4JTT2,E9PIQ1	UPI00001FCBCC	1	tolerated(1)	benign(0)	14/28	-	PIRSF_domain:PIRSF002397,hmmpanther:PTHR11289,hmmpanther:PTHR11289:SF0	-	ENST00000544455.1:c.7397T>C	ENSP00000439902.1:p.Val2466Ala	-	0.9758	0.9107	0.9971	1	0.999
MAYO_2	BRCA2	13_32929387_T/C	13:32929387	C	ENSG00000139618	ENST00000544455.1	Transcript	missense_variant	7624	7397	2466	V/A	gTa/gCa	rs169547,CM960194	MODERATE	uncertain_significance	1	-	1	-	SNV	BRCA2	HGNC	1101	protein_coding	YES	-	-	-	CCDS9344.1	ENSP00000439902	P51587	Q9H4L3,Q8IU82,Q8IU77,Q8IU64,K4K7W0,K4JXT6,K4JTT2,E9PIQ1	UPI00001FCBCC	1	tolerated(1)	benign(0)	14/28	-	PIRSF_domain:PIRSF002397,hmmpanther:PTHR11289,hmmpanther:PTHR11289:SF0	-	ENST00000544455.1:c.7397T>C	ENSP00000439902.1:p.Val2466Ala	-	0.9758	0.9107	0.9971	1	0.999
MAYO_5	BRCA2	13_32929387_T/C	13:32929387	C	ENSG00000139618	ENST00000544455.1	Transcript	missense_variant	7624	7397	2466	V/A	gTa/gCa	rs169547,CM960194	MODERATE	uncertain_significance	1	-	1	-	SNV	BRCA2	HGNC	1101	protein_coding	YES	-	-	-	CCDS9344.1	ENSP00000439902	P51587	Q9H4L3,Q8IU82,Q8IU77,Q8IU64,K4K7W0,K4JXT6,K4JTT2,E9PIQ1	UPI00001FCBCC	1	tolerated(1)	benign(0)	14/28	-	PIRSF_domain:PIRSF002397,hmmpanther:PTHR11289,hmmpanther:PTHR11289:SF0	-	ENST00000544455.1:c.7397T>C	ENSP00000439902.1:p.Val2466Ala	-	0.9758	0.9107	0.9971	1	0.999
MAYO_6	BRCA2	13_32929387_T/C	13:32929387	C	ENSG00000139618	ENST00000544455.1	Transcript	missense_variant	7624	7397	2466	V/A	gTa/gCa	rs169547,CM960194	MODERATE	uncertain_significance	1	-	1	-	SNV	BRCA2	HGNC	1101	protein_coding	YES	-	-	-	CCDS9344.1	ENSP00000439902	P51587	Q9H4L3,Q8IU82,Q8IU77,Q8IU64,K4K7W0,K4JXT6,K4JTT2,E9PIQ1	UPI00001FCBCC	1	tolerated(1)	benign(0)	14/28	-	PIRSF_domain:PIRSF002397,hmmpanther:PTHR11289,hmmpanther:PTHR11289:SF0	-	ENST00000544455.1:c.7397T>C	ENSP00000439902.1:p.Val2466Ala	-	0.9758	0.9107	0.9971	1	0.999
MAYO_7	BRCA2	13_32929387_T/C	13:32929387	C	ENSG00000139618	ENST00000544455.1	Transcript	missense_variant	7624	7397	2466	V/A	gTa/gCa	rs169547,CM960194	MODERATE	uncertain_significance	1	-	1	-	SNV	BRCA2	HGNC	1101	protein_coding	YES	-	-	-	CCDS9344.1	ENSP00000439902	P51587	Q9H4L3,Q8IU82,Q8IU77,Q8IU64,K4K7W0,K4JXT6,K4JTT2,E9PIQ1	UPI00001FCBCC	1	tolerated(1)	benign(0)	14/28	-	PIRSF_domain:PIRSF002397,hmmpanther:PTHR11289,hmmpanther:PTHR11289:SF0	-	ENST00000544455.1:c.7397T>C	ENSP00000439902.1:p.Val2466Ala	-	0.9758	0.9107	0.9971	1	0.999
MAYO_8	BRCA2	13_32907411_C/T	13:32907411	T	ENSG00000139618	ENST00000544455.1	Transcript	missense_variant	2023	1796	599	S/F	tCt/tTt	rs1046984,CD972072	MODERATE	uncertain_significance	1	-	1	-	SNV	BRCA2	HGNC	1101	protein_coding	YES	-	-	-	CCDS9344.1	ENSP00000439902	P51587	Q9H4L3,Q8IU82,Q8IU77,Q8IU64,K4K7W0,K4JXT6,K4JTT2,E9PIQ1	UPI00001FCBCC	1	deleterious(0.03)	benign(0.045)	10/28	-	PIRSF_domain:PIRSF002397,hmmpanther:PTHR11289,hmmpanther:PTHR11289:SF0	-	ENST00000544455.1:c.1796C>T	ENSP00000439902.1:p.Ser599Phe	-	-	-	-	-	-
MAYO_8	BRCA2	13_32929387_T/C	13:32929387	C	ENSG00000139618	ENST00000544455.1	Transcript	missense_variant	7624	7397	2466	V/A	gTa/gCa	rs169547,CM960194	MODERATE	uncertain_significance	1	-	1	-	SNV	BRCA2	HGNC	1101	protein_coding	YES	-	-	-	CCDS9344.1	ENSP00000439902	P51587	Q9H4L3,Q8IU82,Q8IU77,Q8IU64,K4K7W0,K4JXT6,K4JTT2,E9PIQ1	UPI00001FCBCC	1	tolerated(1)	benign(0)	14/28	-	PIRSF_domain:PIRSF002397,hmmpanther:PTHR11289,hmmpanther:PTHR11289:SF0	-	ENST00000544455.1:c.7397T>C	ENSP00000439902.1:p.Val2466Ala	-	0.9758	0.9107	0.9971	1	0.999
MAYO_13	BRCA2	13_32929387_T/C	13:32929387	C	ENSG00000139618	ENST00000544455.1	Transcript	missense_variant	7624	7397	2466	V/A	gTa/gCa	rs169547,CM960194	MODERATE	uncertain_significance	0	-	1	-	SNV	BRCA2	HGNC	1101	protein_coding	YES	-	-	-	CCDS9344.1	ENSP00000439902	P51587	Q9H4L3,Q8IU82,Q8IU77,Q8IU64,K4K7W0,K4JXT6,K4JTT2,E9PIQ1	UPI00001FCBCC	1	tolerated(1)	benign(0)	14/28	-	PIRSF_domain:PIRSF002397,hmmpanther:PTHR11289,hmmpanther:PTHR11289:SF0	-	ENST00000544455.1:c.7397T>C	ENSP00000439902.1:p.Val2466Ala	-	0.9758	0.9107	0.9971	1	0.999
MAYO_16	BRCA2	13_32929387_T/C	13:32929387	C	ENSG00000139618	ENST00000544455.1	Transcript	missense_variant	7624	7397	2466	V/A	gTa/gCa	rs169547,CM960194	MODERATE	uncertain_significance	0	-	1	-	SNV	BRCA2	HGNC	1101	protein_coding	YES	-	-	-	CCDS9344.1	ENSP00000439902	P51587	Q9H4L3,Q8IU82,Q8IU77,Q8IU64,K4K7W0,K4JXT6,K4JTT2,E9PIQ1	UPI00001FCBCC	1	tolerated(1)	benign(0)	14/28	-	PIRSF_domain:PIRSF002397,hmmpanther:PTHR11289,hmmpanther:PTHR11289:SF0	-	ENST00000544455.1:c.7397T>C	ENSP00000439902.1:p.Val2466Ala	-	0.9758	0.9107	0.9971	1	0.999
MAYO_20	BRCA2	13_32929387_T/C	13:32929387	C	ENSG00000139618	ENST00000544455.1	Transcript	missense_variant	7624	7397	2466	V/A	gTa/gCa	rs169547,CM960194	MODERATE	uncertain_significance	0	-	1	-	SNV	BRCA2	HGNC	1101	protein_coding	YES	-	-	-	CCDS9344.1	ENSP00000439902	P51587	Q9H4L3,Q8IU82,Q8IU77,Q8IU64,K4K7W0,K4JXT6,K4JTT2,E9PIQ1	UPI00001FCBCC	1	tolerated(1)	benign(0)	14/28	-	PIRSF_domain:PIRSF002397,hmmpanther:PTHR11289,hmmpanther:PTHR11289:SF0	-	ENST00000544455.1:c.7397T>C	ENSP00000439902.1:p.Val2466Ala	-	0.9758	0.9107	0.9971	1	0.999
MAYO_21	BRCA2	13_32929387_T/C	13:32929387	C	ENSG00000139618	ENST00000544455.1	Transcript	missense_variant	7624	7397	2466	V/A	gTa/gCa	rs169547,CM960194	MODERATE	uncertain_significance	0	-	1	-	SNV	BRCA2	HGNC	1101	protein_coding	YES	-	-	-	CCDS9344.1	ENSP00000439902	P51587	Q9H4L3,Q8IU82,Q8IU77,Q8IU64,K4K7W0,K4JXT6,K4JTT2,E9PIQ1	UPI00001FCBCC	1	tolerated(1)	benign(0)	14/28	-	PIRSF_domain:PIRSF002397,hmmpanther:PTHR11289,hmmpanther:PTHR11289:SF0	-	ENST00000544455.1:c.7397T>C	ENSP00000439902.1:p.Val2466Ala	-	0.9758	0.9107	0.9971	1	0.999
MAYO_22	BRCA2	13_32929387_T/C	13:32929387	C	ENSG00000139618	ENST00000544455.1	Transcript	missense_variant	7624	7397	2466	V/A	gTa/gCa	rs169547,CM960194	MODERATE	uncertain_significance	0	-	1	-	SNV	BRCA2	HGNC	1101	protein_coding	YES	-	-	-	CCDS9344.1	ENSP00000439902	P51587	Q9H4L3,Q8IU82,Q8IU77,Q8IU64,K4K7W0,K4JXT6,K4JTT2,E9PIQ1	UPI00001FCBCC	1	tolerated(1)	benign(0)	14/28	-	PIRSF_domain:PIRSF002397,hmmpanther:PTHR11289,hmmpanther:PTHR11289:SF0	-	ENST00000544455.1:c.7397T>C	ENSP00000439902.1:p.Val2466Ala	-	0.9758	0.9107	0.9971	1	0.999
MAYO_23	BRCA2	13_32929387_T/C	13:32929387	C	ENSG00000139618	ENST00000544455.1	Transcript	missense_variant	7624	7397	2466	V/A	gTa/gCa	rs169547,CM960194	MODERATE	uncertain_significance	0	-	1	-	SNV	BRCA2	HGNC	1101	protein_coding	YES	-	-	-	CCDS9344.1	ENSP00000439902	P51587	Q9H4L3,Q8IU82,Q8IU77,Q8IU64,K4K7W0,K4JXT6,K4JTT2,E9PIQ1	UPI00001FCBCC	1	tolerated(1)	benign(0)	14/28	-	PIRSF_domain:PIRSF002397,hmmpanther:PTHR11289,hmmpanther:PTHR11289:SF0	-	ENST00000544455.1:c.7397T>C	ENSP00000439902.1:p.Val2466Ala	-	0.9758	0.9107	0.9971	1	0.999
MAYO_9	BRCA2	13_32929387_T/C	13:32929387	C	ENSG00000139618	ENST00000544455.1	Transcript	missense_variant	7624	7397	2466	V/A	gTa/gCa	rs169547,CM960194	MODERATE	uncertain_significance	0	-	1	-	SNV	BRCA2	HGNC	1101	protein_coding	YES	-	-	-	CCDS9344.1	ENSP00000439902	P51587	Q9H4L3,Q8IU82,Q8IU77,Q8IU64,K4K7W0,K4JXT6,K4JTT2,E9PIQ1	UPI00001FCBCC	1	tolerated(1)	benign(0)	14/28	-	PIRSF_domain:PIRSF002397,hmmpanther:PTHR11289,hmmpanther:PTHR11289:SF0	-	ENST00000544455.1:c.7397T>C	ENSP00000439902.1:p.Val2466Ala	-	0.9758	0.9107	0.9971	1	0.999
PB0043-N	BRCA2	13_32929387_T/C	13:32929387	C	ENSG00000139618	ENST00000544455.1	Transcript	missense_variant	7624	7397	2466	V/A	gTa/gCa	rs169547,CM960194	MODERATE	uncertain_significance	0	-	1	-	SNV	BRCA2	HGNC	1101	protein_coding	YES	-	-	-	CCDS9344.1	ENSP00000439902	P51587	Q9H4L3,Q8IU82,Q8IU77,Q8IU64,K4K7W0,K4JXT6,K4JTT2,E9PIQ1	UPI00001FCBCC	1	tolerated(1)	benign(0)	14/28	-	PIRSF_domain:PIRSF002397,hmmpanther:PTHR11289,hmmpanther:PTHR11289:SF0	-	ENST00000544455.1:c.7397T>C	ENSP00000439902.1:p.Val2466Ala	-	0.9758	0.9107	0.9971	1	0.999
PB0049-N	BRCA2	13_32929387_T/C	13:32929387	C	ENSG00000139618	ENST00000544455.1	Transcript	missense_variant	7624	7397	2466	V/A	gTa/gCa	rs169547,CM960194	MODERATE	uncertain_significance	0	-	1	-	SNV	BRCA2	HGNC	1101	protein_coding	YES	-	-	-	CCDS9344.1	ENSP00000439902	P51587	Q9H4L3,Q8IU82,Q8IU77,Q8IU64,K4K7W0,K4JXT6,K4JTT2,E9PIQ1	UPI00001FCBCC	1	tolerated(1)	benign(0)	14/28	-	PIRSF_domain:PIRSF002397,hmmpanther:PTHR11289,hmmpanther:PTHR11289:SF0	-	ENST00000544455.1:c.7397T>C	ENSP00000439902.1:p.Val2466Ala	-	0.9758	0.9107	0.9971	1	0.999
PB0076-N	BRCA2	13_32929387_T/C	13:32929387	C	ENSG00000139618	ENST00000544455.1	Transcript	missense_variant	7624	7397	2466	V/A	gTa/gCa	rs169547,CM960194	MODERATE	uncertain_significance	0	-	1	-	SNV	BRCA2	HGNC	1101	protein_coding	YES	-	-	-	CCDS9344.1	ENSP00000439902	P51587	Q9H4L3,Q8IU82,Q8IU77,Q8IU64,K4K7W0,K4JXT6,K4JTT2,E9PIQ1	UPI00001FCBCC	1	tolerated(1)	benign(0)	14/28	-	PIRSF_domain:PIRSF002397,hmmpanther:PTHR11289,hmmpanther:PTHR11289:SF0	-	ENST00000544455.1:c.7397T>C	ENSP00000439902.1:p.Val2466Ala	-	0.9758	0.9107	0.9971	1	0.999
PB0116-N	BRCA2	13_32929387_T/C	13:32929387	C	ENSG00000139618	ENST00000544455.1	Transcript	missense_variant	7624	7397	2466	V/A	gTa/gCa	rs169547,CM960194	MODERATE	uncertain_significance	0	-	1	-	SNV	BRCA2	HGNC	1101	protein_coding	YES	-	-	-	CCDS9344.1	ENSP00000439902	P51587	Q9H4L3,Q8IU82,Q8IU77,Q8IU64,K4K7W0,K4JXT6,K4JTT2,E9PIQ1	UPI00001FCBCC	1	tolerated(1)	benign(0)	14/28	-	PIRSF_domain:PIRSF002397,hmmpanther:PTHR11289,hmmpanther:PTHR11289:SF0	-	ENST00000544455.1:c.7397T>C	ENSP00000439902.1:p.Val2466Ala	-	0.9758	0.9107	0.9971	1	0.999
PB0135-N	BRCA2	13_32929387_T/C	13:32929387	C	ENSG00000139618	ENST00000544455.1	Transcript	missense_variant	7624	7397	2466	V/A	gTa/gCa	rs169547,CM960194	MODERATE	uncertain_significance	0	-	1	-	SNV	BRCA2	HGNC	1101	protein_coding	YES	-	-	-	CCDS9344.1	ENSP00000439902	P51587	Q9H4L3,Q8IU82,Q8IU77,Q8IU64,K4K7W0,K4JXT6,K4JTT2,E9PIQ1	UPI00001FCBCC	1	tolerated(1)	benign(0)	14/28	-	PIRSF_domain:PIRSF002397,hmmpanther:PTHR11289,hmmpanther:PTHR11289:SF0	-	ENST00000544455.1:c.7397T>C	ENSP00000439902.1:p.Val2466Ala	-	0.9758	0.9107	0.9971	1	0.999
PB0148-N	BRCA2	13_32929387_T/C	13:32929387	C	ENSG00000139618	ENST00000544455.1	Transcript	missense_variant	7624	7397	2466	V/A	gTa/gCa	rs169547,CM960194	MODERATE	uncertain_significance	0	-	1	-	SNV	BRCA2	HGNC	1101	protein_coding	YES	-	-	-	CCDS9344.1	ENSP00000439902	P51587	Q9H4L3,Q8IU82,Q8IU77,Q8IU64,K4K7W0,K4JXT6,K4JTT2,E9PIQ1	UPI00001FCBCC	1	tolerated(1)	benign(0)	14/28	-	PIRSF_domain:PIRSF002397,hmmpanther:PTHR11289,hmmpanther:PTHR11289:SF0	-	ENST00000544455.1:c.7397T>C	ENSP00000439902.1:p.Val2466Ala	-	0.9758	0.9107	0.9971	1	0.999
PB0149-N	BRCA2	13_32929387_T/C	13:32929387	C	ENSG00000139618	ENST00000544455.1	Transcript	missense_variant	7624	7397	2466	V/A	gTa/gCa	rs169547,CM960194	MODERATE	uncertain_significance	0	-	1	-	SNV	BRCA2	HGNC	1101	protein_coding	YES	-	-	-	CCDS9344.1	ENSP00000439902	P51587	Q9H4L3,Q8IU82,Q8IU77,Q8IU64,K4K7W0,K4JXT6,K4JTT2,E9PIQ1	UPI00001FCBCC	1	tolerated(1)	benign(0)	14/28	-	PIRSF_domain:PIRSF002397,hmmpanther:PTHR11289,hmmpanther:PTHR11289:SF0	-	ENST00000544455.1:c.7397T>C	ENSP00000439902.1:p.Val2466Ala	-	0.9758	0.9107	0.9971	1	0.999
PB0150-N	BRCA2	13_32929387_T/C	13:32929387	C	ENSG00000139618	ENST00000544455.1	Transcript	missense_variant	7624	7397	2466	V/A	gTa/gCa	rs169547,CM960194	MODERATE	uncertain_significance	0	-	1	-	SNV	BRCA2	HGNC	1101	protein_coding	YES	-	-	-	CCDS9344.1	ENSP00000439902	P51587	Q9H4L3,Q8IU82,Q8IU77,Q8IU64,K4K7W0,K4JXT6,K4JTT2,E9PIQ1	UPI00001FCBCC	1	tolerated(1)	benign(0)	14/28	-	PIRSF_domain:PIRSF002397,hmmpanther:PTHR11289,hmmpanther:PTHR11289:SF0	-	ENST00000544455.1:c.7397T>C	ENSP00000439902.1:p.Val2466Ala	-	0.9758	0.9107	0.9971	1	0.999
PB0155-N	BRCA2	13_32929387_T/C	13:32929387	C	ENSG00000139618	ENST00000544455.1	Transcript	missense_variant	7624	7397	2466	V/A	gTa/gCa	rs169547,CM960194	MODERATE	uncertain_significance	0	-	1	-	SNV	BRCA2	HGNC	1101	protein_coding	YES	-	-	-	CCDS9344.1	ENSP00000439902	P51587	Q9H4L3,Q8IU82,Q8IU77,Q8IU64,K4K7W0,K4JXT6,K4JTT2,E9PIQ1	UPI00001FCBCC	1	tolerated(1)	benign(0)	14/28	-	PIRSF_domain:PIRSF002397,hmmpanther:PTHR11289,hmmpanther:PTHR11289:SF0	-	ENST00000544455.1:c.7397T>C	ENSP00000439902.1:p.Val2466Ala	-	0.9758	0.9107	0.9971	1	0.999
PB0175-N	BRCA2	13_32929387_T/C	13:32929387	C	ENSG00000139618	ENST00000544455.1	Transcript	missense_variant	7624	7397	2466	V/A	gTa/gCa	rs169547,CM960194	MODERATE	uncertain_significance	0	-	1	-	SNV	BRCA2	HGNC	1101	protein_coding	YES	-	-	-	CCDS9344.1	ENSP00000439902	P51587	Q9H4L3,Q8IU82,Q8IU77,Q8IU64,K4K7W0,K4JXT6,K4JTT2,E9PIQ1	UPI00001FCBCC	1	tolerated(1)	benign(0)	14/28	-	PIRSF_domain:PIRSF002397,hmmpanther:PTHR11289,hmmpanther:PTHR11289:SF0	-	ENST00000544455.1:c.7397T>C	ENSP00000439902.1:p.Val2466Ala	-	0.9758	0.9107	0.9971	1	0.999
PB0176-N	BRCA2	13_32929387_T/C	13:32929387	C	ENSG00000139618	ENST00000544455.1	Transcript	missense_variant	7624	7397	2466	V/A	gTa/gCa	rs169547,CM960194	MODERATE	uncertain_significance	0	-	1	-	SNV	BRCA2	HGNC	1101	protein_coding	YES	-	-	-	CCDS9344.1	ENSP00000439902	P51587	Q9H4L3,Q8IU82,Q8IU77,Q8IU64,K4K7W0,K4JXT6,K4JTT2,E9PIQ1	UPI00001FCBCC	1	tolerated(1)	benign(0)	14/28	-	PIRSF_domain:PIRSF002397,hmmpanther:PTHR11289,hmmpanther:PTHR11289:SF0	-	ENST00000544455.1:c.7397T>C	ENSP00000439902.1:p.Val2466Ala	-	0.9758	0.9107	0.9971	1	0.999
PB0222-N	BRCA2	13_32929387_T/C	13:32929387	C	ENSG00000139618	ENST00000544455.1	Transcript	missense_variant	7624	7397	2466	V/A	gTa/gCa	rs169547,CM960194	MODERATE	uncertain_significance	0	-	1	-	SNV	BRCA2	HGNC	1101	protein_coding	YES	-	-	-	CCDS9344.1	ENSP00000439902	P51587	Q9H4L3,Q8IU82,Q8IU77,Q8IU64,K4K7W0,K4JXT6,K4JTT2,E9PIQ1	UPI00001FCBCC	1	tolerated(1)	benign(0)	14/28	-	PIRSF_domain:PIRSF002397,hmmpanther:PTHR11289,hmmpanther:PTHR11289:SF0	-	ENST00000544455.1:c.7397T>C	ENSP00000439902.1:p.Val2466Ala	-	0.9758	0.9107	0.9971	1	0.999
PB0244-N	BRCA2	13_32929387_T/C	13:32929387	C	ENSG00000139618	ENST00000544455.1	Transcript	missense_variant	7624	7397	2466	V/A	gTa/gCa	rs169547,CM960194	MODERATE	uncertain_significance	0	-	1	-	SNV	BRCA2	HGNC	1101	protein_coding	YES	-	-	-	CCDS9344.1	ENSP00000439902	P51587	Q9H4L3,Q8IU82,Q8IU77,Q8IU64,K4K7W0,K4JXT6,K4JTT2,E9PIQ1	UPI00001FCBCC	1	tolerated(1)	benign(0)	14/28	-	PIRSF_domain:PIRSF002397,hmmpanther:PTHR11289,hmmpanther:PTHR11289:SF0	-	ENST00000544455.1:c.7397T>C	ENSP00000439902.1:p.Val2466Ala	-	0.9758	0.9107	0.9971	1	0.999
PB0274-N	BRCA2	13_32929387_T/C	13:32929387	C	ENSG00000139618	ENST00000544455.1	Transcript	missense_variant	7624	7397	2466	V/A	gTa/gCa	rs169547,CM960194	MODERATE	uncertain_significance	0	-	1	-	SNV	BRCA2	HGNC	1101	protein_coding	YES	-	-	-	CCDS9344.1	ENSP00000439902	P51587	Q9H4L3,Q8IU82,Q8IU77,Q8IU64,K4K7W0,K4JXT6,K4JTT2,E9PIQ1	UPI00001FCBCC	1	tolerated(1)	benign(0)	14/28	-	PIRSF_domain:PIRSF002397,hmmpanther:PTHR11289,hmmpanther:PTHR11289:SF0	-	ENST00000544455.1:c.7397T>C	ENSP00000439902.1:p.Val2466Ala	-	0.9758	0.9107	0.9971	1	0.999
PB0284-N	BRCA2	13_32929387_T/C	13:32929387	C	ENSG00000139618	ENST00000544455.1	Transcript	missense_variant	7624	7397	2466	V/A	gTa/gCa	rs169547,CM960194	MODERATE	uncertain_significance	0	-	1	-	SNV	BRCA2	HGNC	1101	protein_coding	YES	-	-	-	CCDS9344.1	ENSP00000439902	P51587	Q9H4L3,Q8IU82,Q8IU77,Q8IU64,K4K7W0,K4JXT6,K4JTT2,E9PIQ1	UPI00001FCBCC	1	tolerated(1)	benign(0)	14/28	-	PIRSF_domain:PIRSF002397,hmmpanther:PTHR11289,hmmpanther:PTHR11289:SF0	-	ENST00000544455.1:c.7397T>C	ENSP00000439902.1:p.Val2466Ala	-	0.9758	0.9107	0.9971	1	0.999
PB0296-N.RE	BRCA2	13_32929387_T/C	13:32929387	C	ENSG00000139618	ENST00000544455.1	Transcript	missense_variant	7624	7397	2466	V/A	gTa/gCa	rs169547,CM960194	MODERATE	uncertain_significance	0	-	1	-	SNV	BRCA2	HGNC	1101	protein_coding	YES	-	-	-	CCDS9344.1	ENSP00000439902	P51587	Q9H4L3,Q8IU82,Q8IU77,Q8IU64,K4K7W0,K4JXT6,K4JTT2,E9PIQ1	UPI00001FCBCC	1	tolerated(1)	benign(0)	14/28	-	PIRSF_domain:PIRSF002397,hmmpanther:PTHR11289,hmmpanther:PTHR11289:SF0	-	ENST00000544455.1:c.7397T>C	ENSP00000439902.1:p.Val2466Ala	-	0.9758	0.9107	0.9971	1	0.999
PB0302-N	BRCA2	13_32929387_T/C	13:32929387	C	ENSG00000139618	ENST00000544455.1	Transcript	missense_variant	7624	7397	2466	V/A	gTa/gCa	rs169547,CM960194	MODERATE	uncertain_significance	0	-	1	-	SNV	BRCA2	HGNC	1101	protein_coding	YES	-	-	-	CCDS9344.1	ENSP00000439902	P51587	Q9H4L3,Q8IU82,Q8IU77,Q8IU64,K4K7W0,K4JXT6,K4JTT2,E9PIQ1	UPI00001FCBCC	1	tolerated(1)	benign(0)	14/28	-	PIRSF_domain:PIRSF002397,hmmpanther:PTHR11289,hmmpanther:PTHR11289:SF0	-	ENST00000544455.1:c.7397T>C	ENSP00000439902.1:p.Val2466Ala	-	0.9758	0.9107	0.9971	1	0.999
PB0314-N	BRCA2	13_32929387_T/C	13:32929387	C	ENSG00000139618	ENST00000544455.1	Transcript	missense_variant	7624	7397	2466	V/A	gTa/gCa	rs169547,CM960194	MODERATE	uncertain_significance	0	-	1	-	SNV	BRCA2	HGNC	1101	protein_coding	YES	-	-	-	CCDS9344.1	ENSP00000439902	P51587	Q9H4L3,Q8IU82,Q8IU77,Q8IU64,K4K7W0,K4JXT6,K4JTT2,E9PIQ1	UPI00001FCBCC	1	tolerated(1)	benign(0)	14/28	-	PIRSF_domain:PIRSF002397,hmmpanther:PTHR11289,hmmpanther:PTHR11289:SF0	-	ENST00000544455.1:c.7397T>C	ENSP00000439902.1:p.Val2466Ala	-	0.9758	0.9107	0.9971	1	0.999
PB0361-N	BRCA2	13_32929387_T/C	13:32929387	C	ENSG00000139618	ENST00000544455.1	Transcript	missense_variant	7624	7397	2466	V/A	gTa/gCa	rs169547,CM960194	MODERATE	uncertain_significance	0	-	1	-	SNV	BRCA2	HGNC	1101	protein_coding	YES	-	-	-	CCDS9344.1	ENSP00000439902	P51587	Q9H4L3,Q8IU82,Q8IU77,Q8IU64,K4K7W0,K4JXT6,K4JTT2,E9PIQ1	UPI00001FCBCC	1	tolerated(1)	benign(0)	14/28	-	PIRSF_domain:PIRSF002397,hmmpanther:PTHR11289,hmmpanther:PTHR11289:SF0	-	ENST00000544455.1:c.7397T>C	ENSP00000439902.1:p.Val2466Ala	-	0.9758	0.9107	0.9971	1	0.999
PB0364-N	BRCA2	13_32929387_T/C	13:32929387	C	ENSG00000139618	ENST00000544455.1	Transcript	missense_variant	7624	7397	2466	V/A	gTa/gCa	rs169547,CM960194	MODERATE	uncertain_significance	0	-	1	-	SNV	BRCA2	HGNC	1101	protein_coding	YES	-	-	-	CCDS9344.1	ENSP00000439902	P51587	Q9H4L3,Q8IU82,Q8IU77,Q8IU64,K4K7W0,K4JXT6,K4JTT2,E9PIQ1	UPI00001FCBCC	1	tolerated(1)	benign(0)	14/28	-	PIRSF_domain:PIRSF002397,hmmpanther:PTHR11289,hmmpanther:PTHR11289:SF0	-	ENST00000544455.1:c.7397T>C	ENSP00000439902.1:p.Val2466Ala	-	0.9758	0.9107	0.9971	1	0.999
PB0418-N	BRCA2	13_32929387_T/C	13:32929387	C	ENSG00000139618	ENST00000544455.1	Transcript	missense_variant	7624	7397	2466	V/A	gTa/gCa	rs169547,CM960194	MODERATE	uncertain_significance	0	-	1	-	SNV	BRCA2	HGNC	1101	protein_coding	YES	-	-	-	CCDS9344.1	ENSP00000439902	P51587	Q9H4L3,Q8IU82,Q8IU77,Q8IU64,K4K7W0,K4JXT6,K4JTT2,E9PIQ1	UPI00001FCBCC	1	tolerated(1)	benign(0)	14/28	-	PIRSF_domain:PIRSF002397,hmmpanther:PTHR11289,hmmpanther:PTHR11289:SF0	-	ENST00000544455.1:c.7397T>C	ENSP00000439902.1:p.Val2466Ala	-	0.9758	0.9107	0.9971	1	0.999
MAYO_8	PALB2	16_23649409_C/A	16:23649409	A	ENSG00000083093	ENST00000261584.4	Transcript	missense_variant	243	90	30	K/N	aaG/aaT	rs515726130	MODERATE	uncertain_significance	1	-	-1	-	SNV	PALB2	HGNC	26144	protein_coding	YES	-	-	-	CCDS32406.1	ENSP00000261584	Q86YC2	-	UPI000000DA86	1	deleterious(0)	probably_damaging(0.967)	2/13	-	Coiled-coils_(Ncoils):Coil,hmmpanther:PTHR14662,hmmpanther:PTHR14662:SF2	-	ENST00000261584.4:c.90G>T	ENSP00000261584.4:p.Lys30Asn	-	-	-	-	-	-
MAYO_9	PALB2	16_23647397_G/A	16:23647397	A	ENSG00000083093	ENST00000261584.4	Transcript	missense_variant	623	470	157	S/L	tCa/tTa	rs749078410,COSM5748572	MODERATE	uncertain_significance	0	-	-1	-	SNV	PALB2	HGNC	26144	protein_coding	YES	-	-	-	CCDS32406.1	ENSP00000261584	Q86YC2	-	UPI000000DA86	1	deleterious(0.03)	benign(0.062)	4/13	-	hmmpanther:PTHR14662,hmmpanther:PTHR14662:SF2	-	ENST00000261584.4:c.470C>T	ENSP00000261584.4:p.Ser157Leu	-	-	-	-	-	-
PB0135-N	PALB2	16_23652442_C/T	16:23652442	T	ENSG00000083093	ENST00000261584.4	Transcript	missense_variant	190	37	13	E/K	Gag/Aag	rs373287455	MODERATE	uncertain_significance	0	-	-1	-	SNV	PALB2	HGNC	26144	protein_coding	YES	-	-	-	CCDS32406.1	ENSP00000261584	Q86YC2	-	UPI000000DA86	1	deleterious(0.03)	probably_damaging(0.977)	1/13	-	hmmpanther:PTHR14662,hmmpanther:PTHR14662:SF2,Low_complexity_(Seg):seg	-	ENST00000261584.4:c.37G>A	ENSP00000261584.4:p.Glu13Lys	-	-	-	-	-	-
[truncated: 23 more columns]
