# Supplementary material for: Mapping molecular subtype specific alterations in breast cancer brain metastases identifies clinically relevant vulnerabilities
Source: Nat Commun. 2022 Jan 26;13:514. doi: 10.1038/s41467-022-27987-5 (PMC8791982; doi:10.1038/s41467-022-27987-5)
Supplement: Supplementary file 21 — Supplementary Data 19 [file 41467_2022_27987_MOESM21_ESM.xlsx]

## Sheet: Sheet1
# Supplementary Data 19: GSVA Pathway Scores for DNA repair pathways calculated from RNA-Seq (N=90 samples). tumourID: Primary breast tumour (P), brain metastatic tumour (M).
#
sampleID	tumourID	IHC_subtype	KEGG_HR	HRD230	KEGG_BER	KEGG_MMR	KEGG_NHEJ
1M	M	HER2+	0.079469	-0.0121878	0.0934793	0.0248987	0.0371785
1P	P	HER2+	-0.101625	-0.265622	-0.0888363	-0.390562	-0.00793573
BM12	M	TNBC	0.446489	0.168056	0.0154887	0.2928	0.0284796
BP12	P	TNBC	-0.105165	-0.0941999	-0.104095	-0.198934	-0.254085
BM17	M	HER2+	0.254621	-0.186041	0.10221	0.170168	0.348514
BP17	P	HER2+	-0.376054	-0.352325	-0.463384	-0.671538	-0.366399
BM19-2	M	HER2+	0.0988515	0.147769	0.397829	-0.042162	-0.0985941
BP19-2	P	HER2+	-0.351606	-0.126821	-0.162563	-0.462412	-0.477946
2M	M	HER2+	0.023668	0.0950689	0.241944	0.184562	-0.220628
2P	P	HER2+	-0.35223	-0.303726	-0.263773	-0.321176	-0.0501489
BM25	M	TNBC	-0.0513285	0.0385835	-0.279607	-0.290836	-0.0851976
BP25	P	TNBC	0.359848	0.287666	0.326443	0.3442	-0.084418
BM29	M	TNBC	0.336593	0.171069	0.170588	0.0445186	-0.126685
BP29	P	TNBC	0.481385	0.226234	0.505984	0.316244	0.166874
3M	M	HER2+	0.0465537	0.054693	0.141078	-0.163227	-0.035134
3P	P	HER2+	0.0704317	0.132173	0.179881	-0.111349	0.252603
4M	M	HER2+	-0.321976	-0.409179	-0.211084	-0.540076	-0.299996
4P	P	ER+/HER2-	-0.269571	-0.351728	-0.289294	-0.263475	-0.237164
BM47	M	HER2+	-0.186297	-0.315542	-0.161867	-0.212361	-0.16703
BP47	P	HER2+	-0.244537	-0.481712	-0.18091	-0.403752	-0.301473
5M	M	TNBC	0.159009	0.338034	-0.144438	0.0118469	-0.0265525
5P	P	TNBC	0.16119	0.0252586	-0.341003	-0.326999	-0.110086
BM51	M	ER+/HER2-	-0.308077	-0.278249	-0.189838	-0.40285	-0.345013
BP51	P	ER+/HER2-	0.036839	0.0157288	0.0477994	0.191544	0.230213
BM52	M	HER2+	-0.289761	-0.207962	-0.310856	-0.326874	-0.318867
BP52	P	HER2+	-0.161334	0.0638589	-0.118188	0.241746	0.344864
BM6	M	TNBC	0.416783	-0.0448282	-0.175516	0.206607	-0.217499
BP6	P	TNBC	0.278028	0.0032445	-0.281655	0.0621256	-0.143537
6M	M	HER2+	-0.455111	-0.375004	-0.458498	-0.611609	-0.294142
6P	P	ER+/HER2-	-0.495866	-0.51462	-0.496712	-0.658368	-0.154109
BM62	M	HER2+	-0.00484941	-0.215245	0.0861087	0.0160153	0.0946584
BP62	P	ER+/HER2-	-0.0489162	-0.288627	0.131395	-0.165205	0.140995
BM64	M	TNBC	0.583592	0.194559	0.0368646	0.241907	-0.081322
BP64	P	TNBC	0.344334	0.218956	-0.175851	0.0735398	-0.0447192
BM68	M	TNBC	0.334882	0.0755035	0.000725779	0.0805413	-0.0812628
BP68	P	TNBC	0.12743	0.254869	0.0484126	0.00187105	-0.370764
BM7	M	HER2+	0.24434	0.232914	0.419985	0.425039	0.352526
BP7	P	HER2+	-0.196266	0.117815	0.152281	-0.156411	0.224139
BM71	M	TNBC	0.0813184	-0.138922	-0.215067	-0.460378	-0.267036
BP71	P	TNBC	0.238329	0.0643258	-0.043387	-0.234737	-0.24937
BM72	M	ER+/HER2-	-0.500224	-0.451207	-0.27174	-0.595505	-0.207589
BP72	P	ER+/HER2-	-0.270063	-0.432668	-0.312592	-0.521167	0.146028
MAYO_BM_1	M	TNBC	0.394182	0.261368	0.00519917	0.0109942	-0.371574
MAYO_BP_1	P	ER+/HER2-	-0.182929	-0.408384	-0.0528583	-0.474706	-0.1189
MAYO_BM_10	M	TNBC	0.43869	0.393567	0.145022	0.451936	0.539653
MAYO_BP_10	P	TNBC	0.210804	0.286972	0.0334025	0.308543	0.384135
MAYO_BM_11	M	HER2+	0.248954	0.168612	0.355371	0.381994	0.207598
MAYO_BP_11	P	HER2+	-0.265435	-0.056622	-0.0126515	-0.407356	-0.536985
MAYO_BM_12	M	HER2+	-0.00714291	0.0670497	-0.0586488	0.255254	-0.141311
MAYO_BP_12	P	TNBC	-0.393798	-0.365768	-0.328296	-0.492562	-0.49132
MAYO_BM_13	M	TNBC	0.312152	0.0781737	0.0401559	0.0567593	0.245257
MAYO_BP_13	P	TNBC	-0.215919	-0.0681999	-0.205612	-0.305598	0.196675
MAYO_BM_14	M	TNBC	0.0287472	0.285717	-0.0759046	0.322928	-0.00801843
MAYO_BP_14	P	TNBC	-0.131952	0.211958	-0.0537905	0.130397	0.280875
MAYO_BM_15	M	ER+/HER2-	0.27175	0.24058	0.252884	0.550729	0.189575
MAYO_BP_15	P	ER+/HER2-	-0.485085	-0.292334	-0.423642	-0.592764	-0.683245
MAYO_BM_16	M	HER2+	0.0551686	-0.0671501	-0.00618686	-0.267896	-0.555006
MAYO_BP_16	P	HER2+	-0.373498	-0.103943	-0.0401787	-0.358765	-0.391059
MAYO_BM_17	M	TNBC	0.214369	0.14571	0.00612536	0.492629	0.300504
MAYO_BP_17	P	ER+/HER2-	0.289406	0.170284	-0.0606897	-0.135072	0.291012
MAYO_BM_18	M	HER2+	0.0358301	0.174869	0.0688087	0.458412	0.28792
MAYO_BP_18	P	HER2+	-0.489787	-0.41615	-0.352898	-0.420043	-0.402825
MAYO_BP_19	P	ER+/HER2-	-0.308231	-0.201782	-0.297666	0.0156269	-0.311925
MAYO_BM_19	M	TNBC	0.293456	0.362337	0.265029	0.64015	0.322136
MAYO_BM_2	M	ER+/HER2-	0.0800461	-0.12179	-0.25754	0.0905943	-0.161294
MAYO_BP_2	P	ER+/HER2-	-0.277601	-0.195205	-0.386302	-0.274263	-0.118794
MAYO_BP_20	P	ER+/HER2-	0.188498	0.224328	0.450677	0.418507	0.45014
MAYO_BM_20	M	ER+/HER2-	0.569274	0.334132	0.475793	0.655174	0.311347
MAYO_BP_21	P	HER2+	-0.0751737	0.138537	0.140018	0.401968	-0.166517
MAYO_BM_21	M	HER2+	0.0791753	0.293214	0.260108	0.407707	0.312355
MAYO_BP_22	P	HER2+	-0.224107	0.0381949	-0.308712	-0.31028	-0.109455
MAYO_BM_22	M	HER2+	0.149856	0.309604	0.555748	0.536826	0.118033
MAYO_BP_23	P	TNBC	-0.0056943	0.121818	0.0574533	0.413832	0.197375
MAYO_BM_23	M	ER+/HER2-	0.271628	0.256574	-0.0883684	0.445485	0.0881217
MAYO_BP_24	P	HER2+	-0.0739591	0.150788	0.16114	0.148832	0.477719
MAYO_BM_24	M	HER2+	0.16788	0.0387377	0.18403	0.359805	0.037425
MAYO_BM_3	M	HER2+	-0.041466	0.102932	0.314237	0.603099	0.107226
MAYO_BP_3	P	HER2+	0.0117078	-0.0813331	0.0597698	-0.0682934	0.374718
MAYO_BM_4	M	HER2+	-0.393891	-0.00835993	-0.273237	-0.250775	-0.464696
MAYO_BP_4	P	TNBC	-0.357951	0.00287282	-0.0273292	-0.474709	-0.528286
MAYO_BM_5	M	HER2+	0.0554547	0.0721476	0.36097	0.208445	0.155216
MAYO_BP_5	P	HER2+	0.206131	0.261593	0.398903	0.403187	0.496429
MAYO_BM_6	M	TNBC	0.260669	0.2507	0.0349915	0.213325	0.129223
MAYO_BP_6	P	TNBC	-0.348176	-0.199854	-0.232433	-0.208068	-0.099563
MAYO_BM_7	M	HER2+	-0.310768	0.0896862	0.0202622	-0.20304	0.162276
MAYO_BP_7	P	ER+/HER2-	-0.0133485	-0.277319	-0.394962	-0.411766	0.15065
MAYO_BM_8	M	HER2+	0.155605	-0.0796027	0.00335922	-0.0142489	-0.316642
MAYO_BP_8	P	ER+/HER2-	-0.49991	-0.394292	-0.435756	-0.613943	-0.176304
MAYO_BM_9	M	TNBC	0.0454068	0.0374227	0.253872	-0.0574554	0.183936
MAYO_BP_9	P	TNBC	0.190488	-0.224954	-0.0888673	-0.241238	0.364241
