# Supplementary material for: Mapping molecular subtype specific alterations in breast cancer brain metastases identifies clinically relevant vulnerabilities
Source: Nat Commun. 2022 Jan 26;13:514. doi: 10.1038/s41467-022-27987-5 (PMC8791982; doi:10.1038/s41467-022-27987-5)
Supplement: Supplementary file 22 — Supplementary Data 20 [file 41467_2022_27987_MOESM22_ESM.xlsx]

## Sheet: Sheet1
# Supplementary Data 20: Detailed description of the patient-derived xenograft and organoid cohort.
								#Mutational signature scores
Sample ID	Source of tissue	Primary BrCa	Primary ER status	Primary PR status	Primary HER2 status	Patient treatment history	Metastatic tissue receptor status	Breast_A	Breast_B	Breast_C	Breast_D	Breast_E	Breast_F	Breast_G	Breast_H	Breast_I	Breast_J	Breast_K
T638	Brain Metastasis	ILC	Positive	Negative	Negative	radiotherapy; zometa; tamoxifen; chemotherapy (unknown type)	ER+, PR+,HER2-(+2, FISH eq)	0	0	0	0.14771	0.192647	0	0	0.212751	0	0	0.446893
T347	Brain Metastasis	IDC	Positive	Positive	Negative	taxol; tamoxifen; radiotherapy	ER+,PR-,HER2+	0	0	0	0.136337	0.139547	0.0813169	0	0.190494	0	0	0.452305
T328	Brain Metastasis	IDC	Positive	Negative	Negative	radiotherapy;chemotherpay; tamoxifen	ER+,PR-,HER2-	0	0	0	0.156552	0.15728	0.0655654	0.0936832	0.135196	0	0	0.391723
HCI-05	Pleural Effusion	IDC/ILC	Positive	Positive	Positive	doxorubicin; cyclophosphamide; tamoxifen; letrozole; zolendronic acid; fulvestrant; capecitabine; trastuzumab; vinorebline	ER+,PR+, HER2+	0	0	0	0.214334	0	0	0.245183	0	0.276137	0.0801386	0.184208
HCI-11	Pleural Effusion	IDC	Positive	Positive	Negative	doxorubicin; cyclophosphamide; paclitaxel; fulvestrant	ER+, PR+, HER2-	0	0	0	0.2695	0	0	0.320724	0	0	0.187028	0.222749
PDO-S066	Primary Tumor	IDC	Positive	Positive	Negative	treatment naïve		0	0	0	0.185902	0.285385	0	0.151916	0	0	0	0.376797
PDO-S083	Ovarian Mets	ILC	Positive	Positive	Negative	chemotherapy, further targeted treatments of primary (not specified)	ER+, PR+, HER2- (+2, FISH ratio=1)	0	0	0	0.119071	0.278881	0	0.141406	0	0	0.114507	0.346135
PDO-S0102	Primary Tumor	IDC	Positive	Positive	Negative	neoadjuvant chemotherapy	ER+, PR+, HER2-	0.0968717	0	0	0.33306	0.213402	0.133935	0.113289	0	0	0	0.109442
PDO-S0109	Primary Tumor	IDC	Positive	Positive	Negative	treatment naïve	ER+, PR+, HER2-	0.104821	0	0	0.312969	0.272051	0.117788	0.117947	0	0	0	0.0744233
SAMPLE	CANCER_TYPE	SAMPLE_ALTERATION
T638	BRCA	ATM MUT (splice_acceptor_variant)
T638	BRCA	TMPRSS2 MUT* (intron_variant), TMPRSS2 MUT* (intron_variant)
T638	BRCA	CHEK2 MUT* (A215E)
T638	BRCA	CHEK2 MUT* (A215E)
T638	BRCA	BRCA2 MUT (A2671D), BRCA2 MUT (K2162Nfs*5), BRCA2 MUT* (N1603I)
T638	BRCA	BRCA1 MUT (E648Q), BRCA1 MUT* (T528P), BRCA1 MUT* (E1462G)
T638	BRCA	TP53 MUT (R209Kfs*6)
T347	BRCA	ATR MUT* (S138R), ATR MUT* (R1445S), ATR MUT* (W2640*)
T347	BRCA	ATM MUT (G2675*), ATM MUT (splice_donor_variant), ATM MUT (K748T), ATM MUT* (K988E)
T347	BRCA	ARID1A MUT* (G836R), ARID1A MUT* (D315A)
T347	BRCA	STAG2 MUT* (L1032R)
T347	BRCA	CDK12 MUT* (N885K)
T347	BRCA	BRCA2 MUT (S2835*), BRCA2 MUT (W31L), BRCA2 MUT* (I1607S)
T347	BRCA	BRCA1 MUT* (S403A)
T347	BRCA	TP53 MUT (Y126*)
T328	BRCA	ATR MUT* (I710V), ATR MUT* (I831R)
T328	BRCA	ARID1A MUT* (Q1584H)
T328	BRCA	STAG2 MUT (E518K), STAG2 MUT (splice_acceptor_variant)
T328	BRCA	PALB2 MUT* (T911P)
T328	BRCA	TMPRSS2 MUT* (G8V), TMPRSS2 MUT* (P46L), TMPRSS2 MUT* (intron_variant)
T328	BRCA	CDK12 MUT (V812L), CDK12 MUT (D502A)
T328	BRCA	BRCA2 MUT (L3138F), BRCA2 MUT* (Q2433P)
T328	BRCA	BRCA1 MUT* (V757G)
T328	BRCA	TP53 MUT (Y220C)
