# Supplementary material for: Mapping molecular subtype specific alterations in breast cancer brain metastases identifies clinically relevant vulnerabilities
Source: Nat Commun. 2022 Jan 26;13:514. doi: 10.1038/s41467-022-27987-5 (PMC8791982; doi:10.1038/s41467-022-27987-5)
Supplement: Supplementary file 24 — SOURCE DATA [file 41467_2022_27987_MOESM24_ESM.zip]

Archive with 1 entries (1 files):
- SOURCE DATA.xlsx
