# Supplementary material for: Mapping molecular subtype specific alterations in breast cancer brain metastases identifies clinically relevant vulnerabilities
Source: Nat Commun. 2022 Jan 26;13:514. doi: 10.1038/s41467-022-27987-5 (PMC8791982; doi:10.1038/s41467-022-27987-5)
Supplement: Supplementary file 24 — SOURCE DATA [file 41467_2022_27987_MOESM24_ESM.zip › SOURCE DATA.xlsx]

## Sheet: Sheet1
	We need source data for
	extended data fig 8
	extended data fig 9 c
	extended data fig 10a

## Sheet: Figure 1bcd
sampleID	tumourID	ER_IHC	IHC_subtype	PAM50	LumA	LumB	Her2	Basal	Normal
1M	M	Neg	HER2+	Her2	0	0.253108	0.746892	0	0
1P	P	Neg	HER2+	Her2	0	0.24288	0.75712	0	0
BM12	M	Neg	TNBC	Basal	0	0	0	1	0
BP12	P	Neg	TNBC	Basal	0	0	0	1	0
BM17	M	Pos	HER2+	LumB	0.440829	0.44735	0.111821	0	0
BP17	P	Pos	HER2+	LumA	0.788189	0.122394	0	0	0.0894167
BM19-2	M	Neg	HER2+	Her2	0	0.352189	0.647811	0	0
BP19-2	P	Neg	HER2+	Her2	0	0.34042	0.65958	0	0
2M	M	Neg	HER2+	Her2	0	0.411465	0.588535	0	0
2P	P	Neg	HER2+	Her2	0.124181	0.242927	0.632892	0	0
BM25	M	Neg	TNBC	Basal	0	0	0	0.733003	0.266997
BP25	P	Neg	TNBC	Basal	0	0	0	0.85399	0.14601
BM29	M	Neg	TNBC	Basal	0	0	0	0.871036	0.128964
BP29	P	Neg	TNBC	Basal	0	0	0	1	0
3M	M	Pos	HER2+	LumB	0.0465346	0.625748	0.327717	0	0
3P	P	Pos	HER2+	LumB	0.0486723	0.643856	0.307472	0	0
4M	M	Pos	HER2+	LumA	0.676382	0	0.120623	0	0.202995
4P	P	Pos	ER+/HER2-	LumA	0.579143	0.420857	0	0	0
BM47	M	Pos	HER2+	Her2	0.323715	0.255639	0.420647	0	0
BP47	P	Pos	HER2+	LumA	0.732729	0.0130966	0	0	0.254174
5M	M	Neg	TNBC	Basal	0	0	0.182957	0.817043	0
5P	P	Neg	TNBC	Basal	0	0	0.0984477	0.901552	0
BM51	M	Pos	ER+/HER2-	LumB	0	1	0	0	0
BP51	P	Pos	ER+/HER2-	LumB	0	0.978781	0	0.0212191	0
BM52	M	Neg	HER2+	Her2	0	0.0479507	0.894455	0.0575944	0
BP52	P	Neg	HER2+	Her2	0	0.287568	0.712432	0	0
BM6	M	Neg	TNBC	Basal	0	0.253793	0	0.746207	0
BP6	P	Neg	TNBC	Basal	0	0.119746	0	0.880254	0
6M	M	Pos	HER2+	LumA	0.65749	0.0565187	0.184258	0	0.101734
6P	P	Pos	ER+/HER2-	LumA	0.637861	0	0	0	0.362139
BM62	M	Pos	HER2+	LumB	0	0.775763	0.224237	0	0
BP62	P	Pos	ER+/HER2-	LumB	0.249635	0.750365	0	0	0
BM64	M	Neg	TNBC	Basal	0	0.236526	0.151499	0.611974	0
BP64	P	Neg	TNBC	Basal	0	0.147394	0.123023	0.729583	0
BM68	M	Neg	TNBC	Basal	0	0	0	1	0
BP68	P	Neg	TNBC	Basal	0	0	0	1	0
BM7	M	Pos	HER2+	Her2	0	0.414313	0.585687	0	0
BP7	P	Pos	HER2+	Her2	0	0.315359	0.684641	0	0
BM71	M	Neg	TNBC	Basal	0	0	0	0.750819	0.249181
BP71	P	Neg	TNBC	Basal	0	0	0	0.861921	0.138079
BM72	M	Pos	ER+/HER2-	LumA	0.697258	0.0436986	0	0	0.259043
BP72	P	Pos	ER+/HER2-	LumA	0.735486	0.12905	0	0	0.135465
MAYO_BM_1	M	Neg	TNBC	Basal	0	0.128318	0.0549468	0.816736	0
MAYO_BP_1	P	Neg	ER+/HER2-	LumA	0.700853	0.299147	0	0	0
MAYO_BM_10	M	Neg	TNBC	Basal	0	0	0	1	0
MAYO_BP_10	P	Neg	TNBC	Basal	0	0	0.0150988	0.984901	0
MAYO_BM_11	M	Pos	HER2+	Her2	0	0.115861	0.435018	0.44912	0
MAYO_BP_11	P	Pos	HER2+	Her2	0	0.203233	0.462978	0.333789	0
MAYO_BM_12	M	Neg	HER2+	Her2	0	0.38653	0.61347	0	0
MAYO_BP_12	P	Neg	TNBC	LumA	0.51446	0	0	0	0.48554
MAYO_BM_13	M	Neg	TNBC	Basal	0	0	0	0.665107	0.334893
MAYO_BP_13	P	Neg	TNBC	Basal	0	0	0	0.854645	0.145355
MAYO_BM_14	M	Neg	TNBC	Basal	0	0.115184	0.0409181	0.843898	0
MAYO_BP_14	P	Neg	TNBC	Basal	0	0	0.00290188	0.997098	0
MAYO_BM_15	M	Pos	ER+/HER2-	LumB	0	0.676292	0.31638	0.00732853	0
MAYO_BP_15	P	Pos	ER+/HER2-	LumA	0.588911	0	0	0	0.411089
MAYO_BM_16	M	Neg	HER2+	Basal	0	0	0.119681	0.880319	0
MAYO_BP_16	P	Neg	HER2+	Her2	0	0.285498	0.714502	0	0
MAYO_BM_17	M	Neg	TNBC	Basal	0	0	0	1	0
MAYO_BP_17	P	Pos	ER+/HER2-	Basal	0	0	0	0.842219	0.157781
MAYO_BM_18	M	Neg	HER2+	Her2	0	0.429599	0.50516	0.0652407	0
MAYO_BP_18	P	Pos	HER2+	LumA	0.502912	0	0	0	0.497088
MAYO_BP_19	P	Pos	ER+/HER2-	Basal	0	0	0	0.855689	0.144311
MAYO_BM_19	M	Neg	TNBC	Basal	0	0.259834	0.328371	0.411795	0
MAYO_BM_2	M	Pos	ER+/HER2-	LumB	0.145595	0.854405	0	0	0
MAYO_BP_2	P	Pos	ER+/HER2-	LumA	0.548193	0.219498	0.232309	0	0
MAYO_BP_20	P	Pos	ER+/HER2-	LumB	0	0.868089	0.131911	0	0
MAYO_BM_20	M	Pos	ER+/HER2-	LumB	0	0.816698	0.183302	0	0
MAYO_BP_21	P	Pos	HER2+	LumB	0	0.643818	0.356182	0	0
MAYO_BM_21	M	Neg	HER2+	Her2	0	0.436762	0.563238	0	0
MAYO_BP_22	P	Pos	HER2+	LumB	0	0.572397	0.427603	0	0
MAYO_BM_22	M	Neg	HER2+	LumB	0	0.55026	0.44974	0	0
MAYO_BP_23	P	Neg	TNBC	Basal	0	0	0	0.989747	0.0102531
MAYO_BM_23	M	Pos	ER+/HER2-	Basal	0	0	0	1	0
MAYO_BP_24	P	Neg	HER2+	Her2	0	0.172201	0.598616	0.229184	0
MAYO_BM_24	M	Neg	HER2+	LumB	0	0.542415	0.457585	0	0
MAYO_BM_3	M	NA	HER2+	LumB	0	0.677327	0.322673	0	0
MAYO_BP_3	P	Pos	HER2+	LumB	0.0922314	0.586278	0.321491	0	0
MAYO_BM_4	M	Pos	HER2+	Basal	0	0	0	0.635651	0.364349
MAYO_BP_4	P	Neg	TNBC	Basal	0	0	0	0.537134	0.462866
MAYO_BM_5	M	Pos	HER2+	LumB	0	0.504885	0.495115	0	0
MAYO_BP_5	P	Pos	HER2+	LumB	0	0.672985	0.327015	0	0
MAYO_BM_6	M	Neg	TNBC	Basal	0	0	0	1	0
MAYO_BP_6	P	Neg	TNBC	Basal	0	0	0	0.776149	0.223851
MAYO_BM_7	M	Neg	HER2+	Her2	0	0.355686	0.644314	0	0
MAYO_BP_7	P	Pos	ER+/HER2-	Normal	0.094082	0	0	0.29293	0.612987
MAYO_BM_8	M	NA	HER2+	Her2	0	0	0.730393	0.269607	0
MAYO_BP_8	P	Pos	ER+/HER2-	LumA	0.645534	0	0.197423	0	0.157043
MAYO_BM_9	M	Neg	TNBC	Her2	0	0.134367	0.449822	0.41581	0
MAYO_BP_9	P	Neg	TNBC	Her2	0	0.295539	0.704461	0	0

## Sheet: Figure 5b
Data 1	Primary (P)	Brain Metastasis (BCBM)		Data 2	Primary (P)	Brain Metastasis (BCBM)		Data 3	Primary (P)	Brain Metastasis (BCBM)		Data 4	Primary (P)	Brain Metastasis (BCBM)
Breast K mutational signature relative contribution	0	0		Breast F mutational signature relative contribution	0	0		Breast A mutational signature relative contribution	0	0		Breast J mutational signature relative contribution	1	1
	0.0850763	0			0	0			0	0			0.497091	1
	0	0.141556			0	0			0	0			0.907804	0.769711
	0	0.140044			0.156898	0			0	0			0.843102	0.859956
	0	0.0807995			0	0			0	0			1	0.919201
	0	0			0	0.111046			0	0			1	0.888954
	0	0			0	0			0	0			1	1
	0	0			0	0			0	0			1	1
	0	0			0.173982	0.0804179			0	0			0.826018	0.618805
	0.211027	0.306577			0.0925222	0			0	0			0.696451	0.329989
	0.15423	0.134756			0	0			0.108791	0			0.509933	0.794564
	0.104115	0.147267			0	0.097166			0	0.0855263			0.895885	0.554403
	0	0.0831158			0	0			0	0			1	0.916884
	0	0			0	0			0	0			1	1
	0	0.10521			0	0.0925645			0	0.0955994			1	0.567021
	0.174667	0			0.0702538	0			0	0			0.755079	0.774922
	0	0.194433			0	0			0	0			1	0.44197
	0	0			0	0			0	0			1	1
	0	0.393103			0	0			0	0			0.902825	0.606897
	0	0			0.359432	0			0	0			0.640568	0.403509
	0	0			0.107709	0.222222			0	0			0.892291	0.391813
	0	0			0	0.6032			0	0.2624			1	0.1344
	0	0			0	0			0	0			0.740864	0
	0	0			0	0.411622			0	0.389831			0.65125	0.198547
	0	0.130208			0.0768473	0.184896			0.0916256	0.28125			0.507389	0.190104
	0	0			0.102409	0			0	0			0.358923	0.487291
	0	0			0.237988	0.286598			0.133812	0.206186			0.375393	0.284536
	0	0			0.179817	0.330134			0	0.113244			0.533159	0.351248
	0	0			0.148612	0.314559			0	0.159405			0.523499	0.227418
	0	0.0909091			0	0			0.250908	0.130258			0.504357	0.391452
	0	0.113963			0.138745	0.139814			0	0.0797378			0.620582	0.521209
	0	0.128637			0.0775557	0.251149			0	0.156202			0.389144	0.25268
	0	0			0.109542	0.257353			0	0.132966			0.57958	0.326593
	0	0			0.241351	1			0	0			0.560956	0
	0	0			0.0648807	0.15142			0	0.148265			0.397797	0.119874
	0	0			0	0.349325			0	0.353823			0.54967	0.296852
	0	0			0.0941895	0.161413			0	0.193316			0.581628	0.328143
	0	0			0	0.0940412			0	0			0.568863	0.439653
	0	0.144304			0.156049	0.21519			0.187545	0.174684			0.29277	0.159494

## Sheet: Figure 5c
sample ID	HRD_score
PB0043-P	40
PB0049-P	27
PB0076-P	53
PB0116-P	53
PB0135-P	50
PB0148-P	61
PB0149-P	30
PB0150-P	51
PB0155-P	43
PB0175-P	64
PB0176-P	80
PB0222-P	34
PB0244-P	48
PB0274-P	24
PB0284-P	58
PB0296-P	59
PB0302-P	21
PB0314-P	42
PB0361-P	95
PB0364-P	32
PB0418-P	77
MAYO_BP_10	38
MAYO_BP_11	36
MAYO_BP_19	22
MAYO_BP_12	4
MAYO_BP_13	25
MAYO_BP_20	35
MAYO_BP_16	21
MAYO_BP_21	51
MAYO_BP_17	0
MAYO_BP_2	22
MAYO_BP_6	93
MAYO_BP_3	28
MAYO_BP_23	82
MAYO_BP_5	65
MAYO_BP_7	8
MAYO_BP_8	1
MAYO_BP_9	43
MAYO_BP_22	20
PB0043-MT	55
PB0049-MT	25
PB0076-MT	63
PB0116-MT	70
PB0135-MT	58
PB0148-MT	49
PB0149-MT	51
PB0150-MT	59
PB0155-MT	49
PB0175-MT	65
PB0176-MT	91
PB0222-MT	27
PB0244-MT	61
PB0274-MT	50
PB0284-MT	50
PB0296-MT	67
PB0302-MT	91
PB0314-MT	72
PB0361-MT	86
PB0364-MT	31
PB0418-MT	70
MAYO_BM_22	29
MAYO_BM_10	66
MAYO_BM_11	47
MAYO_BM_19	61
MAYO_BM_12	91
MAYO_BM_13	30
MAYO_BM_20	50
MAYO_BM_16	38
MAYO_BM_21	68
MAYO_BM_17	1
MAYO_BM_2	51
MAYO_BM_6	98
MAYO_BM_3	43
MAYO_BM_23	103
MAYO_BM_5	59
MAYO_BM_7	57
MAYO_BM_8	1
MAYO_BM_8	1
MAYO_BM_9	53

## Sheet: Figure 5d
Sample ID	lst	ntai	hrd_loh	HRD_score	HR_status
PB0043-P	10	20	10	40	Proficient		Primaries	N=39
PB0049-P	18	6	3	27	Proficient		Proficient	Deficient
PB0076-P	22	20	11	53	Deficient		20	19
PB0116-P	19	26	8	53	Deficient	%	51.2821	48.7179
PB0135-P	13	19	18	50	Deficient
PB0148-P	17	31	13	61	Deficient		Brain Metastasis	N=39
PB0149-P	14	7	9	30	Proficient		Proficient	Deficient
PB0150-P	15	18	18	51	Deficient		8	31
PB0155-P	21	17	5	43	Deficient	%	20.5128	79.4872
PB0175-P	17	34	13	64	Deficient
PB0176-P	32	32	16	80	Deficient
PB0222-P	9	13	12	34	Proficient
PB0244-P	12	23	13	48	Deficient
PB0274-P	6	9	9	24	Proficient
PB0284-P	16	22	20	58	Deficient
PB0296-P	22	23	14	59	Deficient
PB0302-P	4	12	5	21	Proficient
PB0314-P	13	24	5	42	Deficient
PB0361-P	37	27	31	95	Deficient
PB0364-P	10	13	9	32	Proficient
PB0418-P	28	29	20	77	Deficient
MAYO_BP_10	9	14	15	38	Proficient
MAYO_BP_11	13	15	8	36	Proficient
MAYO_BP_19	10	7	5	22	Proficient
MAYO_BP_12	4	0	0	4	Proficient
MAYO_BP_13	4	15	6	25	Proficient
MAYO_BP_20	6	18	11	35	Proficient
MAYO_BP_16	5	10	6	21	Proficient
MAYO_BP_21	19	25	7	51	Deficient
MAYO_BP_17	0	0	0	0	Proficient
MAYO_BP_2	5	9	8	22	Proficient
MAYO_BP_6	37	34	22	93	Deficient
MAYO_BP_3	11	10	7	28	Proficient
MAYO_BP_23	30	25	27	82	Deficient
MAYO_BP_5	22	31	12	65	Deficient
MAYO_BP_7	4	4	0	8	Proficient
MAYO_BP_8	0	0	1	1	Proficient
MAYO_BP_9	9	18	16	43	Deficient
MAYO_BP_22	5	5	10	20	Proficient
PB0043-MT	12	28	15	55	Deficient
PB0049-MT	12	9	4	25	Proficient
PB0076-MT	15	28	20	63	Deficient
PB0116-MT	32	26	12	70	Deficient
PB0135-MT	29	19	10	58	Deficient
PB0148-MT	15	21	13	49	Deficient
PB0149-MT	18	16	17	51	Deficient
PB0150-MT	22	25	12	59	Deficient
PB0155-MT	19	18	12	49	Deficient
PB0175-MT	18	31	16	65	Deficient
PB0176-MT	33	30	28	91	Deficient
PB0222-MT	10	9	8	27	Proficient
PB0244-MT	27	25	9	61	Deficient
PB0274-MT	20	18	12	50	Deficient
PB0284-MT	13	20	17	50	Deficient
PB0296-MT	27	26	14	67	Deficient
PB0302-MT	36	29	26	91	Deficient
PB0314-MT	20	28	24	72	Deficient
PB0361-MT	31	27	28	86	Deficient
PB0364-MT	8	13	10	31	Proficient
PB0418-MT	26	28	16	70	Deficient
MAYO_BM_22	9	10	10	29	Proficient
MAYO_BM_10	14	26	26	66	Deficient
MAYO_BM_11	16	16	15	47	Deficient
MAYO_BM_19	23	27	11	61	Deficient
MAYO_BM_12	36	27	28	91	Deficient
MAYO_BM_13	6	14	10	30	Proficient
MAYO_BM_20	16	20	14	50	Deficient
MAYO_BM_16	13	19	6	38	Proficient
MAYO_BM_21	19	28	21	68	Deficient
MAYO_BM_17	1	0	0	1	Proficient
MAYO_BM_2	14	27	10	51	Deficient
MAYO_BM_6	30	35	33	98	Deficient
MAYO_BM_3	16	16	11	43	Deficient
MAYO_BM_23	35	33	35	103	Deficient
MAYO_BM_5	17	29	13	59	Deficient
MAYO_BM_7	19	24	14	57	Deficient
MAYO_BM_8	1	0	0	1	Proficient
MAYO_BM_9	18	21	14	53	Deficient

## Sheet: Figure 6b
	#Mutational signature scores
Sample ID	Breast_A	Breast_B	Breast_C	Breast_D	Breast_E	Breast_F	Breast_G	Breast_H	Breast_I	Breast_J	Breast_K
T638	0	0	0	0.14771	0.192647	0	0	0.212751	0	0	0.446893
T347	0	0	0	0.136337	0.139547	0.0813169	0	0.190494	0	0	0.452305
T328	0	0	0	0.156552	0.15728	0.0655654	0.0936832	0.135196	0	0	0.391723
HCI-05	0	0	0	0.214334	0	0	0.245183	0	0.276137	0.0801386	0.184208
HCI-11	0	0	0	0.2695	0	0	0.320724	0	0	0.187028	0.222749

## Sheet: Figure 6c
	Vehicle	PARPi		Vehicle	PARPi		Vehicle	PARPi		Vehicle	PARPi		Vehicle	PARPi
T347	7.94	10.7451	T638	65	16.0505	T328	54.0966	68.2469	HCI05	31.114	46.1373	HCI11	19.8413	25.8571
%ki67	29.31	6.18165	%ki67	68	8.18651	%ki67	46.2801	59.6	%ki67	29.1744	58	%ki67	27.3585	14.8856
	19.59	4.10032		59	5.85699		54.4338	59.8		35.5069	39		19.2	20.3252
	10.9	7.27675		61	9.39281		43.2344	72.5		29.0124	45		15.6977	21.1538
	11.22	7.71851		66	7.94569		48.4939	72.5		23.87	36.8421		14.4578	22.6415
	11.77	5.44083		59	7.22543		48.5441	78		33.4683			20.5128	22.0472
	6.92	12.3221		68	6.50754		52.65	65					9.57447	18
	16.45	3.23896			7		59.9367	29.4					26.2136	19
	13.36				10			15.1591						17
														6
														30
														22
														29

## Sheet: Figure 6d
	Vehicle	PARPi		Vehicle	PARPi		Vehicle	PARPi		Vehicle	PARPi		Vehicle	PARPi
T347	4.71641	77.6342	T638	8.84097	41.323	T328	66.6071	80.2803	HCI05	39	42	HCI11	48.1925	27.7968
RAD51 IHC Positivity	3.6495	70.121	RAD51 IHC Positivity	12.6655	40.6364	RAD51 IHC Positivity	41.3484	73.911	RAD51 IHC Positivity	23	14	RAD51 IHC Positivity	33.4844	15.7669
	8.15931	79.2014		21.0255	53.5314		40.3594	73.911		22	29		26.9241	53.5211
					36.8891		65.8757	68.2267		38	38		39.069	21.1865
										83
										25
										25
An equal value of replicates is not always present in each treatment group
due to the nature of tumor explants and the variations in tumor piece size and evaluatable area.

## Sheet: Figure 6f
	Concentration, M	NIraparib
	0	0.924685	0.726351	0.843626	0.939132	0.854454	1
HCI05	0.01	1.0925	1.29181	1.1643	0.966675	0.861529	0.96027
	0.1	0.933024	1.08699	0.997425	0.998889	1.14363	0.623197
	0.25	0.70079	0.898033	1.0325	0.859767	0.882083	1.10051
	0.5	1.0249	0.80225	0.815777	0.511263	0.959686	0.664535
	1	0.932574	1.26939	0.96273	0.735427	0.959657	0.742693
	5	0.485214	0.721296	0.769058	1.19424	1.03358	0.3872
	Concentration, M	NIraparib
T638	0	0.852946	0.921282	0.661117	0.582511	0.647343	0.820883	0.995532	1
	0.01	0.726383	0.626145	0.5963	0.674858
	0.1	0.932741	0.943894	0.917569	0.599804
	0.25	0.793224	0.938285	0.488637	0.493057	0.521938	0.888898	0.827907
	0.5	0.16147	0.13627	0.29488	0.328132	0.307174	0.727219	0.551557	0.575118
	1	0.252451	0.523738	0.303783	0.373083
	5	0.337517	0.270869	0.199463	0.212465
An equal value of replicates is not always present in each treatment group
as not all organoid wells can progress to be treated and evaluated with 3D Cell titre glo.

## Sheet: Figure 6g
	Vehicle	PARPi		Vehicle	PARPi		Vehicle	PARPi		Vehicle	PARPi		Vehicle	PARPi		Vehicle	PARPi		Vehicle	PARPi		Vehicle	PARPi		Vehicle	PARPi
T638	0.852946	0.252451	T347	1	0.357435	HCI05	0.924685	0.932574	HCI11	1	0.801378	PDO-066	0.92382	0.88615	PDO-083	1.06243	0.769268	PDO-102	0.868989	1.04349	PDO-109	1.07341	0.955052	MDA-MB-436	1.04671	0.188534
	0.921282	0.523738		0.936929	0.64183		0.726351	1.26939		0.64713	0.781632		1.01172	0.96903		1.04208	0.919923		0.984257	1.01147		0.988869	0.946597		0.956511	0.202064
	0.661117	0.303783		1.07533	0.569076		0.843626	0.96273		0.731498	0.788719		1.00167	1.12975		0.96064	1.04615		0.998666	1.13955		1.11568	0.929689		1.00483	0.184024
	0.582511	0.373083		0.983972	0.256861		0.939132	0.735427		0.483147	0.74317		1.19756	1.09208		0.997286	1.06243		1.02268	0.969849		1.00578	0.828238		0.946847	0.215271
	0.647343			0.965594	0.538249		0.854454	0.959657		0.651714	0.571418		1.0519	0.98409		1.02172	0.928066		1.2164	1.18278		0.97196	0.887418		0.988725	0.18789
	0.820883			0.935425	0.345358		1	0.742693			0.572764		0.81332	1.15487		0.915851	0.96064		0.909013	1.04669		0.844301	0.921235		1.05637	0.180158
	0.995532
	1
An equal value of replicates is not always present in each treatment group
as not all organoid wells can progress to be treated and evaluated with 3D Cell titre glo.

[truncated: 4 more sheets: Extended Data Fig 8, Extended Data Fig 9c, Extended Data Fig 10a , Extended Data Fig 11]
